# Supplementary material for: Expression Profile of Glossina pallidipes MicroRNAs During Symptomatic and Asymptomatic Infection With Glossina pallidipes Salivary Gland Hypertrophy Virus (Hytrosavirus)
Source: Front Microbiol. 2018 Sep 3;9:2037. doi: 10.3389/fmicb.2018.02037 (PMC6129597; doi:10.3389/fmicb.2018.02037)
Supplement: TABLE S4 — Predicted transcripts modulated by up-, down-regulated and GpSGHV-encoded miRNAs. Gene targets of the (A) up- and (B) down-regulated host miRNAs, including the miRNA binding site/position on the transcript, the minimum free energy of the miRNA-target interaction and their secondary structures. (C) The immune related transcripts targeted by the up-regulated miRNAs with the immune pathways involved and the bit score as predicted on the Insect Innate Immunity Database. (D) Gene targets of the GpSGHV-encoded miRNAs. (E) The top 10 genes (lowest P-value and minimum mfe) targeted by the up- and down-regulated host miRNAs and the GpSGHV-encoded miRNAs. [file Table_4.XLSX]

## Sheet: (A) upreg host miRNA targets
		Host genes targeted by the Up-regulated miRNAs
miRNA	Target gene (vectorbase ID)	Gene Description	Binding site	Mfe RNAhybrid	Target sequence	MiRNA sequence	Target secondary Structure	MiRNA secondary Structure
miR-184-3p	GPAI000011		2015-2036	-22.7 kcal/mol	TCCCATATCGTCGATTCGTGTA	TGGACGGAGAACTGATAAGGGC	.(((.(((((....(((((.((	)).)))))....))))).))).
miR-184-3p	GPAI000129	tiptop	8275-8298	-23.4 kcal/mol	TCTCTTTCTCTTTTTCTCTGTCTT	TGGACGGAGAACTGATAAGGGC	.(((((..((...((((((((((.	.))))))))))..)).))))).
miR-184-3p	GPAI000129	tiptop	5852-5872	-23.4 kcal/mol	GTCTTAGCACTGCTCCCTCCA	TGGACGGAGAACTGATAAGGGC	(((((..((...((((.((((	)))).))))...))...)))))
miR-184-3p	GPAI000129	tiptop	5872-5892	-23.4 kcal/mol	ACCCATCTTCACATCTGTTCG	TGGACGGAGAACTGATAAGGGC	.(((....(((..((((((((	))))))))....)))...))).
miR-184-3p	GPAI000170	26S proteasome regulatory complex subunit RPN11	71-95	-23.6 kcal/mol	TTCCAATTGTCTCAAACTCTGTTCA	TGGACGGAGAACTGATAAGGGC	.(((..(((((.....(((((((((	)))))))))....)))))))).
miR-184-3p	GPAI000412	carbon-nitrogen hydrolase	5269-5290	-26.0 kcal/mol	CCTCTTCTTCCTTTTCCCTCCC	TGGACGGAGAACTGATAAGGGC	.(((((.((..((((((.(((.	.))).))))))..)).))))).
miR-184-3p	GPAI000996	discontinuous actin hexagon	3970-3991	-29.7 kcal/mol	TCTCGTTCACGTTCTCTCTCTC	TGGACGGAGAACTGATAAGGGC	.(((..(((.(((((((.(((.	.))).))))))))))...))).
miR-184-3p	GPAI001185	Rabaptin-5	8931-8950	-26.9 kcal/mol	TCCACTGTGATCTCTGTTTA	TGGACGGAGAACTGATAAGGGC	.((..(((.(((((((((((	))))))))))..).)))..)).
miR-184-3p	GPAI001218		2903-2926	-27.4 kcal/mol	ACCTTCTGATCCGAGCAATGTCCA	TGGACGGAGAACTGATAAGGGC	.((((...(((.(..(..((((((	))))))..)..).))).)))).
miR-184-3p	GPAI001419		3734-3755	-26.0 kcal/mol	TCTCTCTGTCTCTCTCCCTCTT	TGGACGGAGAACTGATAAGGGC	.((((.((((..(((((.(((.	.))).)))))...)))))))).
miR-184-3p	GPAI001925	Negative elongation factor E	8731-8753	-24.9 kcal/mol	GGAAGTATCAACTTCAATGTCCA	TGGACGGAGAACTGATAAGGGC	.....(((((..(((..((((((	))))))..))).))))).....
miR-184-3p	GPAI002020		7307-7329	-26.7 kcal/mol	GTACATGTCACAATCTCTTTCCC	TGGACGGAGAACTGATAAGGGC	(..(.(((((...(((((.(((.	.))).)))))..))))).)..)
miR-184-3p	GPAI002022	methuselah-like	4755-4779	-25.2 kcal/mol	GCGTTTATTAGTCCTCTTCTGTTTA	TGGACGGAGAACTGATAAGGGC	((.(((((((((..(((.(((((((	))))))))))))))))))).))
miR-184-3p	GPAI002045	dre4	2663-2686	-27.8 kcal/mol	GTTGACTTATTAGCGATCCATTCG	TGGACGGAGAACTGATAAGGGC	((...((((((((...(((.((((	)))).)))...)))))))).))
miR-184-3p	GPAI002065	biniou	332-350	-22.4 kcal/mol	GCCCATCTCTCTCTTTCCC	TGGACGGAGAACTGATAAGGGC	(((((((..(((((.(((.	.))).)))))...)))..))))
miR-184-3p	GPAI002139		3686-3705	-27.8 kcal/mol	GGCCGCATAGATTACGTCCA	TGGACGGAGAACTGATAAGGGC	(.((...(((.((.((((((	))))))..)).)))....)).)
miR-184-3p	GPAI002139		16021-16039	-24.7 kcal/mol	GCAATTCACGTCCTGTTCT	TGGACGGAGAACTGATAAGGGC	((...(((..((((((((.	.)))))).))..))).....))
miR-184-3p	GPAI002170	Snakeskin	19078-19099	-27.2 kcal/mol	GCTCTTTCCCCTTCTCTCTCCC	TGGACGGAGAACTGATAAGGGC	((((((..(..((((((.(((.	.))).))))))..)..))))))
miR-184-3p	GPAI002170	Snakeskin	1656-1675	-21.7 kcal/mol	TCCCATCCTCTGCCCGTCCG	TGGACGGAGAACTGATAAGGGC	.((((((.(((..(((((((	))))))))))...)))..))).
miR-184-3p	GPAI002170	Snakeskin	1747-1768	-27.2 kcal/mol	GCTCTCTCTCTCTCTCTCTCTC	TGGACGGAGAACTGATAAGGGC	(((((...((..(((((.(((.	.))).)))))...))..)))))
miR-184-3p	GPAI002170	Snakeskin	1715-1734	-21.7 kcal/mol	GCTCTCTCTCTCTCTCTCTT	TGGACGGAGAACTGATAAGGGC	(((((.((..(((((.(((.	.))).)))))...))..)))))
miR-184-3p	GPAI002174		905-926	-22.3 kcal/mol	TCCCTCTCTCTCTCTCTCTCTT	TGGACGGAGAACTGATAAGGGC	.((((...((..(((((.(((.	.))).)))))...))..)))).
miR-184-3p	GPAI002217		730-751	-23.1 kcal/mol	ACTCTATCTCTCTCTCTCTCTA	TGGACGGAGAACTGATAAGGGC	.(((((((....(((((.((((	)))).)))))...))).)))).
miR-184-3p	GPAI002654	Rho GTPase activating protein at 68F	8353-8372	-26.4 kcal/mol	TCTCTTGCTCTCTCCCTCTC	TGGACGGAGAACTGATAAGGGC	.(((((((..(((((.(((.	.))).)))))...).)))))).
miR-184-3p	GPAI002680		10765-10785	-29.7 kcal/mol	TTTCTTGTTGTTTTTTGTTTT	TGGACGGAGAACTGATAAGGGC	.(((((((((((((((((((.	.))))))))))).)))))))).
miR-184-3p	GPAI002680		12853-12874	-29.7 kcal/mol	GTCTGTGTTGCTTCTTCTTCTT	TGGACGGAGAACTGATAAGGGC	((((.((((..((((((.(((.	.))).))))))..)))).))))
miR-184-3p	GPAI002756		6016-6036	-27.7 kcal/mol	GCTCTTCTTCCTCTCTGTCTC	TGGACGGAGAACTGATAAGGGC	((((((..((.(((((((((.	.)))))))))...)).))))))
miR-184-3p	GPAI002756		3091-3110	-27.7 kcal/mol	GCTCTCTCTCTCTCTCTCCC	TGGACGGAGAACTGATAAGGGC	(((((.((..(((((.(((.	.))).)))))...))..)))))
miR-184-3p	GPAI002756		6025-6046	-27.7 kcal/mol	CCTCTCTGTCTCTCTCTCTCTC	TGGACGGAGAACTGATAAGGGC	.((((.((((..(((((.(((.	.))).)))))...)))))))).
miR-184-3p	GPAI002809	Outer segment	5003-5024	-24.3 kcal/mol	ACCTTTAGATGTTCTTCTTCTT	TGGACGGAGAACTGATAAGGGC	.((((((...(((((((.(((.	.))).)))))))...)))))).
miR-184-3p	GPAI002904		1805-1824	-25.6 kcal/mol	TCTCGTAAGTTTTCTTTTCA	TGGACGGAGAACTGATAAGGGC	.(((...((((((((.((((	)))).)))))))).....))).
miR-184-3p	GPAI002973		5583-5603	-26.9 kcal/mol	GCCATATCAAATCTCTCTCTT	TGGACGGAGAACTGATAAGGGC	(((.(((((..(((((.(((.	.))).)))))..)))))..)))
miR-184-3p	GPAI003004	spineless	5283-5303	-29.5 kcal/mol	GCACTTTATAAAAGCTGTTCA	TGGACGGAGAACTGATAAGGGC	((.((((((.....(((((((	))))))).......))))))))
miR-184-3p	GPAI003249	DNA polymerase gamma 35kD	3996-4015	-27.6 kcal/mol	TTCCAGGTCTTCTTCTTCCT	TGGACGGAGAACTGATAAGGGC	.(((..(((((((((.(((.	.))).))))))..)))..))).
miR-184-3p	GPAI003466		2470-2490	-24.0 kcal/mol	TAAACATTCAGTTTCCTTCCA	TGGACGGAGAACTGATAAGGGC	.......(((((((((.((((	)))).)))).))))).......
miR-184-3p	GPAI003466		4104-4125	-24.0 kcal/mol	GTGTGTATACAGTATCCATCCA	TGGACGGAGAACTGATAAGGGC	((.(.(((.((((.(((.((((	)))).)))..))))))).).))
miR-184-3p	GPAI003466		4111-4134	-24.0 kcal/mol	TACAGTATCCATCCAATCTGTCCG	TGGACGGAGAACTGATAAGGGC	..(..((((.......((((((((	)))))))).....))))..)..
miR-184-3p	GPAI003628	Dynamitin	3780-3799	-25.1 kcal/mol	GCCTATTCATTCATTGTCTG	TGGACGGAGAACTGATAAGGGC	((((..((((((.((((((.	.)))))).))).)))...))))
miR-184-3p	GPAI003887		6233-6253	-27.6 kcal/mol	GCCACTCTCTCTCTCTCTCTG	TGGACGGAGAACTGATAAGGGC	(((....((..(((((.(((.	.))).)))))...))....)))
miR-184-3p	GPAI003888		2760-2779	-23.0 kcal/mol	TCCCTTTTCTCTTTCGTTTA	TGGACGGAGAACTGATAAGGGC	.(((((.((..(((((((((	)))))))))....)).))))).
miR-184-3p	GPAI003888		294-314	-23.0 kcal/mol	CGAATACACAGTTCCTGTGCA	TGGACGGAGAACTGATAAGGGC	........((((((((((.((	)).)))).))))))........
miR-184-3p	GPAI003968		2113-2136	-22.9 kcal/mol	ATCTTTGTCAACAGATTCCGACTC	TGGACGGAGAACTGATAAGGGC	.(((((((((.....(((((.((.	.)).)))))...))))))))).
miR-184-3p	GPAI003986	Rcd-1 related	17979-18001	-29.2 kcal/mol	GCCCAGCTGCAGTGTTTTGTGCC	TGGACGGAGAACTGATAAGGGC	((((.....((((.((((((.(.	.).)))))).))))....))))
miR-184-3p	GPAI004088		3314-3334	-23.1 kcal/mol	CCTTTTGTCACTCTCTCTCTA	TGGACGGAGAACTGATAAGGGC	..((((((((.(((((.((((	)))).)))))..))))))))..
miR-184-3p	GPAI004233		16246-16267	-29.4 kcal/mol	CGATGCGAGAGTTCTCTTTCCA	TGGACGGAGAACTGATAAGGGC	.........((((((((.((((	)))).)))))))).........
miR-184-3p	GPAI004452	patched	227-248	-21.6 kcal/mol	TCCCTCTATCTTTCTCTCTCTC	TGGACGGAGAACTGATAAGGGC	.((((.((((.((((((.(((.	.))).))))))..)))))))).
miR-184-3p	GPAI004637		206-225	-23.5 kcal/mol	TCTCTATCTTTCTCTTTCTC	TGGACGGAGAACTGATAAGGGC	.(((((((.((((((.(((.	.))).))))))..))).)))).
miR-184-3p	GPAI004873		1772-1793	-25.6 kcal/mol	ATCCTAACTCTTTCTCTTTCCT	TGGACGGAGAACTGATAAGGGC	.((((...((.((((((.(((.	.))).))))))..))..)))).
miR-184-3p	GPAI004892		1001-1019	-23.5 kcal/mol	TCCCATCTCTCTCCCTCTC	TGGACGGAGAACTGATAAGGGC	.((((((..(((((.(((.	.))).)))))...)))..))).
miR-184-3p	GPAI004979	mitochondrial ribosomal protein L4	8460-8480	-25.2 kcal/mol	TTTCTTTCAGTTTTCTTTTTT	TGGACGGAGAACTGATAAGGGC	.(((((((((((((((.(((.	.))).)))))))))).))))).
miR-184-3p	GPAI005004		872-895	-27.4 kcal/mol	GCTCTTGAAAAATCTCTCTTTCTA	TGGACGGAGAACTGATAAGGGC	(((((((.......(((((.((((	)))).))))).....)))))))
miR-184-3p	GPAI005004		8193-8213	-27.4 kcal/mol	TCTCTCTTCCCTCTCTCTCTA	TGGACGGAGAACTGATAAGGGC	.((((..((..(((((.((((	)))).)))))...))..)))).
miR-184-3p	GPAI005078		4908-4927	-27.7 kcal/mol	GCCAACAAAAACTCCGTCTA	TGGACGGAGAACTGATAAGGGC	(((........(((((((((	)))))))))..........)))
miR-184-3p	GPAI005116	Myosuppressin receptor	2361-2386	-30.4 kcal/mol	CCCATAGAAAAAGTTCTTTCTGTTCG	TGGACGGAGAACTGATAAGGGC	.((........(((((..((((((((	)))))))))))))......)).
miR-184-3p	GPAI005538	NADH dehydrogenase (ubiquinone) Fe-S protein	5089-5107	-22.8 kcal/mol	GTGCGTCTATCTCCTTCCT	TGGACGGAGAACTGATAAGGGC	((.((((..(((((.(((.	.))).)))))...)))..).))
miR-184-3p	GPAI005698		663-680	-23.7 kcal/mol	TCCCGACATATTTGTCCA	TGGACGGAGAACTGATAAGGGC	.(((..((..((((((((	))))))))....))....))).
miR-184-3p	GPAI005927	mitochondrial transcription factor A CG4217-PA	1987-2009	-25.4 kcal/mol	TATGATTTCAGATTTTCTTTCCA	TGGACGGAGAACTGATAAGGGC	.......((((.((((((.((((	)))).)))))))))).......
miR-184-3p	GPAI005985		796-818	-22.4 kcal/mol	ATCTTTGTCTTCTTCTTCTTCTT	TGGACGGAGAACTGATAAGGGC	.((((((((...((((((.(((.	.))).))))))..)))))))).
miR-184-3p	GPAI006121	Mig-2-like	531-552	-23.5 kcal/mol	GTTTTCTTCTTCTCTCTTTCCT	TGGACGGAGAACTGATAAGGGC	(((((..((...(((((.(((.	.))).)))))...))..)))))
miR-184-3p	GPAI006153		1864-1884	-28.6 kcal/mol	TCCTTTATTGGACTGTGTTTT	TGGACGGAGAACTGATAAGGGC	.(((((((..(.((.(((((.	.))))).))..)..))))))).
miR-184-3p	GPAI006158	Protein associated with topo II related -	3137-3160	-26.6 kcal/mol	TTTTATATCAACAAACTCTGTCTG	TGGACGGAGAACTGATAAGGGC	.....(((((.....((((((((.	.))))))))...))))).....
miR-184-3p	GPAI006161		1867-1889	-22.9 kcal/mol	CTGATTTTCAGTTGATCCATCCA	TGGACGGAGAACTGATAAGGGC	.......((((((..(((.((((	)))).))).)))))).......
miR-184-3p	GPAI006187		473-496	-28.3 kcal/mol	GCTCTCAATCTCTTTTTCTGTCTT	TGGACGGAGAACTGATAAGGGC	.((((..(((...((((((((((.	.))))))))))..))).)))).
miR-184-3p	GPAI006262		4286-4306	-24.2 kcal/mol	GCCTCTCTTTCTCTCCTTCCA	TGGACGGAGAACTGATAAGGGC	((((.((....(((((.((((	)))).)))))...))...))))
miR-184-3p	GPAI006274	Sarcosine dehydrogenase	829-850	-33.4 kcal/mol	GTCCTTCCTGCAGCTTTGTTTT	TGGACGGAGAACTGATAAGGGC	((((((....(((((((((((.	.))))))))..)))..))))))
miR-184-3p	GPAI006283	hlh54f	5765-5787	-22.0 kcal/mol	TAAAACTTCAACTTTTCTGTCCT	TGGACGGAGAACTGATAAGGGC	.......(((..((((((((((.	.)))))))))).))).......
miR-184-3p	GPAI006409		2052-2075	-26.0 kcal/mol	GTCCATGTCAAGTCCTTCTGTCCT	TGGACGGAGAACTGATAAGGGC	.....(((((.((..((((((((.	.)))))))).))))))).....
miR-184-3p	GPAI006454		1653-1675	-23.7 kcal/mol	TCCCTTGCAAATATTTCCGTTTA	TGGACGGAGAACTGATAAGGGC	.((((((((....((((((((((	))))))))))..)).)))))).
miR-184-3p	GPAI006454		947-965	-23.7 kcal/mol	GTCATATCTTCACCGTCTT	TGGACGGAGAACTGATAAGGGC	(((.(((((((.((((((.	.)))))).)))..))))..)))
miR-184-3p	GPAI006454		961-980	-23.7 kcal/mol	GTCTTCCTCTTCTTCCTCCG	TGGACGGAGAACTGATAAGGGC	(((((..((((((((.((((	)))).))))))..))..)))))
miR-184-3p	GPAI006454		2415-2434	-23.7 kcal/mol	GCCCAGCCCACCACCGTTTA	TGGACGGAGAACTGATAAGGGC	((((....((.(.(((((((	))))))).)...))....))))
miR-184-3p	GPAI006594	Ras-related small GTPase rho type	6094-6115	-26.8 kcal/mol	ACGCCATACAGTTTACCGTTTA	TGGACGGAGAACTGATAAGGGC	........((((((.(((((((	))))))).))))))........
miR-184-3p	GPAI006596	Exchange protein directly activated by cAMP ortholog (H. sapiens)	938-959	-24.4 kcal/mol	CAATAAATCGATTCTGTGTCCA	TGGACGGAGAACTGATAAGGGC	.......(((.((((.((((((	)))))).)))).))).......
miR-184-3p	GPAI006815		53-73	-26.3 kcal/mol	TTAAATATTGTTTTCCGTCCA	TGGACGGAGAACTGATAAGGGC	.....((((((((((((((((	)))))))))))).)))).....
miR-184-3p	GPAI006850		1758-1780	-26.5 kcal/mol	GCCAGGAGCAGCGCACATGTCCA	TGGACGGAGAACTGATAAGGGC	(((.....(((..(...((((((	))))))..)..))).....)))
miR-184-3p	GPAI006856		760-781	-24.5 kcal/mol	GTCTCTTCACTTTCTCTTTCTC	TGGACGGAGAACTGATAAGGGC	((((..(((..((((((.(((.	.))).)))))).)))...))))
miR-184-3p	GPAI006931		2327-2346	-27.0 kcal/mol	ACCCTTTGGCTCTCTCTCTC	TGGACGGAGAACTGATAAGGGC	.(((((..(.(((((.(((.	.))).))))).)..)..)))).
miR-184-3p	GPAI006945		1154-1176	-23.9 kcal/mol	TTCCTTTTCTTTTTCTTCTTCTC	TGGACGGAGAACTGATAAGGGC	.(((((.((...((((((.(((.	.))).))))))..)).))))).
miR-184-3p	GPAI006960		3623-3644	-26.0 kcal/mol	ACTTGAATCTCTTCTCCTTCCG	TGGACGGAGAACTGATAAGGGC	.(((..(((..((((((.((((	)))).))))))..)))..))).
miR-184-3p	GPAI007003	SNARE protein TLG2/syntaxin	959-980	-26.0 kcal/mol	GCCGTTTCTTCTTCTTCTTCTT	TGGACGGAGAACTGATAAGGGC	(((.((((...((((((.(((.	.))).))))))..)).)).)))
miR-184-3p	GPAI007192		5952-5973	-24.0 kcal/mol	CCTCTTATGCTCTCTCTTTCCT	TGGACGGAGAACTGATAAGGGC	.(((((((.(..(((((.(((.	.))).)))))...)))))))).
miR-184-3p	GPAI007226	kekkon-3	2361-2381	-25.7 kcal/mol	GCCTCTCTCTCTCTCTCTCTC	TGGACGGAGAACTGATAAGGGC	(((..(.((..(((((.(((.	.))).)))))...)).)..)))
miR-184-3p	GPAI007279	Caprin	208-231	-26.2 kcal/mol	GCTCCTTTCCAAGTTTTCTCTTTT	TGGACGGAGAACTGATAAGGGC	((.((((....((((((((.(((.	.))).))))))))...))))))
miR-184-3p	GPAI007344		416-438	-21.2 kcal/mol	CCCCTTTTCTATATCTACGTCTC	TGGACGGAGAACTGATAAGGGC	.(((((.((....(((.(((((.	.))))).)))...)).))))).
miR-184-3p	GPAI007353	Arrowhead	2196-2215	-22.6 kcal/mol	TCCCTTCAGTTATTCATCTA	TGGACGGAGAACTGATAAGGGC	.((((((((((.(((.((((	)))).))).))))))..)))).
miR-184-3p	GPAI007413		15227-15250	-26.9 kcal/mol	ACAGCAATCACTTCCTACCGTTCA	TGGACGGAGAACTGATAAGGGC	......((((.(((...(((((((	))))))).))).))))......
miR-184-3p	GPAI007448		14702-14723	-29.2 kcal/mol	ACTCTGTCTCTCTCTCTCTCCA	TGGACGGAGAACTGATAAGGGC	.(((((((....(((((.((((	)))).)))))...))).)))).
miR-184-3p	GPAI007448		19014-19031	-29.2 kcal/mol	GTTAATCCTTCCCGTCCA	TGGACGGAGAACTGATAAGGGC	(((.(((.((((((((((	))))))).)))..)))...)))
miR-184-3p	GPAI007550		1250-1271	-26.8 kcal/mol	TTCCTATCTCTGTCTCTGTTTC	TGGACGGAGAACTGATAAGGGC	.(((((((....(((((((((.	.)))))))))...))).)))).
miR-184-3p	GPAI007550		1130-1150	-26.8 kcal/mol	ATAGACATCAATCTCTGTCTT	TGGACGGAGAACTGATAAGGGC	......((((.(((((((((.	.)))))))))..))))......
miR-184-3p	GPAI007550		1195-1216	-26.8 kcal/mol	TCTCTCTATCTCTCTCTCTCTC	TGGACGGAGAACTGATAAGGGC	.((((.((((..(((((.(((.	.))).)))))...)))))))).
miR-184-3p	GPAI007558		476-497	-28.6 kcal/mol	TCTCTTTCAGTCTCTCCGACTC	TGGACGGAGAACTGATAAGGGC	.((((((((((.((((((.((.	.)).))))))))))).))))).
miR-184-3p	GPAI007638	down and out	12179-12201	-28.3 kcal/mol	TTTTTTATTAATATTTTTGTCCA	TGGACGGAGAACTGATAAGGGC	.(((((((((...((((((((((	))))))))))..))))))))).
miR-184-3p	GPAI007755	IA-2 ortholog	45-66	-22.0 kcal/mol	GCATTTGTTTTTTCTTCATCTT	TGGACGGAGAACTGATAAGGGC	((.((((((..((((((.(((.	.))).))))))..)))))).))
miR-184-3p	GPAI007772	adenosine	884-907	-25.7 kcal/mol	GTTCTATATCAGGCACTTCTTCCT	TGGACGGAGAACTGATAAGGGC	(((((.((((((...((((.(((.	.))).))))..)))))))))))
miR-184-3p	GPAI007775		1512-1531	-29.5 kcal/mol	GCCCTCCACCACTCCGTCCA	TGGACGGAGAACTGATAAGGGC	(((((.((...(((((((((	)))))))))...))...)))))
miR-184-3p	GPAI007846		3968-3988	-29.3 kcal/mol	TCTTTTGTTTCTCTCTCTCCA	TGGACGGAGAACTGATAAGGGC	.((((((((..(((((.((((	)))).)))))...)))))))).
miR-184-3p	GPAI007846		4659-4681	-29.3 kcal/mol	GTTCTTCATCTGCTTTCCTTTCA	TGGACGGAGAACTGATAAGGGC	((((((.(((.(.(((((.((((	)))).))))).).)))))))))
miR-184-3p	GPAI007878		7423-7442	-28.6 kcal/mol	TCCCTCTCTCTCTCTCTCCC	TGGACGGAGAACTGATAAGGGC	.((((.((..(((((.(((.	.))).)))))...))..)))).
miR-184-3p	GPAI007880	Ribosomal protein L4	4978-4999	-27.7 kcal/mol	GCTCTCTCTCTCTCTCTCTCTC	TGGACGGAGAACTGATAAGGGC	(((((...((..(((((.(((.	.))).)))))...))..)))))
miR-184-3p	GPAI007880	Ribosomal protein L4	2648-2670	-24.7 kcal/mol	GCAATGTCTGGTGAATGCGTTCA	TGGACGGAGAACTGATAAGGGC	((..((((.(((...(.((((((	)))))).)..)))))))...))
miR-184-3p	GPAI007920		3111-3133	-27.9 kcal/mol	GTCATCTTCGTCTTCTTCGTCCT	TGGACGGAGAACTGATAAGGGC	(((....(((..((((((((((.	.)))))))))).)))....)))
miR-184-3p	GPAI007920		3120-3142	-24.9 kcal/mol	GTCTTCTTCGTCCTCTTCGTCTT	TGGACGGAGAACTGATAAGGGC	(((((..(((...(((((((((.	.)))))))))..)))..)))))
miR-184-3p	GPAI007920		3138-3157	-27.9 kcal/mol	GTCTTCCTCGTCTTCGTCTT	TGGACGGAGAACTGATAAGGGC	(((((..((.(((((((((.	.)))))))))...))..)))))
miR-184-3p	GPAI007920		19486-19505	-24.9 kcal/mol	ATTATTTTCGGCTCCGTCCC	TGGACGGAGAACTGATAAGGGC	.......((((((((((((.	.))))))))..)))).......
miR-184-3p	GPAI007920		3105-3124	-27.9 kcal/mol	ATTCTCGTCATCTTCGTCTT	TGGACGGAGAACTGATAAGGGC	.((((..((((((((((((.	.)))))))))..)))..)))).
miR-184-3p	GPAI007920		3048-3070	-24.9 kcal/mol	GTCGATTTCTTCCTCTTCGTCCT	TGGACGGAGAACTGATAAGGGC	(((....((....(((((((((.	.)))))))))...))....)))
miR-184-3p	GPAI007923	Poly(rC) Binding Protein	7305-7324	-23.9 kcal/mol	GCTGGTCACTAGTCCCTCCA	TGGACGGAGAACTGATAAGGGC	(((.((((....(((.((((	)))).)))....))))...)))
miR-184-3p	GPAI008194		3869-3887	-22.9 kcal/mol	GCCCCGTCTGCTTAGTCTG	TGGACGGAGAACTGATAAGGGC	((((.(((..(((.((((.	.)))).)))....)))..))))
miR-184-3p	GPAI008194		1069-1089	-22.9 kcal/mol	GTCTCCATCACTCTCTCTCTC	TGGACGGAGAACTGATAAGGGC	((((..((((.(((((.(((.	.))).)))))..))))..))))
miR-184-3p	GPAI008204		996-1017	-23.8 kcal/mol	GCAAGTGCCAGCCTTCTGTCCC	TGGACGGAGAACTGATAAGGGC	((...((.(((..((((((((.	.))))))))..))).))...))
miR-184-3p	GPAI008205		629-648	-23.9 kcal/mol	GTCTGTCTCCTCTTCTTCCA	TGGACGGAGAACTGATAAGGGC	(((((((...(((((.((((	)))).)))))...)))..))))
miR-184-3p	GPAI008207	Structural maintenance of chromosomes	694-713	-21.3 kcal/mol	CCCCTTCTCATCTTCTTCTT	TGGACGGAGAACTGATAAGGGC	.(((((.((((((((.(((.	.))).)))))..))).))))).
miR-184-3p	GPAI008231	plum	211-231	-20.8 kcal/mol	CATAAGATCTTTCTCTTTCCA	TGGACGGAGAACTGATAAGGGC	......(((.((((((.((((	)))).))))))..)))......
miR-184-3p	GPAI008274		4482-4504	-29.4 kcal/mol	GCAATTTTCAGTCACTTCGTGTT	TGGACGGAGAACTGATAAGGGC	((..((.(((((..((((((.(.	.).)))))).))))).))..))
miR-184-3p	GPAI008274		627-650	-29.4 kcal/mol	TCCCGCAACTCCTTTTTCTTTCCG	TGGACGGAGAACTGATAAGGGC	.(((.....((..((((((.((((	)))).))))))..))...))).
miR-184-3p	GPAI008395	Adenosine deaminase acting on RNA	9689-9708	-24.8 kcal/mol	GCTCTCTTCATCTCTTTCTT	TGGACGGAGAACTGATAAGGGC	(((((..((((((((.(((.	.))).)))))..)))..)))))
miR-184-3p	GPAI008395	Adenosine deaminase acting on RNA	9571-9592	-24.8 kcal/mol	GTTCTCTCCCGTTCTCTCTCTC	TGGACGGAGAACTGATAAGGGC	(((((...(.(((((((.(((.	.))).))))))).)...)))))
miR-184-3p	GPAI008395	Adenosine deaminase acting on RNA	9637-9658	-24.8 kcal/mol	TCTCTTTCTCATTCTCTTTCTC	TGGACGGAGAACTGATAAGGGC	.(((((..(((((((((.(((.	.))).)))))).))).))))).
miR-184-3p	GPAI008395	Adenosine deaminase acting on RNA	9663-9682	-24.8 kcal/mol	GCTCTTCCTCTCTCCCTTCT	TGGACGGAGAACTGATAAGGGC	((((((....(((((.(((.	.))).)))))......))))))
miR-184-3p	GPAI008395	Adenosine deaminase acting on RNA	9678-9698	-24.8 kcal/mol	CTTCTTGTCCTGCTCTCTTCA	TGGACGGAGAACTGATAAGGGC	.((((((((...((((.((((	)))).))))....)))))))).
miR-184-3p	GPAI008395	Adenosine deaminase acting on RNA	9577-9596	-24.8 kcal/mol	TCCCGTTCTCTCTCTCTCTC	TGGACGGAGAACTGATAAGGGC	.(((..((..(((((.(((.	.))).)))))...))...))).
miR-184-3p	GPAI008409		5998-6020	-23.7 kcal/mol	TACTTTAGGCGGTTTACCATCCA	TGGACGGAGAACTGATAAGGGC	..(((((..((((((.((.((((	)))).)).)))))).)))))..
miR-184-3p	GPAI008508	endosomal maturation defective	1242-1263	-21.9 kcal/mol	GCTTTTTCAGAATCTTCTTCCG	TGGACGGAGAACTGATAAGGGC	((((((((((..(((((.((((	)))).))))).)))).))))))
miR-184-3p	GPAI008941		1960-1979	-26.7 kcal/mol	TTCCAAATCATCTTTGTCTG	TGGACGGAGAACTGATAAGGGC	.(((..(((((((((((((.	.)))))))))..))))..))).
miR-184-3p	GPAI008965	Rad, Gem/Kir family member	1752-1774	-28.6 kcal/mol	ATGTTTGTCCGTTCATCTGTCCA	TGGACGGAGAACTGATAAGGGC	.....((((.((((.((((((((	)))))))))))).)))).....
miR-184-3p	GPAI008979		1552-1576	-27.9 kcal/mol	TCTGTTAGTTCAGTTTCTTCTTCTT	TGGACGGAGAACTGATAAGGGC	.((.(((..((((((.((((.(((.	.))).))))))))))))).)).
miR-184-3p	GPAI008981		7467-7489	-26.6 kcal/mol	TCCCTTTTCCTCTTCTTCTTCTG	TGGACGGAGAACTGATAAGGGC	.(((((.((...((((((.(((.	.))).))))))..)).))))).
miR-184-3p	GPAI008981		7473-7493	-26.6 kcal/mol	TTCCTCTTCTTCTTCTGTTTA	TGGACGGAGAACTGATAAGGGC	.((((..((((((.(((((((	)))))))))))..))..)))).
miR-184-3p	GPAI009009	GalNAc-T1	1325-1345	-25.2 kcal/mol	GCCTTATATCGTCTATGTTTA	TGGACGGAGAACTGATAAGGGC	(((((.((((.(((.((((((	)))))).)))...)))))))))
miR-184-3p	GPAI009022		322-343	-26.5 kcal/mol	TCTCTCTGTCTCTCTCTCTCCC	TGGACGGAGAACTGATAAGGGC	.((((.((((..(((((.(((.	.))).)))))...)))))))).
miR-184-3p	GPAI009023		2742-2761	-24.5 kcal/mol	GCCCAAACCTTTACTGTCTT	TGGACGGAGAACTGATAAGGGC	((((.....(((.((((((.	.)))))).))).......))))
miR-184-3p	GPAI009023		801-820	-24.5 kcal/mol	TCCGTTTTCTTCATTGTCCA	TGGACGGAGAACTGATAAGGGC	.((.((.(((((.(((((((	))))))).)))..)).)).)).
miR-184-3p	GPAI009038	scarface	1034-1056	-22.3 kcal/mol	GGTAACTTCTTGTTCTTCATCCA	TGGACGGAGAACTGATAAGGGC	.......((..(((((((.((((	)))).))))))).)).......
miR-184-3p	GPAI009073		561-585	-25.1 kcal/mol	TCCCATCTTCATCTCTATCTGTCTG	TGGACGGAGAACTGATAAGGGC	.(((....(((..((..(((((((.	.)))))))))..)))...))).
miR-184-3p	GPAI009211		918-938	-28.0 kcal/mol	ACTATAGCAGGCCACGGTCCA	TGGACGGAGAACTGATAAGGGC	.((....(((..(.(.(((((	))))).).)..))).....)).
miR-184-3p	GPAI009336		3364-3384	-28.6 kcal/mol	CCCCATTTCTTTCTCTTTCCT	TGGACGGAGAACTGATAAGGGC	.(((...((.((((((.(((.	.))).))))))..))...))).
miR-184-3p	GPAI009336		9520-9542	-23.5 kcal/mol	GCCTTATTTTGGGAAATCGTTTA	TGGACGGAGAACTGATAAGGGC	(((((...(..(....(((((((	)))))))....)..)..)))))
miR-184-3p	GPAI009336		4368-4389	-23.5 kcal/mol	GTGCTTCTCACAACTTCATCCC	TGGACGGAGAACTGATAAGGGC	((.(((.(((...((((.(((.	.))).))))...))).))).))
miR-184-3p	GPAI009341		1137-1161	-24.0 kcal/mol	GCACCTTAACATGACCGTCTGTTCA	TGGACGGAGAACTGATAAGGGC	((.(((((.((.(..(.((((((((	)))))))))..))).)))))))
miR-184-3p	GPAI009490	Eph receptor tyrosine kinase	2025-2045	-24.3 kcal/mol	AATAAGATTTGTTTCCGTCCT	TGGACGGAGAACTGATAAGGGC	......(((..(((((((((.	.)))))))))...)))......
miR-184-3p	GPAI009718	cg4360	930-950	-28.5 kcal/mol	GTCCTTCTCGTTTTCTTTTCC	TGGACGGAGAACTGATAAGGGC	((((((.(((((((((.(((.	.))).))))))).)).))))))
miR-184-3p	GPAI009721		42-63	-20.5 kcal/mol	TCTCTCTATCTCTCTCCATCTT	TGGACGGAGAACTGATAAGGGC	.((((.((((..(((((.(((.	.))).)))))...)))))))).
miR-184-3p	GPAI009791	zinc-finger protein at 72d	11727-11751	-28.0 kcal/mol	ACCTATCTGTCCATGTCTCCGTCTG	TGGACGGAGAACTGATAAGGGC	.(((...((((....(((((((((.	.)))))))))...)))).))).
miR-184-3p	GPAI009820		1519-1539	-21.6 kcal/mol	TGAATTGTCAGTCATTGTCTA	TGGACGGAGAACTGATAAGGGC	....(((((((((.(((((((	))))))).).))))))))....
miR-184-3p	GPAI009837	scylla	171-192	-21.7 kcal/mol	GCCCCTCTCCCCCCTTCCTCCC	TGGACGGAGAACTGATAAGGGC	((((...((....((((.(((.	.))).))))....))...))))
miR-184-3p	GPAI010047		2509-2532	-25.9 kcal/mol	AATCTTTTCAAACATGTCCGTCCG	TGGACGGAGAACTGATAAGGGC	..((((.(((....(.((((((((	)))))))).)..))).))))..
miR-184-3p	GPAI010047		2389-2408	-25.9 kcal/mol	GCCCATCACACACCTTTCCA	TGGACGGAGAACTGATAAGGGC	((((((((.....((.((((	)))).)).....))))..))))
miR-184-3p	GPAI010117		424-444	-26.6 kcal/mol	GTTTTTGTTTTTTTTTGTTCA	TGGACGGAGAACTGATAAGGGC	(((((((((.(((((((((((	)))))))))))..)))))))))
miR-184-3p	GPAI010140		5876-5895	-26.8 kcal/mol	TCTCTTTTAGTTGTTGTCCG	TGGACGGAGAACTGATAAGGGC	.(((((((((((.(((((((	)))))))..)))))).))))).
miR-184-3p	GPAI010140		11784-11804	-24.4 kcal/mol	CTCCTTATTACGCTCTCTTCT	TGGACGGAGAACTGATAAGGGC	.(((((((((..((((.(((.	.))).))))...))))))))).
miR-184-3p	GPAI010140		8372-8392	-24.4 kcal/mol	CCTCTTTTTCTTCTTCTTCCA	TGGACGGAGAACTGATAAGGGC	.(((((((..((((((.((((	)))).))))))..)).))))).
miR-184-3p	GPAI010329	fat body c-type lysozyme	1499-1516	-27.2 kcal/mol	GTCCATCACCTCGGTCCA	TGGACGGAGAACTGATAAGGGC	((((((((.(((.(((((	))))).)))...))))..))))
miR-184-3p	GPAI010330	PNGase-like	2406-2428	-28.6 kcal/mol	TCTTGTACACGTTCTTCCGTTCG	TGGACGGAGAACTGATAAGGGC	..........(((((.(((((((	))))))))))))..........
miR-184-3p	GPAI010342	Poly(rC) Binding Protein	407-426	-23.2 kcal/mol	TCTCTTTCTCTCTCCCTCTG	TGGACGGAGAACTGATAAGGGC	.(((((((..(((((.(((.	.))).)))))...)).))))).
miR-184-3p	GPAI010541		14365-14385	-23.9 kcal/mol	GTACTTTATAGTTTCTGTCTT	TGGACGGAGAACTGATAAGGGC	((.(((((((((((((((((.	.)))))))).))).))))))))
miR-184-3p	GPAI010541		395-416	-23.9 kcal/mol	TCCCTCTCTCTCTCTCTCTCTC	TGGACGGAGAACTGATAAGGGC	.((((...((..(((((.(((.	.))).)))))...))..)))).
miR-184-3p	GPAI010575	Exo84 ortholog (S. cerevisiae)	1499-1520	-24.5 kcal/mol	GCTCTTGTTCTACCTTCATCTC	TGGACGGAGAACTGATAAGGGC	(((((((((....((((.(((.	.))).))))....)))))))))
miR-184-3p	GPAI010907		1404-1425	-21.8 kcal/mol	TCTCTTTCTTCACTTCCTTCCA	TGGACGGAGAACTGATAAGGGC	.(((((...(((.((((.((((	)))).))))...))).))))).
miR-184-3p	GPAI010934	Sir2	7387-7407	-26.1 kcal/mol	TCCTATATTCTTCTCTGTCCT	TGGACGGAGAACTGATAAGGGC	.(((.((((.((((((((((.	.))))))))))..)))).))).
miR-184-3p	GPAI011077	Phosphatidylinositol glycan anchor biosynthesis, class U ortholog (H. sapiens)	5277-5299	-25.0 kcal/mol	TTATATGTCAAGTTCTCTCTCTC	TGGACGGAGAACTGATAAGGGC	.....(((((.(((((((.(((.	.))).)))))))))))).....
miR-184-3p	GPAI011257		653-674	-25.6 kcal/mol	TCTTCTGGCGGTTTTTCTTCCA	TGGACGGAGAACTGATAAGGGC	........(((((((((.((((	)))).)))))))))........
miR-184-3p	GPAI011257		1048-1070	-25.6 kcal/mol	TTTATTGTCCACTTCTGTGTCTA	TGGACGGAGAACTGATAAGGGC	....(((((...((((.((((((	)))))).))))..)))))....
miR-184-3p	GPAI011389		2017-01-25	-21.9 kcal/mol	ATACGTATGCGGGTATCTCTCTCCA	TGGACGGAGAACTGATAAGGGC	.....(((.(((...(((((.((((	)))).))))).)))))).....
miR-184-3p	GPAI011402		5392-5415	-26.5 kcal/mol	TTTTTTATTCAAGTTCTTCCTCTT	TGGACGGAGAACTGATAAGGGC	..(((((((..((((((((.(((.	.))).)))))))))))))))..
miR-184-3p	GPAI011405		693-713	-25.2 kcal/mol	GCTCTTCTTCCACTCCATCCC	TGGACGGAGAACTGATAAGGGC	((((((..((..((((.(((.	.))).))))....)).))))))
miR-184-3p	GPAI011422		2990-3011	-28.3 kcal/mol	GCTATGCGTCTCGCTCCATCTA	TGGACGGAGAACTGATAAGGGC	(((....(((...((((.((((	)))).))))....)))...)))
miR-184-3p	GPAI011496	UPI0001CC9B85	1945-1966	-24.3 kcal/mol	GCCTCCCTCATTCCTCCCTCTT	TGGACGGAGAACTGATAAGGGC	((((...(((...((((.(((.	.))).))))...)))...))))
miR-184-3p	GPAI011586		5122-5143	-25.7 kcal/mol	GCCATATTTTAGTCTCTCTCTT	TGGACGGAGAACTGATAAGGGC	(((.....(((((((((.(((.	.))).)))).)))))....)))
miR-184-3p	GPAI011586		3750-3769	-25.7 kcal/mol	CACTTTATTTTCTCTCTCCT	TGGACGGAGAACTGATAAGGGC	..(((((((((((((.(((.	.))).))))))..)))))))..
miR-184-3p	GPAI011586		5133-5153	-25.7 kcal/mol	GTCTCTCTCTTTCTCTGTGTG	TGGACGGAGAACTGATAAGGGC	(((..(.((.((((((((.(.	.).))))))))..)).)..)))
miR-184-3p	GPAI011747		8122-8144	-27.7 kcal/mol	CTCCTTATTTAAGATTTTGTCTT	TGGACGGAGAACTGATAAGGGC	.((((((((.....((((((((.	.))))))))....)))))))).
miR-184-3p	GPAI011747		11553-11576	-27.7 kcal/mol	ATACTTACTTACTTACTCCGTTTA	TGGACGGAGAACTGATAAGGGC	...((((.(((.((.(((((((((	))))))))))).)))))))...
miR-184-3p	GPAI011747		8094-8117	-27.7 kcal/mol	ACCCTCCTCCTACTTCTTTGTGTT	TGGACGGAGAACTGATAAGGGC	.((((..((....((((((((.(.	.).))))))))..))..)))).
miR-184-3p	GPAI011778	oysgedart	230-251	-24.9 kcal/mol	GCTCTCTCTCTCTCTCTCTCTC	TGGACGGAGAACTGATAAGGGC	(((((...((..(((((.(((.	.))).)))))...))..)))))
miR-184-3p	GPAI012139		8208-8227	-29.0 kcal/mol	GCTGTCCAGCTCTTCTTCTA	TGGACGGAGAACTGATAAGGGC	(((.(.(((.(((((.((((	)))).))))).)))...).)))
miR-184-3p	GPAI012232		2590-2611	-22.6 kcal/mol	CCCCTCTCTCTCTCTCTCTCTC	TGGACGGAGAACTGATAAGGGC	.((((...((..(((((.(((.	.))).)))))...))..)))).
miR-184-3p	GPAI012324	Cuticular protein 11B	313-334	-22.8 kcal/mol	ATCCTAAGTATTTCTCTCTCCT	TGGACGGAGAACTGATAAGGGC	.((((...((.((((((.(((.	.))).)))))).))...)))).
miR-184-3p	GPAI012371		1131-1153	-29.4 kcal/mol	CTATTCATCTGTCCATCTGTCCA	TGGACGGAGAACTGATAAGGGC	......(((.((...((((((((	))))))))..)).)))......
miR-184-3p	GPAI012386	paralytic	9967-9989	-25.7 kcal/mol	AAATGTATCAGTAACGTCGTGCA	TGGACGGAGAACTGATAAGGGC	.....(((((((....((((.((	)).))))...))))))).....
miR-184-3p	GPAI012386	paralytic	6885-6905	-25.7 kcal/mol	TCTCTTCTCTCTCTCTCTCTC	TGGACGGAGAACTGATAAGGGC	.(((((.((..(((((.(((.	.))).)))))...)).))))).
miR-184-3p	GPAI012387		97-117	-23.2 kcal/mol	TTTCTTCTCAATCTTGGTCTT	TGGACGGAGAACTGATAAGGGC	.(((((.(((.((((.((((.	.)))).))))..))).))))).
miR-184-3p	GPAI012392	Tetraspanin 2A	502-524	-23.0 kcal/mol	GCCCATTTTACCAAATCCATTCA	TGGACGGAGAACTGATAAGGGC	((((...(((.....(((.((((	)))).)))....)))...))))
miR-184-3p	GPAI012484		6136-6160	-26.3 kcal/mol	GTGCTTGGAACAGGCCCTCTCTCCT	TGGACGGAGAACTGATAAGGGC	((.((((...(((...((((.(((.	.))).))))..))).)))).))
miR-184-3p	GPAI012515	Hormone receptor-like in	147-167	-28.1 kcal/mol	CCCTTTATCTATCTCTCTCTC	TGGACGGAGAACTGATAAGGGC	.((((((((..(((((.(((.	.))).)))))...)))))))).
miR-184-3p	GPAI012571		4187-4204	-24.9 kcal/mol	TCCCTTAAGTCCCGTTTT	TGGACGGAGAACTGATAAGGGC	.((((((((((((((((.	.)))))).).)))..)))))).
miR-184-3p	GPAI012596	scrawny	2802-2824	-24.3 kcal/mol	TTACATATTTTGTTCTTCTTCCT	TGGACGGAGAACTGATAAGGGC	.....((((..(((((((.(((.	.))).))))))).)))).....
miR-184-3p	GPAI012598		1170-1190	-30.3 kcal/mol	TTCCTGGCAGGTGTTTGTTCG	TGGACGGAGAACTGATAAGGGC	.((((..(((.(.((((((((	)))))))).).)))...)))).
miR-184-3p	GPAI012598		7210-7230	-30.3 kcal/mol	ACCCTTCTTTCTCTCTTTCTT	TGGACGGAGAACTGATAAGGGC	.(((((.((..(((((.(((.	.))).)))))...)).))))).
miR-184-3p	GPAI012599		1127-1149	-22.9 kcal/mol	GCACTTTCTAGCTTCTTCTTCTT	TGGACGGAGAACTGATAAGGGC	((.(((..(((.((((((.(((.	.))).)))))))))..))).))
miR-184-3p	GPAI012652		10500-10523	-25.2 kcal/mol	CCCCTTCCCCCCCCTCTCCCTCTC	TGGACGGAGAACTGATAAGGGC	.(((((........(((((.(((.	.))).)))))......))))).
miR-184-3p	GPAI013020		9293-9315	-31.8 kcal/mol	CATGACATCCGTTCATCCGTCCA	TGGACGGAGAACTGATAAGGGC	......(((.((((.((((((((	)))))))))))).)))......
miR-184-3p	GPAI013020		10725-10748	-31.8 kcal/mol	GCAATAATTCTCCTTCTTCGTCCG	TGGACGGAGAACTGATAAGGGC	((......((...(((((((((((	)))))))))))..)).....))
miR-184-3p	GPAI013034		79-102	-21.8 kcal/mol	TCCAAAGTTCAACTTCTCTGTCTC	TGGACGGAGAACTGATAAGGGC	.((.....(((..((((((((((.	.)))))))))).)))....)).
miR-184-3p	GPAI013329	Bardet-Biedl syndrome 1 ortholog (H. sapiens)	1797-1820	-26.7 kcal/mol	ACCACTTAGGATGCTTTCTGTCCC	TGGACGGAGAACTGATAAGGGC	.((.((((....(.(((((((((.	.))))))))).)...)))))).
miR-184-3p	GPAI013363	Serpin	1095-1117	-25.4 kcal/mol	ATCCTGAACAGCCCATCCATCCT	TGGACGGAGAACTGATAAGGGC	.((((...(((....(((.(((.	.))).)))...)))...)))).
miR-184-3p	GPAI013469	Transferrin	1597-1620	-22.8 kcal/mol	GCCTGTAACAGATTCCAATGTTCG	TGGACGGAGAACTGATAAGGGC	((((.((.(((.(((...((((((	))))))..)))))).)).))))
miR-184-3p	GPAI013485	roquin	1957-1978	-26.3 kcal/mol	GCTCTCTCTCTCTCTCTCTCTA	TGGACGGAGAACTGATAAGGGC	(((((...((..(((((.((((	)))).)))))...))..)))))
miR-184-3p	GPAI013780	Rhodopsin	170-189	-21.1 kcal/mol	TCTCTATCTCTCTCTCTCTA	TGGACGGAGAACTGATAAGGGC	.(((((((..(((((.((((	)))).)))))...))).)))).
miR-184-3p	GPAI014109		1119-1137	-22.8 kcal/mol	GCCACTTCATCCCCGTCTG	TGGACGGAGAACTGATAAGGGC	(((...(((((.((((((.	.)))))).))..)))....)))
miR-184-3p	GPAI014259	Histidine decarboxylase	1275-1295	-20.3 kcal/mol	TCTTCTGTCTCTCTCCTTCTC	TGGACGGAGAACTGATAAGGGC	.((..((((..(((((.(((.	.))).)))))...))))..)).
miR-184-3p	GPAI014425	Bicaudal C	4369-4392	-25.0 kcal/mol	ACCTTGTAGTCACCTGTTTGTCCT	TGGACGGAGAACTGATAAGGGC	.((((...((((..(.(((((((.	.))))))).)..)))).)))).
miR-184-3p	GPAI014444	beaten path Ia	626-648	-25.4 kcal/mol	ATCCTCTTCTTTTTCTCTTTCCT	TGGACGGAGAACTGATAAGGGC	.((((..((...((((((.(((.	.))).))))))..))..)))).
miR-184-3p	GPAI014577	fatty-acid--CoA ligase	2676-2700	-27.9 kcal/mol	GCTCTTCTAATAGTCCTTCTGTCTG	TGGACGGAGAACTGATAAGGGC	((((((....((((..((((((((.	.)))))))).))))..))))))
miR-184-3p	GPAI014749	Tetraspanin 97E	1395-1417	-25.6 kcal/mol	TTCTTCTTCTTCTTCTCCTTCTC	TGGACGGAGAACTGATAAGGGC	.((((..((...((((((.(((.	.))).))))))..))..)))).
miR-184-3p	GPAI014785	Kinesin-like protein at 3A	53-74	-28.5 kcal/mol	ACCCGATATAGTATTTCTTCCG	TGGACGGAGAACTGATAAGGGC	.(((....((((.((((.(((.	.))).)))).))))....))).
miR-184-3p	GPAI014823	eukaryotic initiation factor 5C	6884-6905	-24.1 kcal/mol	AAATATACTGGTTCACCCTCCA	TGGACGGAGAACTGATAAGGGC	.....((..(((((.((.((((	)))).)).)))))..)).....
miR-184-3p	GPAI015125	grappa	8188-8209	-32.2 kcal/mol	CTCCTATCTCTTTCTCTTTCCT	TGGACGGAGAACTGATAAGGGC	.(((((((...((((((.(((.	.))).))))))..))).)))).
miR-184-3p	GPAI015125	grappa	3746-3767	-32.2 kcal/mol	TCTCTCTCTCTCTCTCTGTCTC	TGGACGGAGAACTGATAAGGGC	.((((...((..(((((((((.	.)))))))))...))..)))).
miR-184-3p	GPAI015125	grappa	3702-3723	-32.2 kcal/mol	TCCCTCTATTTCTCTCTCTCTC	TGGACGGAGAACTGATAAGGGC	.((((.((((..(((((.(((.	.))).)))))...)))))))).
miR-184-3p	GPAI015125	grappa	15608-15628	-32.2 kcal/mol	GCCAATCTTCTTCTTCTTCTT	TGGACGGAGAACTGATAAGGGC	(((.(((...((((((.(((.	.))).))))))..)))...)))
miR-184-3p	GPAI015307		62-81	-25.3 kcal/mol	ATATATATCATTTCCGTCCG	TGGACGGAGAACTGATAAGGGC	.....(((((((((((((((	))))))))))..))))).....
miR-184-3p	GPAI015310		9949-9972	-25.7 kcal/mol	GCCAAAAATACAGATCTCCATTTC	TGGACGGAGAACTGATAAGGGC	(((....((.(((.(((((.(((.	.))).))))).)))))...)))
miR-184-3p	GPAI015525		965-986	-25.4 kcal/mol	ACTCTTATTCTCTCTCTCTCTC	TGGACGGAGAACTGATAAGGGC	.((((((((...(((((.(((.	.))).)))))...)))))))).
miR-184-3p	GPAI015601	Regulatory particle triple-A ATPase	1055-1074	-26.9 kcal/mol	ACCCTCATCACCTTCGTCCT	TGGACGGAGAACTGATAAGGGC	.((((.((((.((((((((.	.))))))))...)))).)))).
miR-184-3p	GPAI015602	Golgi microtubule-associated protein	1979-2001	-27.2 kcal/mol	TTCCGTGTGCAGTTGGTTGTTTA	TGGACGGAGAACTGATAAGGGC	.(((.(((.(((((..(((((((	)))))))..)))))))).))).
miR-184-3p	GPAI015640	Ras-like protein A	1603-1625	-29.6 kcal/mol	ATCCTATGCACAAACTTTGTCCG	TGGACGGAGAACTGATAAGGGC	.((((...((....(((((((((	)))))))))...))...)))).
miR-184-3p	GPAI015640	Ras-like protein A	7944-7967	-29.0 kcal/mol	GCCTTCGAGCACATGTTCTGTGCA	TGGACGGAGAACTGATAAGGGC	(((((....((....((((((.((	)).))))))...))...)))))
miR-184-3p	GPAI015642	scalloped	5615-5634	-28.6 kcal/mol	TTCTTTTTCTTCTTCTTCCA	TGGACGGAGAACTGATAAGGGC	.(((((.((((((((.((((	)))).))))))..)).))))).
miR-184-3p	GPAI015864		1232-1253	-22.2 kcal/mol	TTTCTTCTCTTTTCTCTCTCTC	TGGACGGAGAACTGATAAGGGC	.(((((.((..((((((.(((.	.))).))))))..)).))))).
miR-184-3p	GPAI016220		208-228	-21.2 kcal/mol	GTCAGATTAGTCTTTCGTTCC	TGGACGGAGAACTGATAAGGGC	(((..((((((..(((((((.	.)))))))..))))))...)))
miR-184-3p	GPAI016818		140-160	-24.3 kcal/mol	TCTCTCTATCATCGCCGACCA	TGGACGGAGAACTGATAAGGGC	.((((.(((((((.(((.(((	))).))).))..))))))))).
miR-184-3p	GPAI016921		7972-7992	-23.2 kcal/mol	GCTCTTCAACGTCTTCATCTA	TGGACGGAGAACTGATAAGGGC	((((((((...(((((.((((	)))).)))))..)))..)))))
miR-184-3p	GPAI016964	aurora A	3069-3089	-25.4 kcal/mol	GCTTTTGTGATTCTTCCTCTA	TGGACGGAGAACTGATAAGGGC	((((((((.(((((((.((((	)))).)))))).).))))))))
miR-184-3p	GPAI017266		1013-1034	-25.6 kcal/mol	GCAACGTATCTCTCTCTCTCTA	TGGACGGAGAACTGATAAGGGC	((....((((..(((((.((((	)))).)))))...))))...))
miR-184-3p	GPAI017283		545-566	-24.8 kcal/mol	GAATCTATCACCACACCGTCCC	TGGACGGAGAACTGATAAGGGC	.....(((((...(.((((((.	.)))))).)...))))).....
miR-184-3p	GPAI017350	mitochondrial ribosomal protein L37	1133-1155	-28.2 kcal/mol	TCTCTTTTTCAGTTTTCCGACCT	TGGACGGAGAACTGATAAGGGC	.(((((..(((((((((((.((.	.)).))))))))))).))))).
miR-184-3p	GPAI017351		138-158	-22.9 kcal/mol	TACCTTATCTCTCTCTCTCTC	TGGACGGAGAACTGATAAGGGC	..(((((((..(((((.(((.	.))).)))))...)))))))..
miR-184-3p	GPAI017444		16905-16928	-26.4 kcal/mol	TCGCTTACTTGGTTCCTCTGTCTT	TGGACGGAGAACTGATAAGGGC	.(.((((.(..((((.(((((((.	.)))))))))))..))))).).
miR-184-3p	GPAI017444		16994-17015	-26.4 kcal/mol	GCTCTCTCTCTCTCTCCCTCTA	TGGACGGAGAACTGATAAGGGC	(((((...((..(((((.((((	)))).)))))...))..)))))
miR-184-3p	GPAI017444		2208-2231	-26.4 kcal/mol	GTCCTTCTTCTTCTTCTTCTTCTT	TGGACGGAGAACTGATAAGGGC	((((((..((...((((((.(((.	.))).))))))..)).))))))
miR-184-3p	GPAI017444		6727-6748	-26.4 kcal/mol	TCTCTCTCTCTCTCTCTGTTCC	TGGACGGAGAACTGATAAGGGC	.((((...((..(((((((((.	.)))))))))...))..)))).
miR-184-3p	GPAI017444		16948-16967	-26.4 kcal/mol	GCTCTCTCTCTCTCTTTCTC	TGGACGGAGAACTGATAAGGGC	(((((.((..(((((.(((.	.))).)))))...))..)))))
miR-184-3p	GPAI017581	TRAPP subunit 20 ortholog (S. cerevisiae)	2861-2886	-25.4 kcal/mol	ACTCTTTGAACACGACATTCCGTCCC	TGGACGGAGAACTGATAAGGGC	.(((((....((.(...((((((((.	.))))))))..)))..))))).
miR-184-3p	GPAI017671	metabotropic GABA-B receptor	8470-8490	-24.9 kcal/mol	CACTTCATTAGCATCCGTTTT	TGGACGGAGAACTGATAAGGGC	..(((.(((((..(((((((.	.)))))))...))))).)))..
miR-184-3p	GPAI017725	heat shock protein cognate	7479-7498	-28.4 kcal/mol	GAAGAAATCAACTGCGTCCA	TGGACGGAGAACTGATAAGGGC	......((((.((.((((((	)))))).))...))))......
miR-184-3p	GPAI017847	guanine nucleotide binding protein alpha q polypeptide	2017-02-23	-20.4 kcal/mol	CTGGACTTTAGATCGTCGTCTA	TGGACGGAGAACTGATAAGGGC	.......((((.((..((((((	))))))..)).)))).......
miR-184-3p	GPAI017865		1446-1469	-27.5 kcal/mol	GCCCCATTGCTCAGCAGCCATCTA	TGGACGGAGAACTGATAAGGGC	((((..(((.((((...((.((((	)))).))....)))))))))))
miR-184-3p	GPAI018040		3351-3371	-24.3 kcal/mol	GCCGACCTTCATCTCCTTTCA	TGGACGGAGAACTGATAAGGGC	(((.....((((((((.((((	)))).)))))..)))....)))
miR-184-3p	GPAI018040		2290-2312	-24.3 kcal/mol	TCCCTCTTCTTCTTTTTCTTCCT	TGGACGGAGAACTGATAAGGGC	.((((..((...((((((.(((.	.))).))))))..))..)))).
miR-184-3p	GPAI018040		2308-2327	-24.3 kcal/mol	TTCCTCCTCATCTTCTTCCT	TGGACGGAGAACTGATAAGGGC	.((((..((((((((.(((.	.))).)))))..)))..)))).
miR-184-3p	GPAI018043		4428-4450	-28.9 kcal/mol	GCCGTTTTCACGCACTCCATCTA	TGGACGGAGAACTGATAAGGGC	(((.((.(((.(..((((.((((	)))).))))..)))).)).)))
miR-184-3p	GPAI018099	ballchen	4069-4092	-23.9 kcal/mol	GCTCTCATCCCGGTGAACCGTGTA	TGGACGGAGAACTGATAAGGGC	(((((.(((..(((...((((.((	)).))))...)))))).)))))
miR-184-3p	GPAI018165	rosy	1625-1647	-25.4 kcal/mol	GTTTTTATTGTGTTTTTTGGCTT	TGGACGGAGAACTGATAAGGGC	((((((((((.((((((((.((.	.)).))))))))))))))))))
miR-184-3p	GPAI018183	Myosin 95E	5056-5078	-22.8 kcal/mol	GCCGTGATGCAGTTCACCTTTTA	TGGACGGAGAACTGATAAGGGC	(((.(....((((((.((.((((	)))).)).))))))...).)))
miR-184-3p	GPAI018262	kurz	19783-19804	-31.4 kcal/mol	ACACTTGTCTGAGTTCTGTCCT	TGGACGGAGAACTGATAAGGGC	...((((((....((((((((.	.))))))))....))))))...
miR-184-3p	GPAI018262	kurz	10681-10705	-25.8 kcal/mol	GCCCGAAAATCAAAATCTTCATCTA	TGGACGGAGAACTGATAAGGGC	((((....((((...(((((.((((	)))).)))))..))))..))))
miR-184-3p	GPAI018262	kurz	1786-1808	-31.4 kcal/mol	GCCTGGGACGTGATCTCGGTTCA	TGGACGGAGAACTGATAAGGGC	((((..(.((.(.((((.(((((	))))).)))).))).)..))))
miR-184-3p	GPAI018262	kurz	6827-6846	-25.8 kcal/mol	ACCAGTGACAGTTCCGTTTG	TGGACGGAGAACTGATAAGGGC	.((..((.(((((((((((.	.)))))))..)))).))..)).
miR-184-3p	GPAI018362	Plexin A	748-771	-25.4 kcal/mol	GTCAGAATTTTAGTTCATTGTTCA	TGGACGGAGAACTGATAAGGGC	(((......(((((((.(((((((	))))))).)))))))....)))
miR-184-3p	GPAI018389		1672-1694	-22.9 kcal/mol	TCCTTTGCAAGTCCCACCGTTTG	TGGACGGAGAACTGATAAGGGC	.((((((..(((..(.((((((.	.)))))).).)))..)))))).
miR-184-3p	GPAI018413		7598-7617	-27.9 kcal/mol	GTTTTTCGGTTTTCTGTGTG	TGGACGGAGAACTGATAAGGGC	(((((((((((((((((.(.	.).))))))))))))..)))))
miR-184-3p	GPAI018460		6913-6935	-24.8 kcal/mol	ACCTAAATATTCTTCTTTGTCCA	TGGACGGAGAACTGATAAGGGC	.(((...((((.(((((((((((	)))))))))))..)))).))).
miR-184-3p	GPAI018460		8357-8379	-24.8 kcal/mol	GCTCACCATCAAAATTCTGACCA	TGGACGGAGAACTGATAAGGGC	((((...((((...(((((.(((	))).)))))...))))..))))
miR-184-3p	GPAI018649		2053-2077	-25.3 kcal/mol	ACCACATGTTATGTTATGTCGTCCT	TGGACGGAGAACTGATAAGGGC	.((.(.(((((.(((...((((((.	.))))))..)))))))).))).
miR-184-3p	GPAI018765		171-193	-26.5 kcal/mol	GTCTTCTTCTTCTTCTTCTTCTT	TGGACGGAGAACTGATAAGGGC	(((((..((...((((((.(((.	.))).))))))..))..)))))
miR-184-3p	GPAI019097		3585-3606	-25.3 kcal/mol	GCTCTCTCTCTCTCTCTCTCTC	TGGACGGAGAACTGATAAGGGC	(((((...((..(((((.(((.	.))).)))))...))..)))))
miR-184-3p	GPAI019373		793-815	-25.0 kcal/mol	GCCAGCAATCATTTTTCCGACCA	TGGACGGAGAACTGATAAGGGC	(((....((((.(((((((.(((	))).))))))).))))...)))
miR-184-3p	GPAI019515	mitochondrial ribosomal protein L50	515-537	-27.7 kcal/mol	TTCCTTTTTACATTTTCCTTCCC	TGGACGGAGAACTGATAAGGGC	.(((((.(((..((((((.(((.	.))).)))))).))).))))).
miR-184-3p	GPAI019515	mitochondrial ribosomal protein L50	3171-3193	-27.7 kcal/mol	GTCTTCTTCTTTTTCTTCTTCTT	TGGACGGAGAACTGATAAGGGC	(((((..((...((((((.(((.	.))).))))))..))..)))))
miR-184-3p	GPAI019620		12901-12922	-27.5 kcal/mol	TCCCTCTCCCTCTCTGTGTCTC	TGGACGGAGAACTGATAAGGGC	.((((.......(((.(((((.	.))))).))).......)))).
miR-184-3p	GPAI019827		1208-1227	-22.1 kcal/mol	CGTAGCATCAGTATTGTCCA	TGGACGGAGAACTGATAAGGGC	......((((((.(((((((	)))))))...))))))......
miR-184-3p	GPAI019854		7243-7266	-27.9 kcal/mol	GTTTTTAACACCAATCTGCGTCCA	TGGACGGAGAACTGATAAGGGC	(((((((.((....(((.((((((	)))))).)))..)).)))))))
miR-184-3p	GPAI019854		8944-8965	-24.5 kcal/mol	TCTCTCTCTCTCTCTCTGTCTA	TGGACGGAGAACTGATAAGGGC	.((((...((..((((((((((	))))))))))...))..)))).
miR-184-3p	GPAI019854		8896-8917	-24.5 kcal/mol	GCTCTCTCTCTCTCTCTTTCTC	TGGACGGAGAACTGATAAGGGC	(((((...((..(((((.(((.	.))).)))))...))..)))))
miR-184-3p	GPAI019868		346-365	-20.0 kcal/mol	ACTTTAATCAGTATCGTCTT	TGGACGGAGAACTGATAAGGGC	.((((.((((((.((((((.	.))))))...)))))).)))).
miR-184-3p	GPAI019897	Rpb11	14385-14407	-28.6 kcal/mol	GTCTTTTGCTCACTCTCTCTCTC	TGGACGGAGAACTGATAAGGGC	((((((...(((.(((((.(((.	.))).)))))..))).))))))
miR-184-3p	GPAI019897	Rpb11	6318-6339	-26.0 kcal/mol	ACTACAAAATGTGCTTTGTCCA	TGGACGGAGAACTGATAAGGGC	.((.......((.(((((((((	))))))))).)).......)).
miR-184-3p	GPAI020035		4910-4931	-25.7 kcal/mol	GATTGTATGAGTTTGTGGTCCG	TGGACGGAGAACTGATAAGGGC	.....(((.(((((.(.(((((	))))).).))))).))).....
miR-184-3p	GPAI020044		9544-9567	-27.4 kcal/mol	GTTTTTATGCAGTGCCATTGCCCA	TGGACGGAGAACTGATAAGGGC	((((((((.((((..(.(((.(((	))).))).).))))))))))))
miR-184-3p	GPAI020045		894-919	-24.9 kcal/mol	GCTCGAATAGAGGACGTCTCCATTCA	TGGACGGAGAACTGATAAGGGC	((((...((..((...(((((.((((	)))).))))).))..)).))))
miR-184-3p	GPAI020061	tungus	5032-5050	-28.9 kcal/mol	CTCCTTCACTCTCCCTCTC	TGGACGGAGAACTGATAAGGGC	.(((((((.(((((.(((.	.))).)))))..)))..)))).
miR-184-3p	GPAI020549	short neuropeptide F precursor	1459-1480	-24.6 kcal/mol	CTTATTGTCTCTTTTTTGTCCC	TGGACGGAGAACTGATAAGGGC	....(((((..((((((((((.	.))))))))))..)))))....
miR-184-3p	GPAI020648		7096-7116	-26.6 kcal/mol	CTCTTTGTCTCTCTCTCTCTC	TGGACGGAGAACTGATAAGGGC	.((((((((..(((((.(((.	.))).)))))...)))))))).
miR-184-3p	GPAI021091	Cuticular protein 50Cb	6236-6255	-24.3 kcal/mol	ACCCTCCACATCTTCATCCA	TGGACGGAGAACTGATAAGGGC	.((((.((..(((((.((((	)))).)))))..))...)))).
miR-184-3p	GPAI021239		51-74	-27.1 kcal/mol	GTTTAAAATCATATTTTCTGTCTC	TGGACGGAGAACTGATAAGGGC	((((...((((..((((((((((.	.)))))))))).))))..))))
miR-184-3p	GPAI021429	TweedleT	460-480	-22.5 kcal/mol	GCCATGTTTTCTCTCTCTCCG	TGGACGGAGAACTGATAAGGGC	(((.((((...(((((.((((	)))).)))))...))))..)))
miR-184-3p	GPAI021429	TweedleT	557-579	-22.5 kcal/mol	GCCGACTTGCAACTCTCTCTCTC	TGGACGGAGAACTGATAAGGGC	(((..((((((..(((((.(((.	.))).)))))..)).)))))))
miR-184-3p	GPAI021464		1668-1685	-20.9 kcal/mol	ACCCATCTTCTTCTTCCT	TGGACGGAGAACTGATAAGGGC	.((((((((((((.(((.	.))).))))))..)))..))).
miR-184-3p	GPAI021466	Cuticular protein 100A	126-145	-25.8 kcal/mol	GCTCTCTCCTTCTCCTTCTC	TGGACGGAGAACTGATAAGGGC	(((((.((.((((((.(((.	.))).))))))..))..)))))
miR-184-3p	GPAI021466	Cuticular protein 100A	137-157	-24.1 kcal/mol	CTCCTTCTCTTTCTCTCTCTC	TGGACGGAGAACTGATAAGGGC	.(((((.((.((((((.(((.	.))).))))))..)).))))).
miR-184-3p	GPAI021581	Shal K[+] channel interacting protein	7608-7631	-25.4 kcal/mol	TCTCTCTATCACACTCTCCCTCCC	TGGACGGAGAACTGATAAGGGC	.((((.(((((...(((((.(((.	.))).)))))..))))))))).
miR-184-3p	GPAI021581	Shal K[+] channel interacting protein	6811-6834	-25.4 kcal/mol	CGTCTTATTTTCCATCTCCCTCTC	TGGACGGAGAACTGATAAGGGC	..(((((((.....(((((.(((.	.))).)))))...)))))))..
miR-184-3p	GPAI021581	Shal K[+] channel interacting protein	6970-6990	-25.4 kcal/mol	GCCAATGAGTGTGCATGTTCA	TGGACGGAGAACTGATAAGGGC	(((.((.(((.....((((((	))))))....))).))...)))
miR-184-3p	GPAI021608		700-719	-20.6 kcal/mol	ACTCTCTCTCTCTCTGTCTC	TGGACGGAGAACTGATAAGGGC	.((((.((..(((((((((.	.)))))))))...))..)))).
miR-184-3p	GPAI021853	Myb oncogene-like	684-703	-23.4 kcal/mol	GCTCTTAAGACTACTGTCCA	TGGACGGAGAACTGATAAGGGC	(((((((((.((.(((((((	)))))))))..))..)))))))
miR-184-3p	GPAI021874	germ cell-expressed bHLH-PAS	79-102	-22.2 kcal/mol	AGCAAGTAACGTTCCCTCTGTCCG	TGGACGGAGAACTGATAAGGGC	..........((((..((((((((	))))))))))))..........
miR-184-3p	GPAI021887	GTP-binding protein	2781-2801	-28.1 kcal/mol	GCTCTCGTTCTTCTTCTTCCT	TGGACGGAGAACTGATAAGGGC	(((((..((.((((((.(((.	.))).))))))..))..)))))
miR-184-3p	GPAI021922	Salt-inducible kinase	968-989	-23.2 kcal/mol	GCTTTCATTTTTTCTCCTTCTC	TGGACGGAGAACTGATAAGGGC	(((((.(((..((((((.(((.	.))).))))))..))).)))))
miR-184-3p	GPAI021925		2054-2075	-23.8 kcal/mol	TTTTTTACATGATATCCGTCCA	TGGACGGAGAACTGATAAGGGC	.((((((((.....((((((((	))))))))....)).)))))).
miR-184-3p	GPAI021940	UPI0001CC9392	7848-7871	-26.9 kcal/mol	GCCCCAAATTCAGCTGCCTGTCTT	TGGACGGAGAACTGATAAGGGC	((((.....((((...(((((((.	.)))))).)..))))...))))
miR-184-3p	GPAI021940	UPI0001CC9392	11707-11729	-26.9 kcal/mol	GTCACTCTCTCTCTCTCTGTCTC	TGGACGGAGAACTGATAAGGGC	(((.((...((..(((((((((.	.)))))))))...))..)))))
miR-184-3p	GPAI021943		3763-3783	-24.8 kcal/mol	GTCCATCCATCCATCCATCCA	TGGACGGAGAACTGATAAGGGC	(((((((......(((.((((	)))).))).....)))..))))
miR-184-3p	GPAI022139		1769-1790	-24.1 kcal/mol	GCCTCAAGTTTTTCTTCTTCCA	TGGACGGAGAACTGATAAGGGC	((((...(((.((((((.((((	)))).))))))..)))..))))
miR-184-3p	GPAI022239		7747-7769	-26.9 kcal/mol	TGCTCTGTCGGTATGTCTGTCTG	TGGACGGAGAACTGATAAGGGC	......((((((.(.(((((((.	.))))))).)))))))......
miR-184-3p	GPAI022253	toll interacting protein	3550-3571	-28.3 kcal/mol	GCATGTATTTGTTGTTCTTCCT	TGGACGGAGAACTGATAAGGGC	((...((((.(((.(((.(((.	.))).))).))).))))...))
miR-184-3p	GPAI022392		1010-1030	-27.1 kcal/mol	GCTTAATTCTCTCTCTCTCCT	TGGACGGAGAACTGATAAGGGC	((((...((..(((((.(((.	.))).)))))...))...))))
miR-184-3p	GPAI022403	farnesyltransferase alpha subunit	9941-9962	-28.7 kcal/mol	GCTCGAAAAAGTTTTTCATTCT	TGGACGGAGAACTGATAAGGGC	((((.....((((((((.(((.	.))).)))))))).....))))
miR-184-3p	GPAI022502		15-36	-27.5 kcal/mol	AGTCTTGTAAATTCTCTTTCTT	TGGACGGAGAACTGATAAGGGC	..((((((...((((((.(((.	.))).))))))...))))))..
miR-184-3p	GPAI022514		7537-7557	-25.2 kcal/mol	TCTCTTTCTTTTCTCCTTCTT	TGGACGGAGAACTGATAAGGGC	.(((((((..((((((.(((.	.))).))))))..)).))))).
miR-184-3p	GPAI022514		7553-7575	-25.2 kcal/mol	TTCTTTTTCTCTTTCTCCTTCTC	TGGACGGAGAACTGATAAGGGC	.(((((.((...((((((.(((.	.))).))))))..)).))))).
miR-184-3p	GPAI022514		7549-7569	-25.2 kcal/mol	CTCCTTCTTTTTCTCTTTCTC	TGGACGGAGAACTGATAAGGGC	.(((((.((.((((((.(((.	.))).))))))..)).))))).
miR-184-3p	GPAI022515	Calmodulin	3987-4008	-22.4 kcal/mol	GTCTTTTTTTTTTCTTCTTCTT	TGGACGGAGAACTGATAAGGGC	((((((.((..((((((.(((.	.))).))))))..)).))))))
miR-184-3p	GPAI022577		9345-9367	-26.7 kcal/mol	TTCCTTTTCTTCTTCTTCTTCTT	TGGACGGAGAACTGATAAGGGC	.(((((.((...((((((.(((.	.))).))))))..)).))))).
miR-184-3p	GPAI022589	transaldolase	1316-1338	-23.1 kcal/mol	CCCCTCTACCACCTCCTCGTCCA	TGGACGGAGAACTGATAAGGGC	.((((.((.((..((..((((((	))))))..))..)).)))))).
miR-184-3p	GPAI022835		5084-5105	-24.6 kcal/mol	GCTGATACTGCAGCACTGTCCA	TGGACGGAGAACTGATAAGGGC	(((..((...(((..(((((((	)))))))....))).))..)))
miR-184-3p	GPAI022867		2874-2895	-25.8 kcal/mol	ATCCTGTCCGTCCCTCTGTCCG	TGGACGGAGAACTGATAAGGGC	.(((((((.((..(((((((((	))))))))).)).))).)))).
miR-184-3p	GPAI022973	effete	1315-1337	-23.6 kcal/mol	TCCTTTTTCTTCTTCTTCGTCTT	TGGACGGAGAACTGATAAGGGC	.(((((.((...((((((((((.	.))))))))))..)).))))).
miR-184-3p	GPAI022973	effete	1333-1352	-23.6 kcal/mol	GTCTTCTTCTTCTTCCTCCT	TGGACGGAGAACTGATAAGGGC	(((((..((((((((.(((.	.))).))))))..))..)))))
miR-184-3p	GPAI022973	effete	1311-1331	-23.6 kcal/mol	GCTCTCCTTTTTCTTCTTCTT	TGGACGGAGAACTGATAAGGGC	(((((..((.((((((.(((.	.))).))))))..))..)))))
miR-184-3p	GPAI023095		877-900	-24.6 kcal/mol	GATCGAAGCATGTTCGTCCGTCCC	TGGACGGAGAACTGATAAGGGC	..((....((.((((.(((((((.	.)))))))))))))....))..
miR-184-3p	GPAI023095		836-860	-24.6 kcal/mol	CTCTTTGTCGTTGTGTCTCTGTGTG	TGGACGGAGAACTGATAAGGGC	.(((((((((..((.(((((((.(.	.).)))))))))))))))))).
miR-184-3p	GPAI023095		892-912	-24.6 kcal/mol	GTCCGTCCCTCTTTTCGTCTT	TGGACGGAGAACTGATAAGGGC	(((((((....(((((((((.	.)))))))))...)))..))))
miR-184-3p	GPAI023115	Vacuolar protein sorting	6364-6384	-23.5 kcal/mol	GTTATTATTGTTCTCCGTGTG	TGGACGGAGAACTGATAAGGGC	....((((((((((((((.(.	.).))))))))).)))))....
miR-184-3p	GPAI023136		552-576	-23.7 kcal/mol	TCCCACCAGAAGTTCGAGTCGTTCT	TGGACGGAGAACTGATAAGGGC	.(((......(((((...((((((.	.)))))).))))).....))).
miR-184-3p	GPAI023136		4249-4268	-23.7 kcal/mol	GCTTTCATCCCTTCCATCCA	TGGACGGAGAACTGATAAGGGC	(((((.(((..((((.((((	)))).))))....))).)))))
miR-184-3p	GPAI023147		1770-1792	-26.3 kcal/mol	ATAATTGCAGTTTTGTTCGTCTT	TGGACGGAGAACTGATAAGGGC	....(((((((((..(((((((.	.))))))))))))).)))....
miR-184-3p	GPAI023150	MYPT-75D	10021-10042	-24.6 kcal/mol	ACTGTTAACGCAAATTCGTCCA	TGGACGGAGAACTGATAAGGGC	.((.(((.((....((((((((	))))))))....)).))).)).
miR-184-3p	GPAI023165		3028-3051	-24.2 kcal/mol	GTTCTTCTTCTTCTTCTTCTTCTA	TGGACGGAGAACTGATAAGGGC	((((((..((...((((((.((((	)))).))))))..)).))))))
miR-184-3p	GPAI023225	nicotinic Acetylcholine Receptor beta1	10398-10419	-27.7 kcal/mol	GCTCTCTCTCTCTCTCCCTCTC	TGGACGGAGAACTGATAAGGGC	(((((...((..(((((.(((.	.))).)))))...))..)))))
miR-184-3p	GPAI023225	nicotinic Acetylcholine Receptor beta1	10394-10415	-27.7 kcal/mol	TCCCGCTCTCTCTCTCTCTCCC	TGGACGGAGAACTGATAAGGGC	.(((..((....(((((.(((.	.))).)))))...))...))).
miR-184-3p	GPAI023225	nicotinic Acetylcholine Receptor beta1	2461-2482	-27.7 kcal/mol	GTTGTTGTTGTTGTTCTGTTTT	TGGACGGAGAACTGATAAGGGC	(((.((((((((.((((((((.	.))))))))))).))))).)))
miR-184-3p	GPAI023239		1752-1770	-26.8 kcal/mol	GCACTGCCAGCTCCATCCA	TGGACGGAGAACTGATAAGGGC	((.((..(((((((.((((	)))).))))..)))...)).))
miR-184-3p	GPAI023254	Dopamine/Ecdysteroid receptor	3977-3997	-27.1 kcal/mol	GTAAAGAAATGTTTCTGTCCA	TGGACGGAGAACTGATAAGGGC	((.........((((((((((	))))))))))..........))
miR-184-3p	GPAI023308		2679-2699	-26.6 kcal/mol	GTCCTTTCGCCTTTCTGTCCG	TGGACGGAGAACTGATAAGGGC	(((((((((..((((((((((	))))))))))..))).))))))
miR-184-3p	GPAI023308		9723-9743	-26.6 kcal/mol	ACTCATTCTCAGATCCGTGCA	TGGACGGAGAACTGATAAGGGC	.(((.((.((((.(((((.((	)).)))))...)))).))))).
miR-184-3p	GPAI023404		557-579	-20.7 kcal/mol	ACAGCAGTCACTTTCTCTGTTTA	TGGACGGAGAACTGATAAGGGC	......((((..(((((((((((	))))))))))).))))......
miR-184-3p	GPAI023625	trachealess	1955-1974	-29.8 kcal/mol	GCCCTGGATGTACCTGTACA	TGGACGGAGAACTGATAAGGGC	(((((....((.(((((.((	)).)))).).)).....)))))
miR-184-3p	GPAI023739		8439-8457	-25.4 kcal/mol	GCTATACATTCTCCCTCCC	TGGACGGAGAACTGATAAGGGC	(((...((((((((.(((.	.))).)))))).)).....)))
miR-184-3p	GPAI023755		1990-2010	-24.4 kcal/mol	AAACTAAATGGTCTCTGTCCA	TGGACGGAGAACTGATAAGGGC	.........((((((((((((	))))))))).))).........
miR-184-3p	GPAI023817		1002-1021	-27.9 kcal/mol	TGTCTTATCTACTTTGTCTA	TGGACGGAGAACTGATAAGGGC	..(((((((..(((((((((	)))))))))....)))))))..
miR-184-3p	GPAI024031	punt	8611-8630	-27.2 kcal/mol	ATCTATATCATCTACGTCTT	TGGACGGAGAACTGATAAGGGC	.(((.((((((((.(((((.	.))))).)))..))))).))).
miR-184-3p	GPAI024039	Copper transporter 1B	4597-4620	-23.5 kcal/mol	GTCGACATCAATGTTCTTCTTCTT	TGGACGGAGAACTGATAAGGGC	(((...((((..(((((((.(((.	.))).)))))))))))...)))
miR-184-3p	GPAI024071		7229-7249	-22.7 kcal/mol	GCGAAAAGTGTTTTTCGTCCG	TGGACGGAGAACTGATAAGGGC	((.......((((((((((((	))))))))))))........))
miR-184-3p	GPAI024071		5576-5594	-22.7 kcal/mol	GCCTCTCTCTCTCTCTCTA	TGGACGGAGAACTGATAAGGGC	((((.((..(((((.((((	)))).)))))...))...))))
miR-184-3p	GPAI024118		2241-2262	-23.9 kcal/mol	GCCTAAGTGGTTTCTCTTTTCA	TGGACGGAGAACTGATAAGGGC	((((..((.(.((((((.((((	)))).)))))).).))..))))
miR-184-3p	GPAI024536	phantom	2767-2788	-23.0 kcal/mol	CCTCTCTCTCGGTCTCCCTCCC	TGGACGGAGAACTGATAAGGGC	.((((...(((((((((.(((.	.))).)))).)))))..)))).
miR-184-3p	GPAI024536	phantom	2759-2782	-23.0 kcal/mol	TCTCTTTTCCTCTCTCTCGGTCTC	TGGACGGAGAACTGATAAGGGC	.(((((.((.....((((.((((.	.)))).))))...)).))))).
miR-184-3p	GPAI024693	ap-2	109-131	-21.1 kcal/mol	CAAATAATCAGTTAAAACGTTCA	TGGACGGAGAACTGATAAGGGC	......(((((((....((((((	))))))...)))))))......
miR-184-3p	GPAI024768	olf413	14825-14845	-29.3 kcal/mol	GCCTATATCGTTCTCTCTCCT	TGGACGGAGAACTGATAAGGGC	.....(((((((((((.(((.	.))).))))))).)))).....
miR-184-3p	GPAI024768	olf413	10270-10294	-29.1 kcal/mol	GCTTTCAATCAGTCACCTTTGCCCG	TGGACGGAGAACTGATAAGGGC	(((((..((((((...(((((.(((	))).))))).)))))).)))))
miR-184-3p	GPAI024768	olf413	3279-3302	-29.1 kcal/mol	AACTTTATTAACTGCTTCTGTTCA	TGGACGGAGAACTGATAAGGGC	..((((((((....((.(((((((	)))))))))...))))))))..
miR-184-3p	GPAI024985		291-310	-22.7 kcal/mol	TCTCTTTCTTTCTCTCTCTC	TGGACGGAGAACTGATAAGGGC	.(((((((.((((((.(((.	.))).))))))..)).))))).
miR-184-3p	GPAI025014		134-153	-26.6 kcal/mol	GTCTTTCTTTTCTCTTTCCT	TGGACGGAGAACTGATAAGGGC	(((((((..((((((.(((.	.))).))))))..))..)))))
miR-184-3p	GPAI025141	roughoid	3714-3733	-33.3 kcal/mol	GCTCTTTCGTTTTCCTTCCG	TGGACGGAGAACTGATAAGGGC	(((((((((((((((.((((	)))).))))))).)).))))))
miR-184-3p	GPAI025158	homeodomain interacting protein kinase	6389-6410	-25.3 kcal/mol	GCTTAAGTGCGTTTTGTGTCTA	TGGACGGAGAACTGATAAGGGC	((((..((..(((((.((((((	)))))).)))))..))..))))
miR-184-3p	GPAI025178		8546-8566	-25.5 kcal/mol	GTTCATCCATCCATCTGTCCA	TGGACGGAGAACTGATAAGGGC	(((((((......((((((((	)))))))).....)))..))))
miR-184-3p	GPAI025178		8536-8558	-25.5 kcal/mol	ACTCAAAAATGTTCATCCATCCA	TGGACGGAGAACTGATAAGGGC	.(((......((((.(((.((((	)))).)))))))......))).
miR-184-3p	GPAI025178		14074-14094	-25.5 kcal/mol	ATTTTGTGTAGTCTCTTTCTA	TGGACGGAGAACTGATAAGGGC	........((((((((.((((	)))).)))).))))........
miR-184-3p	GPAI025184	seven in absentia	1797-1820	-24.3 kcal/mol	GCTTTTTGTTCACTTCTTCCTCTC	TGGACGGAGAACTGATAAGGGC	((((((...(((.((((((.(((.	.))).)))))).))).))))))
miR-184-3p	GPAI025199	Limpet	52-71	-23.3 kcal/mol	TTCCTGTCCCATCCCGTCCG	TGGACGGAGAACTGATAAGGGC	.(((((((...(((((((((	))))))).))...))).)))).
miR-184-3p	GPAI025199	Limpet	132-153	-23.3 kcal/mol	TCTCTTGCTCTCTCTCTCTCTG	TGGACGGAGAACTGATAAGGGC	.((((((.((..(((((.(((.	.))).)))))...)))))))).
miR-184-3p	GPAI025603	Vacuolar H[+] ATPase 68kD subunit	170-189	-21.1 kcal/mol	GTTCTGTCTCTCTCCATCCC	TGGACGGAGAACTGATAAGGGC	((((((((..(((((.(((.	.))).)))))...))).)))))
miR-184-3p	GPAI025642	myoblast city	8253-8272	-26.5 kcal/mol	GCATGTGTCCCACCTGTCCA	TGGACGGAGAACTGATAAGGGC	((...((((...((((((((	))))))).)....))))...))
miR-184-3p	GPAI025642	myoblast city	9698-9719	-26.5 kcal/mol	GCCCACCTCCTCCCCCTGTCTC	TGGACGGAGAACTGATAAGGGC	((((...((....(.((((((.	.)))))).)....))...))))
miR-184-3p	GPAI025654	chord	12387-12407	-25.1 kcal/mol	CTCTTTGTCTCTCTCTCTCTT	TGGACGGAGAACTGATAAGGGC	.((((((((..(((((.(((.	.))).)))))...)))))))).
miR-184-3p	GPAI025654	chord	12376-12397	-25.1 kcal/mol	TTCCTCTCATTCTCTTTGTCTC	TGGACGGAGAACTGATAAGGGC	.((((.(((...(((((((((.	.)))))))))..)))..)))).
miR-184-3p	GPAI025654	chord	7418-7441	-25.1 kcal/mol	GCTACAACTCGTGCACTTTGTCCT	TGGACGGAGAACTGATAAGGGC	(((.....(((.(..((((((((.	.))))))))..))))....)))
miR-184-3p	GPAI025687		4310-4329	-25.7 kcal/mol	GTCATTGTCATCTTCATCCC	TGGACGGAGAACTGATAAGGGC	(((.(((((((((((.(((.	.))).)))))..)))))).)))
miR-184-3p	GPAI025875	Phosphomannomutase	1513-1533	-23.6 kcal/mol	TATCAAATCATTTTCTGTCTT	TGGACGGAGAACTGATAAGGGC	......((((((((((((((.	.)))))))))).))))......
miR-184-3p	GPAI025973		240-261	-27.2 kcal/mol	TCTCTCTCTCTCCCTCTGTCTG	TGGACGGAGAACTGATAAGGGC	.((((...((...((((((((.	.))))))))....))..)))).
miR-184-3p	GPAI026032		6196-6217	-28.3 kcal/mol	GTTGCGCTCAGTTTATGGTCCA	TGGACGGAGAACTGATAAGGGC	.......(((((((.(.(((((	))))).).))))))).......
miR-184-3p	GPAI026032		1786-1807	-28.3 kcal/mol	GCCTTCATTTGCGCTTTGTTTA	TGGACGGAGAACTGATAAGGGC	(((((.(((.(..(((((((((	)))))))))..).))).)))))
miR-184-3p	GPAI026032		6372-6392	-28.3 kcal/mol	GCTAAATCAACTCTCTCTCTC	TGGACGGAGAACTGATAAGGGC	(((..((((..(((((.(((.	.))).)))))..))))...)))
miR-184-3p	GPAI026032		6230-6249	-28.3 kcal/mol	GCTCTCACCAATTTGGTCCA	TGGACGGAGAACTGATAAGGGC	(((((...((.(((.(((((	))))).)))...))...)))))
miR-184-3p	GPAI026054		7168-7187	-30.0 kcal/mol	TCCCTACAGTTTTATGTTCT	TGGACGGAGAACTGATAAGGGC	.((((.(((((((.(((((.	.))))).)))))))...)))).
miR-184-3p	GPAI026248		4137-4155	-23.2 kcal/mol	GCCCAAGCAAATCCGCCCA	TGGACGGAGAACTGATAAGGGC	((((...((..((((.(((	))).))))....))....))))
miR-184-3p	GPAI026454		9488-9509	-26.8 kcal/mol	TCCCTCTCTCTCTCTCTCTCCC	TGGACGGAGAACTGATAAGGGC	.((((...((..(((((.(((.	.))).)))))...))..)))).
miR-184-3p	GPAI026560		5428-5447	-25.1 kcal/mol	GCCCTCTCTGTCTTTGTCTC	TGGACGGAGAACTGATAAGGGC	(((((.((..(((((((((.	.)))))))))...))..)))))
miR-184-3p	GPAI026560		1045-1064	-25.1 kcal/mol	TTCATTGTCAGCTTCGTCCT	TGGACGGAGAACTGATAAGGGC	.((.(((((((((((((((.	.))))))))..))))))).)).
miR-184-3p	GPAI026560		5295-5315	-25.1 kcal/mol	ATAATTCACAGCTTCTGTCCA	TGGACGGAGAACTGATAAGGGC	........(((.(((((((((	)))))))))..)))........
miR-184-3p	GPAI026560		5368-5389	-25.1 kcal/mol	GCTCTCTCTCTCTCTCTCTCTC	TGGACGGAGAACTGATAAGGGC	(((((...((..(((((.(((.	.))).)))))...))..)))))
miR-184-3p	GPAI026590	Liprin-alpha	1885-1906	-25.0 kcal/mol	ATTTTTAACAGTTCTCTTTTTA	TGGACGGAGAACTGATAAGGGC	.((((((.(((((((((.((((	)))).))))))))).)))))).
miR-184-3p	GPAI026595	Putative Adipokinetic hormone receptor isoform A	74-93	-24.5 kcal/mol	ATCCAGTTTAGCTCTGTCCG	TGGACGGAGAACTGATAAGGGC	.(((...(((((((((((((	)))))))))..))))...))).
miR-184-3p	GPAI026616	Ac3	2962-2979	-25.0 kcal/mol	GCCCATTTTTTCCGTTCC	TGGACGGAGAACTGATAAGGGC	(((((((((((((((((.	.))))))))))..)))..))))
miR-184-3p	GPAI026793		363-383	-23.2 kcal/mol	GTCCTTGTATTCATTCATCTT	TGGACGGAGAACTGATAAGGGC	((((((((.(((.(((.(((.	.))).))))))...))))))))
miR-184-3p	GPAI027298	Src oncogene at 64B	7409-7429	-27.1 kcal/mol	GTTTTTCAGTCATTTCGTCTC	TGGACGGAGAACTGATAAGGGC	((((((((((..((((((((.	.)))))))).)))))..)))))
miR-184-3p	GPAI027497		962-983	-23.7 kcal/mol	TCAATCACTAGTTCTCCCTCTC	TGGACGGAGAACTGATAAGGGC	........(((((((((.(((.	.))).)))))))))........
miR-184-3p	GPAI027550		3701-3724	-26.9 kcal/mol	TCTCTTTTCATTAATCTCTCTCTC	TGGACGGAGAACTGATAAGGGC	.(((((.(((....(((((.(((.	.))).)))))..))).))))).
miR-184-3p	GPAI027662		1580-1601	-24.9 kcal/mol	TCTCTCTCTCTCTCTCCCTCCC	TGGACGGAGAACTGATAAGGGC	.((((...((..(((((.(((.	.))).)))))...))..)))).
miR-184-3p	GPAI027664	UPI0001CC9177	579-600	-23.6 kcal/mol	CCCATTTTGGTTCCTCCCTTCA	TGGACGGAGAACTGATAAGGGC	.((...(..((((.(((.((((	)))).)))))))..)....)).
miR-184-3p	GPAI027830		27-48	-23.0 kcal/mol	GCCCAGTCCTGCTCTCAGTCCC	TGGACGGAGAACTGATAAGGGC	((((.(((..(.((((.((((.	.)))).)))).).)))..))))
miR-184-3p	GPAI027879	vacuolar H+ATPase v1 sector subunit A	3931-3953	-31.4 kcal/mol	GCATTTTGTGGGGTTTGTGTCTT	TGGACGGAGAACTGATAAGGGC	((.((((((.((.(((.(((((.	.))))).))).)).))))))))
miR-184-3p	GPAI027879	vacuolar H+ATPase v1 sector subunit A	7541-7563	-26.2 kcal/mol	GTTTCTATCCAGTTCTCCGTCCC	TGGACGGAGAACTGATAAGGGC	(((..((((.((((((((((((.	.))))))))))))))))..)))
miR-184-3p	GPAI027879	vacuolar H+ATPase v1 sector subunit A	14743-14763	-24.5 kcal/mol	GCCCTTTCATTTTTGCGTCTT	TGGACGGAGAACTGATAAGGGC	(((((((((.((((.(((((.	.))))).)))).))).))))))
miR-184-3p	GPAI027879	vacuolar H+ATPase v1 sector subunit A	6500-6519	-26.2 kcal/mol	TCTTTTGTCTTTCCCGTTTA	TGGACGGAGAACTGATAAGGGC	.((((((((.((((((((((	))))))).)))..)))))))).
miR-184-3p	GPAI027879	vacuolar H+ATPase v1 sector subunit A	3192-3215	-24.5 kcal/mol	ACTCATATGCAGTTAGTCTGGCCT	TGGACGGAGAACTGATAAGGGC	.(((.(((.(((((..((((.((.	.)).)))).)))))))).))).
miR-184-3p	GPAI027964		1545-1566	-23.7 kcal/mol	GCTCTCTCTCGCTCTCTCTCTC	TGGACGGAGAACTGATAAGGGC	(((((...(((.(((((.(((.	.))).)))))..)))..)))))
miR-184-3p	GPAI028257		131-151	-20.5 kcal/mol	GTCTTACATCATGACCGTCCC	TGGACGGAGAACTGATAAGGGC	(((((..((((...((((((.	.)))))).....)))).)))))
miR-184-3p	GPAI028342	karmoisin	1826-1849	-26.5 kcal/mol	GCTTTTTCTCTCTCTCTCTGTCTG	TGGACGGAGAACTGATAAGGGC	((((((..((....(((((((((.	.)))))))))...)).))))))
miR-184-3p	GPAI028342	karmoisin	3065-3085	-26.5 kcal/mol	TACCTTCTTTCTCTTCTTCCA	TGGACGGAGAACTGATAAGGGC	..((((.((..(((((.((((	)))).)))))...)).))))..
miR-184-3p	GPAI028479	Major Facilitator Superfamily transporter	5626-5647	-27.3 kcal/mol	GCCAATTCAGAACCACTTTCCA	TGGACGGAGAACTGATAAGGGC	(((...((((...(.((.((((	)))).)).)..))))....)))
miR-184-3p	GPAI028599	Krueppel target at 95D	310-330	-23.3 kcal/mol	TTCCTTTTCAGTTTCTTTCCT	TGGACGGAGAACTGATAAGGGC	.(((((.(((((((((.(((.	.))).)))).))))).))))).
miR-184-3p	GPAI028640		1107-1127	-26.0 kcal/mol	TTTCTTCACAGTCTCTTTCCA	TGGACGGAGAACTGATAAGGGC	........((((((((.((((	)))).)))).))))........
miR-184-3p	GPAI028708	phospholipid-translocating P-type ATPase, flippase	1682-1702	-26.3 kcal/mol	TAAATTATCGTAATCTGTTCA	TGGACGGAGAACTGATAAGGGC	....(((((((..((((((((	))))))))..)).)))))....
miR-184-3p	GPAI028864		3627-3649	-33.7 kcal/mol	ACCTTTCTCTTTATCTCTTTCCC	TGGACGGAGAACTGATAAGGGC	.(((((.((....(((((.(((.	.))).)))))...)).))))).
miR-184-3p	GPAI028864		6379-6401	-24.9 kcal/mol	CATATGGCCAGTTCCTCCCTCTT	TGGACGGAGAACTGATAAGGGC	........((((((.(((.(((.	.))).)))))))))........
miR-184-3p	GPAI028864		3646-3666	-24.9 kcal/mol	TCCCTTTCCATTTCCTTTTCA	TGGACGGAGAACTGATAAGGGC	.(((((..((.(((((.((((	)))).)).))).))..))))).
miR-184-3p	GPAI028918		1538-1560	-25.6 kcal/mol	GCTGTGGGTGTGTTCTTCGACCG	TGGACGGAGAACTGATAAGGGC	(((.(..((..((((((((.(((	))).))))))))..)).).)))
miR-184-3p	GPAI028918		2029-2050	-25.6 kcal/mol	CCCCTTTCCTTTTTTCTGTACG	TGGACGGAGAACTGATAAGGGC	.(((((..(..((((((((.((	)).))))))))..)..))))).
miR-184-3p	GPAI028931		1061-1081	-25.2 kcal/mol	TTCCGAAAGTGCTTCTGTTCG	TGGACGGAGAACTGATAAGGGC	.(((...(((..(((((((((	))))))))).))).....))).
miR-184-3p	GPAI028992		6158-6178	-28.7 kcal/mol	GTCCATCTGTCCAGCTGTCCA	TGGACGGAGAACTGATAAGGGC	(((((((..((...(((((((	))))))).))...)))..))))
miR-184-3p	GPAI028992		9825-9845	-28.7 kcal/mol	TCTCTTTCCAGTCCCTGCCCA	TGGACGGAGAACTGATAAGGGC	.(((((..((((.((((.(((	))).))).).))))..))))).
miR-184-3p	GPAI029041		1701-1719	-24.8 kcal/mol	ATCCGAAAGTATCTGTCCT	TGGACGGAGAACTGATAAGGGC	.(((...(((.(((((((.	.)))))))..))).....))).
miR-184-3p	GPAI029041		2109-2128	-24.8 kcal/mol	GCAAAAAAGTTTTCCTTTCA	TGGACGGAGAACTGATAAGGGC	((.....((((((((.((((	)))).)))))))).......))
miR-184-3p	GPAI029171		622-643	-24.5 kcal/mol	TCCCTGTCTCTCTCTCTGGCTG	TGGACGGAGAACTGATAAGGGC	.(((((((....((((((.((.	.)).))))))...))).)))).
miR-184-3p	GPAI029402	Tcp1-like	3558-3574	-26.7 kcal/mol	GCAATTCATCCTGTCCA	TGGACGGAGAACTGATAAGGGC	((...((((((((((((	))))))).))..))).....))
miR-184-3p	GPAI029482	Putative Allatostatin A receptor	1302-1322	-21.6 kcal/mol	GCCACAACAGGAAACCGTCTT	TGGACGGAGAACTGATAAGGGC	(((....(((....((((((.	.))))))....))).....)))
miR-184-3p	GPAI029771		4800-4821	-25.8 kcal/mol	GCTCTCTCTCTCTCTCTCTCTC	TGGACGGAGAACTGATAAGGGC	(((((...((..(((((.(((.	.))).)))))...))..)))))
miR-184-3p	GPAI029919		5309-5330	-30.0 kcal/mol	TCTCTCTCTCTCTCTCTGTCTC	TGGACGGAGAACTGATAAGGGC	.((((...((..(((((((((.	.)))))))))...))..)))).
miR-184-3p	GPAI029978		1594-1616	-27.4 kcal/mol	CCCTTTTTTTCATTTTCTCTCCA	TGGACGGAGAACTGATAAGGGC	.(((((...(((((((((.((((	)))).)))))).))).))))).
miR-184-3p	GPAI030142	Down syndrome cell adhesion molecule	663-685	-24.5 kcal/mol	ATTCTTAGCAGATTTTTTGTTTA	TGGACGGAGAACTGATAAGGGC	.((((((.(((.(((((((((((	)))))))))))))).)))))).
miR-184-3p	GPAI030190		3098-3119	-24.0 kcal/mol	GCTCTCTCTCTTTCTCTGTCTC	TGGACGGAGAACTGATAAGGGC	(((((...((.((((((((((.	.))))))))))..))..)))))
miR-184-3p	GPAI030239	trithorax	942-965	-23.4 kcal/mol	ATCCTTCAAAAGAAAATCCGTCTC	TGGACGGAGAACTGATAAGGGC	.(((((....((....(((((((.	.)))))))...))...))))).
miR-184-3p	GPAI030373		4747-4765	-27.7 kcal/mol	GCCCATCATCATCTGTTTT	TGGACGGAGAACTGATAAGGGC	((((((((...(((((((.	.)))))))....))))..))))
miR-184-3p	GPAI030445		242-260	-21.6 kcal/mol	TTCCTGAAAGTCCCTTCCA	TGGACGGAGAACTGATAAGGGC	.((((...((((((.((((	)))).)).).)))....)))).
miR-184-3p	GPAI030501	Rab27	7205-7227	-28.8 kcal/mol	GGGTTCGACAGTTTTGCTGTTCA	TGGACGGAGAACTGATAAGGGC	........(((((((.(((((((	))))))))))))))........
miR-184-3p	GPAI030501	Rab27	4585-4608	-26.8 kcal/mol	GTCTTCTTCTTCTTTCACTGTTCG	TGGACGGAGAACTGATAAGGGC	(((((..((....(((.(((((((	))))))).)))..))..)))))
miR-184-3p	GPAI030582		4162-4185	-24.1 kcal/mol	GTACATGTGTTTCTTTTCCTTCCA	TGGACGGAGAACTGATAAGGGC	((.....((((..((((((.((((	)))).))))))..))))...))
miR-184-3p	GPAI030838	WW domain containing oxidoreductase	1120-1139	-22.8 kcal/mol	GCTCGCTCTCTCTCTCTCTT	TGGACGGAGAACTGATAAGGGC	((((..((..(((((.(((.	.))).)))))...))...))))
miR-184-3p	GPAI031237		1251-1274	-22.8 kcal/mol	TCTTTTATATGTGTTCTCTCTCTA	TGGACGGAGAACTGATAAGGGC	.(((((((....(((((((.((((	)))).)))))))..))))))).
miR-184-3p	GPAI031237		2380-2399	-22.8 kcal/mol	GCCAGACAGGGAACCGTGTA	TGGACGGAGAACTGATAAGGGC	(((...(((....((((.((	)).))))....))).....)))
miR-184-3p	GPAI031314	slipper	10481-10499	-27.2 kcal/mol	GCTCTTTGGGGCCTGTCTT	TGGACGGAGAACTGATAAGGGC	((((((..(..(((((((.	.)))))).)..)..)..)))))
miR-184-3p	GPAI031314	slipper	9310-9333	-27.2 kcal/mol	GCTCTCTCTCTCTCTCTCTCTCCT	TGGACGGAGAACTGATAAGGGC	(((((...((....(((((.(((.	.))).)))))...))..)))))
miR-184-3p	GPAI031315		127-147	-28.3 kcal/mol	TCCTTTCTCTCTCTCTCTCTC	TGGACGGAGAACTGATAAGGGC	.(((((.((..(((((.(((.	.))).)))))...)).))))).
miR-184-3p	GPAI031315		72-91	-28.3 kcal/mol	TCTCTTTCTCTCTCTCTCTA	TGGACGGAGAACTGATAAGGGC	.(((((((..(((((.((((	)))).)))))...)).))))).
miR-184-3p	GPAI031333		11645-11665	-25.6 kcal/mol	GTTTTTATAGTTCCCCGTTTT	TGGACGGAGAACTGATAAGGGC	(((((((((((((.((((((.	.)))))).))))).))))))))
miR-184-3p	GPAI031333		4992-5013	-25.6 kcal/mol	GTGTTTGCAAGTTTTTCCTTCA	TGGACGGAGAACTGATAAGGGC	((.((((..((((((((.((((	)))).))))))))..)))).))
miR-184-3p	GPAI031335		646-667	-24.9 kcal/mol	CCCTGTGTCAGAGCACTTTCCA	TGGACGGAGAACTGATAAGGGC	..((.((((((..(.((.((((	)))).)).)..)))))).))..
miR-184-3p	GPAI031364	hector	10292-10311	-26.4 kcal/mol	TCCCCCTCTCTCTCCCTCTC	TGGACGGAGAACTGATAAGGGC	.(((..((..(((((.(((.	.))).)))))...))...))).
miR-184-3p	GPAI031364	hector	620-640	-26.1 kcal/mol	CTCTTTCTCTTTCTCCCTCTT	TGGACGGAGAACTGATAAGGGC	..((((.((.((((((.(((.	.))).))))))..)).))))..
miR-184-3p	GPAI031364	hector	16925-16944	-26.1 kcal/mol	TCAACTGTCAGTGCCATTCA	TGGACGGAGAACTGATAAGGGC	.....(((((((.((.((((	)))).))...))))))).....
miR-184-3p	GPAI031385		538-560	-26.8 kcal/mol	ATTGTTATCTTCATCTTCGTCCT	TGGACGGAGAACTGATAAGGGC	....(((((....(((((((((.	.)))))))))...)))))....
miR-184-3p	GPAI031446		2418-2441	-26.9 kcal/mol	GCTCTCTCTCTCGCTCTCTCTCTC	TGGACGGAGAACTGATAAGGGC	(((((...((....(((((.(((.	.))).)))))...))..)))))
miR-184-3p	GPAI031761	humpty dumpty	434-458	-21.4 kcal/mol	TCTATATTATCCACTTCTTCTTCCG	TGGACGGAGAACTGATAAGGGC	.((...(((((...((((((.((((	)))).))))))..))))).)).
miR-184-3p	GPAI031859		1936-1957	-25.4 kcal/mol	GCTCTCTCTCTTTCTCTCTCTA	TGGACGGAGAACTGATAAGGGC	(((((...((.((((((.((((	)))).))))))..))..)))))
miR-184-3p	GPAI031859		1880-1901	-25.4 kcal/mol	GCCCCCCCCCCCTCTCTCTCTC	TGGACGGAGAACTGATAAGGGC	((((........(((((.(((.	.))).)))))........))))
miR-184-3p	GPAI031859		1904-1925	-25.4 kcal/mol	TCTCTCTCTCTCTCTCCCTCCC	TGGACGGAGAACTGATAAGGGC	.((((...((..(((((.(((.	.))).)))))...))..)))).
miR-184-3p	GPAI031859		1888-1909	-25.4 kcal/mol	CCCCTCTCTCTCTCTCTCTCTC	TGGACGGAGAACTGATAAGGGC	.((((...((..(((((.(((.	.))).)))))...))..)))).
miR-184-3p	GPAI031937	aldehyde reductase	3656-3678	-24.6 kcal/mol	GCCTTCAGCAAGATCTCCATTTG	TGGACGGAGAACTGATAAGGGC	(((((.(...((.(((((.(((.	.))).))))).))..).)))))
miR-184-3p	GPAI031968		572-595	-21.4 kcal/mol	GTTCAAAAAGCACTTCTCCCTCCA	TGGACGGAGAACTGATAAGGGC	((((......((.((((((.((((	)))).)))))).))....))))
miR-184-3p	GPAI031968		588-610	-21.4 kcal/mol	TCCCTCCACATTGTCTTCATCCC	TGGACGGAGAACTGATAAGGGC	.((((...((...(((((.(((.	.))).)))))..))...)))).
miR-184-3p	GPAI032037		52-69	-23.4 kcal/mol	GTCAATCTTCTTCGTCTA	TGGACGGAGAACTGATAAGGGC	(((.((((((((((((((	)))))))))))..)))...)))
miR-184-3p	GPAI032039		897-917	-26.1 kcal/mol	GCCGAACAGTCATGGCGTCCA	TGGACGGAGAACTGATAAGGGC	(((...((((.....((((((	))))))....)))).....)))
miR-184-3p	GPAI032121		3524-3547	-29.6 kcal/mol	GCCCGAAGTTCAGAAGAACGTTCA	TGGACGGAGAACTGATAAGGGC	((((.....((((.....((((((	)))))).....))))...))))
miR-184-3p	GPAI032134		1136-1157	-26.5 kcal/mol	TCCCTCTCTCTCTCTCTCTCTC	TGGACGGAGAACTGATAAGGGC	.((((...((..(((((.(((.	.))).)))))...))..)))).
miR-184-3p	GPAI032134		16319-16340	-26.5 kcal/mol	TCCCTCTCTCTCTCTCTCTCTC	TGGACGGAGAACTGATAAGGGC	.((((...((..(((((.(((.	.))).)))))...))..)))).
miR-184-3p	GPAI032192	vacuolar peduncle	2033-2051	-21.8 kcal/mol	TCCCGTCTCTCTCCCTCTC	TGGACGGAGAACTGATAAGGGC	.((((((..(((((.(((.	.))).)))))...)))..))).
miR-184-3p	GPAI032192	vacuolar peduncle	861-882	-21.8 kcal/mol	TCCCTCTCTCCCTCTCTCTCCC	TGGACGGAGAACTGATAAGGGC	.((((.......(((((.(((.	.))).))))).......)))).
miR-184-3p	GPAI032193	odorant binding protein	934-955	-30.4 kcal/mol	AATTAGGTCAGGACTCCGTCCC	TGGACGGAGAACTGATAAGGGC	......(((((..((((((((.	.))))))))..)))))......
miR-184-3p	GPAI032193	odorant binding protein	1171-1191	-30.4 kcal/mol	ACCCAACAGCATTTCTGTCCA	TGGACGGAGAACTGATAAGGGC	.(((..(((..((((((((((	)))))))))).)))....))).
miR-184-3p	GPAI032437		5281-5300	-23.8 kcal/mol	GCCTCCTCCCGCTCTGTGCA	TGGACGGAGAACTGATAAGGGC	((((..((...((((((.((	)).))))))....))...))))
miR-184-3p	GPAI032477		11111-11132	-27.7 kcal/mol	GCTCTTTCTCCCTCTCTCTCTC	TGGACGGAGAACTGATAAGGGC	((((((((....(((((.(((.	.))).)))))...)).))))))
miR-184-3p	GPAI032477		11590-11610	-27.7 kcal/mol	TTCTTTATGTTTGTCTGTCTG	TGGACGGAGAACTGATAAGGGC	.(((((((((((.(((((((.	.)))))))))))..))))))).
miR-184-3p	GPAI032488	Mitochondrial E3 ubiquitin protein ligase 1 homologue	4132-4151	-26.4 kcal/mol	ACCCCTCGGTCCTTCTTCTT	TGGACGGAGAACTGATAAGGGC	.(((.(((((.((((.(((.	.))).)))).)))))...))).
miR-184-3p	GPAI032488	Mitochondrial E3 ubiquitin protein ligase 1 homologue	5660-5681	-26.4 kcal/mol	GCTCTCTCTCTCTCTCTCTCTC	TGGACGGAGAACTGATAAGGGC	(((((...((..(((((.(((.	.))).)))))...))..)))))
miR-184-3p	GPAI032571		148-172	-26.2 kcal/mol	GCTTTCAATTCAGACGTTCTGTGCG	TGGACGGAGAACTGATAAGGGC	(((((....((((...((((((.((	)).))))))..))))..)))))
miR-184-3p	GPAI032884		3786-3805	-27.1 kcal/mol	GCTCTCTCTCTCTCTCTCCC	TGGACGGAGAACTGATAAGGGC	(((((.((..(((((.(((.	.))).)))))...))..)))))
miR-184-3p	GPAI032884		5459-5481	-27.0 kcal/mol	GTTTTTGTTTGTTTATTTGTCTT	TGGACGGAGAACTGATAAGGGC	(((((((((.((((.(((((((.	.))))))))))).)))))))))
miR-184-3p	GPAI032885	lethal (2) k05819	10358-10379	-26.0 kcal/mol	ATGATTATTGGTTTTTCCTCTT	TGGACGGAGAACTGATAAGGGC	....((((..(((((((.(((.	.))).)))))))..))))....
miR-184-3p	GPAI032900		1873-1896	-23.1 kcal/mol	TGTCTTATCATCAATTTCCCTTCA	TGGACGGAGAACTGATAAGGGC	..((((((((....(((((.((((	)))).)))))..))))))))..
miR-184-3p	GPAI033031	mauve	1923-1945	-25.6 kcal/mol	GCTCACCTTTGGTTTTCCCTTTG	TGGACGGAGAACTGATAAGGGC	((((....(..(((((((.(((.	.))).)))))))..)...))))
miR-184-3p	GPAI033031	mauve	838-856	-25.6 kcal/mol	GCAATGTCAGCTCTTTTCG	TGGACGGAGAACTGATAAGGGC	((..((((((((((.((((	)))).))))..))))))...))
miR-184-3p	GPAI033267	AlkB	229-253	-23.8 kcal/mol	GCATTGAATGCATGCTCTTTGTCCC	TGGACGGAGAACTGATAAGGGC	((........((.(.(((((((((.	.))))))))).)))......))
miR-184-3p	GPAI033350	mitochondrial F1F0-ATP synthase subunit delta/ATP16	5813-5833	-25.2 kcal/mol	GCTTTTCTGTCCCTCTGTCCA	TGGACGGAGAACTGATAAGGGC	(((((((.((..(((((((((	))))))))).)).))..)))))
miR-184-3p	GPAI033379		10826-10845	-29.1 kcal/mol	GCCCCTCCCATCTCCATCTT	TGGACGGAGAACTGATAAGGGC	((((.((...(((((.(((.	.))).)))))...))...))))
miR-184-3p	GPAI033379		953-976	-25.8 kcal/mol	GGTGTTATCAAAGTGCTCCATCTT	TGGACGGAGAACTGATAAGGGC	(.(.((((((..((.((((.(((.	.))).)))).)))))))).).)
miR-184-3p	GPAI033630		5292-5312	-23.2 kcal/mol	GTTCTGTATGTTCTGTGTTTG	TGGACGGAGAACTGATAAGGGC	(((((....(((((.(((((.	.))))).))))).....)))))
miR-184-3p	GPAI033669		392-413	-28.1 kcal/mol	GTCCTTCAGTTAATAACGTTCA	TGGACGGAGAACTGATAAGGGC	(((((((((((.....((((((	))))))...))))))..)))))
miR-184-3p	GPAI033670		269-290	-27.4 kcal/mol	CCCCTAAAATGTGCTGCGTTTT	TGGACGGAGAACTGATAAGGGC	.((((.....((.((.(((((.	.))))).)).)).....)))).
miR-184-3p	GPAI033691	cropped	9077-9096	-26.0 kcal/mol	AGTGATATCATCTCTCTCCA	TGGACGGAGAACTGATAAGGGC	.....((((((((((.((((	)))).)))))..))))).....
miR-184-3p	GPAI033691	cropped	11971-11994	-26.0 kcal/mol	TCTCTTTCTCTTTTTCTCTCTCTA	TGGACGGAGAACTGATAAGGGC	.(((((..((...((((((.((((	)))).))))))..)).))))).
miR-184-3p	GPAI033759	brunelleschi	2898-2920	-23.8 kcal/mol	TCCACTTATCAGCTTTTAGTTTT	TGGACGGAGAACTGATAAGGGC	.((.((((((((.((((.((((.	.)))).)))).)))))))))).
miR-184-3p	GPAI033783	Tetratricopeptide repeat protein	3725-3746	-27.0 kcal/mol	GCTCTCTCTCTCTCTCTCTCTC	TGGACGGAGAACTGATAAGGGC	(((((...((..(((((.(((.	.))).)))))...))..)))))
miR-184-3p	GPAI033783	Tetratricopeptide repeat protein	286-308	-27.0 kcal/mol	TTCCTTCTCCTCCTCTTCATCCT	TGGACGGAGAACTGATAAGGGC	.(((((.((....(((((.(((.	.))).)))))...)).))))).
miR-184-3p	GPAI033955	Glycoprotein	11179-11198	-26.3 kcal/mol	ATCCATATCATCACTGTCCT	TGGACGGAGAACTGATAAGGGC	.(((.(((((((.((((((.	.)))))).))..))))).))).
miR-184-3p	GPAI033999	DnaJ-like-60	8875-8895	-26.3 kcal/mol	GCTCTCATCAATCTCTTTCTC	TGGACGGAGAACTGATAAGGGC	(((((.((((.(((((.(((.	.))).)))))..)))).)))))
miR-184-3p	GPAI033999	DnaJ-like-60	10077-10098	-20.5 kcal/mol	AAGTTTATCTGGTCCCCGTTTG	TGGACGGAGAACTGATAAGGGC	...((((((...((.((((((.	.)))))).))...))))))...
miR-184-3p	GPAI034101	midline	894-917	-24.5 kcal/mol	TCCCTCCGTCCGTCAATCCATCCA	TGGACGGAGAACTGATAAGGGC	.((((..(((.((...(((.((((	)))).)))..)).))).)))).
miR-184-3p	GPAI034196		639-658	-24.1 kcal/mol	ACTCTCTCTCTCTCTGTCCC	TGGACGGAGAACTGATAAGGGC	.((((.((..(((((((((.	.)))))))))...))..)))).
miR-184-3p	GPAI034196		668-688	-24.1 kcal/mol	CTTCTTATCTCTCTCTCTCTC	TGGACGGAGAACTGATAAGGGC	.((((((((..(((((.(((.	.))).)))))...)))))))).
miR-184-3p	GPAI034356		971-990	-23.0 kcal/mol	ATCCTTGTACTTTCGGTTCA	TGGACGGAGAACTGATAAGGGC	.(((((((..((((.((((.	.)))).))))....))))))).
miR-184-3p	GPAI034419	Diuretic hormone 44 receptor	4808-4831	-25.8 kcal/mol	GCCTTCATCGACTTGCTCAGTCCA	TGGACGGAGAACTGATAAGGGC	(((((.((((.....(((.(((((	))))).)))...)))).)))))
miR-184-3p	GPAI034456	Serine protease 1	13009-13031	-28.0 kcal/mol	TCCACTTGTCTTTCAACCTTCCA	TGGACGGAGAACTGATAAGGGC	.((.((((((.(((..((.((((	)))).)).)))..)))))))).
miR-184-3p	GPAI034486	UPI0001CC9082	644-666	-28.5 kcal/mol	GCCCAAAATCAGAAATTTGTTTG	TGGACGGAGAACTGATAAGGGC	((((...(((((...(((((((.	.)))))))...)))))..))))
miR-184-3p	GPAI034557	Apolipoprotein lipid transfer particle	10168-10188	-28.6 kcal/mol	TTCCTCCGTCTTTTCCGTCCG	TGGACGGAGAACTGATAAGGGC	.((((..((((((((((((((	)))))))))))..))).)))).
miR-184-3p	GPAI034557	Apolipoprotein lipid transfer particle	5388-5407	-21.1 kcal/mol	TTCCATCTCAGCTCCTTCTA	TGGACGGAGAACTGATAAGGGC	.(((...((((((((.((((	)))).))))..))))...))).
miR-184-3p	GPAI034557	Apolipoprotein lipid transfer particle	4374-4393	-28.6 kcal/mol	GTAAAAATCATTTCGGTCCA	TGGACGGAGAACTGATAAGGGC	((....((((((((.(((((	))))).))))..))))....))
miR-184-3p	GPAI034557	Apolipoprotein lipid transfer particle	10159-10179	-21.1 kcal/mol	CAAGATATTTTCCTCCGTCTT	TGGACGGAGAACTGATAAGGGC	.....((((...((((((((.	.))))))))....)))).....
miR-184-3p	GPAI034599	unextended	11701-11721	-31.1 kcal/mol	CTCTTTGTCTTTCTCTTTTTT	TGGACGGAGAACTGATAAGGGC	.((((((((.((((((.(((.	.))).))))))..)))))))).
miR-184-3p	GPAI034635	carbonic anhydrase	14855-14877	-28.7 kcal/mol	GTCTTCTTCTTCTTCTTCTTCCC	TGGACGGAGAACTGATAAGGGC	(((((..((...((((((.(((.	.))).))))))..))..)))))
miR-184-3p	GPAI034640	Integrator	372-391	-22.8 kcal/mol	TCCCAATCCCCTCCCGTCCA	TGGACGGAGAACTGATAAGGGC	.(((.(((...(((((((((	))))))).))...)))..))).
miR-184-3p	GPAI034668	Another transcription unit	10106-10128	-26.2 kcal/mol	AAGCTTGTCTGTCCCTCTGCCCA	TGGACGGAGAACTGATAAGGGC	...((((((.((..(((((.(((	))).))))).)).))))))...
miR-184-3p	GPAI034740		4098-4119	-23.5 kcal/mol	TTCTTTGACTCTTCTCTCTCCC	TGGACGGAGAACTGATAAGGGC	.((((((.(..((((((.(((.	.))).))))))..).)))))).
miR-184-3p	GPAI035381		96-117	-21.5 kcal/mol	GCTCTCTTCCAAACTCCGGCCT	TGGACGGAGAACTGATAAGGGC	(((((..((....(((((.((.	.)).)))))....))..)))))
miR-184-3p	GPAI035382	Ret oncogene	1260-1280	-25.2 kcal/mol	GCTAACTCAGCTTTGCGTTCG	TGGACGGAGAACTGATAAGGGC	(((...((((.(((.((((((	)))))).))).))))....)))
miR-184-3p	GPAI035382	Ret oncogene	128-151	-25.2 kcal/mol	TCCCCTATTGCTTCCTTTCGTCTC	TGGACGGAGAACTGATAAGGGC	.(((.((((..(((..(((((((.	.))))))))))..)))).))).
miR-184-3p	GPAI035383	burgundy	64-85	-22.6 kcal/mol	GCCACCGTCACCACTTCATCCC	TGGACGGAGAACTGATAAGGGC	(((...((((...((((.(((.	.))).))))...))))...)))
miR-184-3p	GPAI035395		3607-3627	-27.3 kcal/mol	TTCCTTTCATTCTACCGTTTA	TGGACGGAGAACTGATAAGGGC	.((((((((((((.(((((((	))))))))))).))).))))).
miR-184-3p	GPAI035395		406-424	-27.3 kcal/mol	TTCCTTCCAGCTTCGTCTA	TGGACGGAGAACTGATAAGGGC	.(((((.((((((((((((	)))))))))..)))..))))).
miR-184-3p	GPAI035492	Scavenger Receptor Class A, Member	127-148	-21.7 kcal/mol	GTCCTTGCAATCACTTTGCCCA	TGGACGGAGAACTGATAAGGGC	(((((((((....(((((.(((	))).)))))...)).)))))))
miR-184-3p	GPAI035510		1558-1583	-28.5 kcal/mol	GCACCGTTTTCTATAGTTTCCGTTTT	TGGACGGAGAACTGATAAGGGC	((.((....((.....(((((((((.	.)))))))))...))...))))
miR-184-3p	GPAI035512		2315-2336	-21.5 kcal/mol	ACGCTTGCATGTCGTCTGTGCA	TGGACGGAGAACTGATAAGGGC	.(.((((((.((..(((((.((	)).)))))..)))).)))).).
miR-184-3p	GPAI035569		2372-2394	-23.4 kcal/mol	ACCTTTTTCTTCTTCTTCTTCTG	TGGACGGAGAACTGATAAGGGC	.(((((.((...((((((.(((.	.))).))))))..)).))))).
miR-184-3p	GPAI035585	tm9sf4	1198-1219	-21.4 kcal/mol	GCTCTCTATCTATCTCTTTCTT	TGGACGGAGAACTGATAAGGGC	(((((.((((..(((((.(((.	.))).)))))...)))))))))
miR-184-3p	GPAI035666		310-330	-23.3 kcal/mol	TTCCTTTTCAGTTTCTTTCCT	TGGACGGAGAACTGATAAGGGC	.(((((.(((((((((.(((.	.))).)))).))))).))))).
miR-184-3p	GPAI036017	aldehyde reductase	617-638	-22.9 kcal/mol	ACCCTCTCTCTCTCTCTCTCTC	TGGACGGAGAACTGATAAGGGC	.((((...((..(((((.(((.	.))).)))))...))..)))).
miR-184-3p	GPAI036019	glycine receptor	9990-10011	-25.7 kcal/mol	TCTCTCTATCTCTCTCTCTCTC	TGGACGGAGAACTGATAAGGGC	.((((.((((..(((((.(((.	.))).)))))...)))))))).
miR-184-3p	GPAI036062		7750-7771	-25.6 kcal/mol	GTTCATCTTCAGTCTCCGTTTT	TGGACGGAGAACTGATAAGGGC	((((....(((((((((((((.	.)))))))).)))))...))))
miR-184-3p	GPAI036154	Death regulator Nedd2-like caspase	1889-1908	-25.8 kcal/mol	TCCCGTTCCTTCTCTCTCTC	TGGACGGAGAACTGATAAGGGC	.(((..((.((((((.(((.	.))).))))))..))...))).
miR-184-3p	GPAI036154	Death regulator Nedd2-like caspase	1894-1914	-25.8 kcal/mol	TTCCTTCTCTCTCTCTCTCTC	TGGACGGAGAACTGATAAGGGC	.(((((.((..(((((.(((.	.))).)))))...)).))))).
miR-184-3p	GPAI036170	Peroxin	10004-10025	-27.0 kcal/mol	TCCCTCTCTCTCTCTCTCTCTC	TGGACGGAGAACTGATAAGGGC	.((((...((..(((((.(((.	.))).)))))...))..)))).
miR-184-3p	GPAI036170	Peroxin	10024-10045	-27.0 kcal/mol	TCTCTTTCTGTCTCTCTCTCTC	TGGACGGAGAACTGATAAGGGC	.(((((((.((.(((((.(((.	.))).))))))).)).))))).
miR-184-3p	GPAI036170	Peroxin	10016-10037	-27.0 kcal/mol	TCTCTCTCTCTCTTTCTGTCTC	TGGACGGAGAACTGATAAGGGC	.((((...((..(((((((((.	.)))))))))...))..)))).
miR-184-3p	GPAI036176		6335-6356	-32.5 kcal/mol	ACTCTTTTCAGTTTTCCGTCTC	TGGACGGAGAACTGATAAGGGC	.(((((.((((((((((((((.	.)))))))))))))).))))).
miR-184-3p	GPAI036176		7664-7685	-32.5 kcal/mol	GCTCAGAGTAGATCTTCATCTA	TGGACGGAGAACTGATAAGGGC	((((....(((.(((((.((((	)))).))))).)))....))))
miR-184-3p	GPAI036176		6321-6344	-32.5 kcal/mol	TCCCTTGGAATGCGACTCTTTTCA	TGGACGGAGAACTGATAAGGGC	.((((((........((((.((((	)))).))))......)))))).
miR-184-3p	GPAI036216	scarlet	105-126	-24.7 kcal/mol	GCCATCATCTGTTCTTCTTTTT	TGGACGGAGAACTGATAAGGGC	(((...(((.(((((((.(((.	.))).))))))).)))...)))
miR-184-3p	GPAI036296		7448-7470	-24.2 kcal/mol	GCCCAAACAAAGAACTGTGTTCA	TGGACGGAGAACTGATAAGGGC	((((......((..((.((((((	)))))).))..)).....))))
miR-184-3p	GPAI036297		8068-8087	-24.6 kcal/mol	GTTTTTTTTTTTTGCGTCCA	TGGACGGAGAACTGATAAGGGC	((((((.((((((.((((((	)))))).))))..)).))))))
miR-184-3p	GPAI036318	at|catalase	13881-13901	-26.7 kcal/mol	GCCAGTCTTTTGCTCTGTGTC	TGGACGGAGAACTGATAAGGGC	(((.(((.....((((((.(.	.).))))))....)))...)))
miR-184-3p	GPAI036350		11174-11197	-28.5 kcal/mol	TTCCTTTTCTCCTTTTTCTGTTTC	TGGACGGAGAACTGATAAGGGC	.(((((.((....((((((((((.	.))))))))))..)).))))).
miR-184-3p	GPAI036361		13683-13705	-29.4 kcal/mol	ACCATTTGTTTGTTCTTCGCCCG	TGGACGGAGAACTGATAAGGGC	.((.((((((.((((((((.(((	))).)))))))).)))))))).
miR-184-3p	GPAI036361		4589-4612	-26.0 kcal/mol	ATATATATCATGAAACTCCGTTTA	TGGACGGAGAACTGATAAGGGC	.....(((((.(...(((((((((	)))))))))..)))))).....
miR-184-3p	GPAI036951		12984-13005	-24.7 kcal/mol	ACTAATATCAACTCTCTTTCCC	TGGACGGAGAACTGATAAGGGC	.((..(((((..(((((.(((.	.))).)))))..)))))..)).
miR-184-3p	GPAI036951		7201-7224	-24.7 kcal/mol	TCCCAATAAACATTTCTCTGTGTG	TGGACGGAGAACTGATAAGGGC	.(((......((.((((((((.(.	.).)))))))).))....))).
miR-184-3p	GPAI037500		572-594	-25.5 kcal/mol	AAGCTTGTCTGTCCGTCTGTCCA	TGGACGGAGAACTGATAAGGGC	...((((((.((.(.((((((((	))))))))).)).))))))...
miR-184-3p	GPAI037548		2681-2702	-25.2 kcal/mol	CGGGTTTGCGGTTTTCTGTTTG	TGGACGGAGAACTGATAAGGGC	........(((((((((((((.	.)))))))))))))........
miR-184-3p	GPAI037673		179-200	-23.2 kcal/mol	GCCCTCTCTCTTTCTCTTTCTC	TGGACGGAGAACTGATAAGGGC	(((((...((.((((((.(((.	.))).))))))..))..)))))
miR-184-3p	GPAI037673		185-206	-23.2 kcal/mol	TCTCTTTCTCTTTCTCTCTCTA	TGGACGGAGAACTGATAAGGGC	.(((((((...((((((.((((	)))).))))))..)).))))).
miR-184-3p	GPAI037796		4520-4540	-24.5 kcal/mol	GTCCATCTGCCTATCTGTCCA	TGGACGGAGAACTGATAAGGGC	(((((((......((((((((	)))))))).....)))..))))
miR-184-3p	GPAI037796		4536-4556	-24.5 kcal/mol	GTCCATCTGCCCATCTGTCCA	TGGACGGAGAACTGATAAGGGC	(((((((......((((((((	)))))))).....)))..))))
miR-184-3p	GPAI037799		3131-3150	-30.1 kcal/mol	TAAAATGTCAACTCTGTCTC	TGGACGGAGAACTGATAAGGGC	.....(((((.((((((((.	.))))))))...))))).....
miR-184-3p	GPAI037799		2611-2630	-30.1 kcal/mol	GTTCTCATCTTCTTCTTCTT	TGGACGGAGAACTGATAAGGGC	(((((.(((((((((.(((.	.))).))))))..))).)))))
miR-184-3p	GPAI037823		725-745	-23.8 kcal/mol	ACCCCATTCAAATGCTGTCTG	TGGACGGAGAACTGATAAGGGC	.(((...(((....((((((.	.)))))).....)))...))).
miR-184-3p	GPAI037864		2891-2911	-23.7 kcal/mol	GCTCTTCTTCTTCTCCTTTTT	TGGACGGAGAACTGATAAGGGC	((((((..((((((((.(((.	.))).))))))..)).))))))
miR-184-3p	GPAI037864		2465-2487	-23.7 kcal/mol	CTCCTTCTTTCTTTCTCTTTCTT	TGGACGGAGAACTGATAAGGGC	.(((((...((.((((((.(((.	.))).))))))..)).))))).
miR-184-3p	GPAI037873	Signal-transducer and activator of transcription protein at 92E	1893-1914	-26.3 kcal/mol	GCTCTTTTCCTCCTTTTGTCTT	TGGACGGAGAACTGATAAGGGC	((((((.((....((((((((.	.))))))))....)).))))))
miR-184-3p	GPAI037873	Signal-transducer and activator of transcription protein at 92E	9705-9725	-26.3 kcal/mol	AACTTTGTCTTGCTCCTTTCA	TGGACGGAGAACTGATAAGGGC	..(((((((...((((.(((.	.))).))))....)))))))..
miR-184-3p	GPAI037941		5596-5619	-29.8 kcal/mol	TCCCTGCCTCCATGTCTCTTTCTA	TGGACGGAGAACTGATAAGGGC	.((((...((....(((((.((((	)))).)))))...))..)))).
miR-184-3p	GPAI037941		586-609	-29.8 kcal/mol	TCTCTCTATCTCTGTCTCTCTCTA	TGGACGGAGAACTGATAAGGGC	.((((.((((....(((((.((((	)))).)))))...)))))))).
miR-184-3p	GPAI037971	shroud	1890-1909	-23.7 kcal/mol	TTCCAAATCATCTTCATCCA	TGGACGGAGAACTGATAAGGGC	.(((..(((((((((.((((	)))).)))))..))))..))).
miR-184-3p	GPAI038031		1386-1410	-21.4 kcal/mol	TTCAAGTATCAAAAGTCTCCATCTC	TGGACGGAGAACTGATAAGGGC	.((...(((((....(((((.(((.	.))).)))))..)))))..)).
miR-184-3p	GPAI038389		918-939	-25.5 kcal/mol	TCCTTTCTCTTTTCTCTTTCTC	TGGACGGAGAACTGATAAGGGC	.(((((.((..((((((.(((.	.))).))))))..)).))))).
miR-184-3p	GPAI038413		8092-8116	-25.6 kcal/mol	CCCACTTTTTAAGTTTATCTGTCCG	TGGACGGAGAACTGATAAGGGC	.((.(((....(((((.((((((((	)))))))))))))...))))).
miR-184-3p	GPAI038413		8102-8124	-25.6 kcal/mol	AAGTTTATCTGTCCGTCTGTCCA	TGGACGGAGAACTGATAAGGGC	...((((((.((.(.((((((((	))))))))).)).))))))...
miR-184-3p	GPAI038413		13744-13763	-25.6 kcal/mol	TCCCTATCTCTCTCTCTCTC	TGGACGGAGAACTGATAAGGGC	.(((((((..(((((.(((.	.))).)))))...))).)))).
miR-184-3p	GPAI038413		13723-13747	-25.6 kcal/mol	TCCCACACTTCTCTCTCTCCCTCCC	TGGACGGAGAACTGATAAGGGC	.(((.....((....(((((.(((.	.))).)))))...))...))).
miR-184-3p	GPAI038552		9267-9288	-24.7 kcal/mol	GAATTTTTCAGTTTTCCATTCA	TGGACGGAGAACTGATAAGGGC	(..(((.((((((((((.((((	)))).)))))))))).)))..)
miR-184-3p	GPAI038892		7092-7115	-28.5 kcal/mol	AAATATGTACATGTTCCTCGTCCG	TGGACGGAGAACTGATAAGGGC	.....(((.((.((((..((((((	))))))..))))))))).....
miR-184-3p	GPAI038892		16572-16593	-28.5 kcal/mol	GCTCTCTTTTTCTCTCTCTCTC	TGGACGGAGAACTGATAAGGGC	(((((..((...(((((.(((.	.))).)))))...))..)))))
miR-184-3p	GPAI038892		9634-9656	-24.9 kcal/mol	TTCTTTATATGTATCTTCGTTTG	TGGACGGAGAACTGATAAGGGC	.(((((((..((.(((((((((.	.)))))))))))..))))))).
miR-184-3p	GPAI038908	schlank	13852-13874	-27.8 kcal/mol	ATGAATTTCAAGTTCTTCTTCCT	TGGACGGAGAACTGATAAGGGC	.......(((.(((((((.(((.	.))).)))))))))).......
miR-184-3p	GPAI038911	Nucleoporin 205kD	1544-1569	-23.4 kcal/mol	GTTCAAAAGTCGATCTCGTCCGTCCC	TGGACGGAGAACTGATAAGGGC	((((....((((...((.(((((((.	.)))))))))..))))..))))
miR-184-3p	GPAI038915	midgut trypsin	8644-8665	-25.5 kcal/mol	TCCCTCTCTCTTTCTCTCTCTC	TGGACGGAGAACTGATAAGGGC	.((((...((.((((((.(((.	.))).))))))..))..)))).
miR-184-3p	GPAI038915	midgut trypsin	8656-8675	-25.5 kcal/mol	TCTCTCTCTCTCTCTGTGCA	TGGACGGAGAACTGATAAGGGC	.((((.((..(((((((.((	)).)))))))...))..)))).
miR-184-3p	GPAI038987	Protein-serine/threonine kinase	2313-2335	-26.6 kcal/mol	GTCCTTTCTTTTTTTTTTGTCCA	TGGACGGAGAACTGATAAGGGC	((((((((....(((((((((((	)))))))))))..)).))))))
miR-184-3p	GPAI038987	Protein-serine/threonine kinase	1618-1642	-25.8 kcal/mol	GTCTGAAGTTCAGCTAAATCGTTCA	TGGACGGAGAACTGATAAGGGC	((((.....((((.....(((((((	)))))))....))))...))))
miR-184-3p	GPAI039109		2373-2395	-26.5 kcal/mol	CGGTAAATCAGTTTGTTTGTCCG	TGGACGGAGAACTGATAAGGGC	......((((((((.((((((((	))))))))))))))))......
miR-184-3p	GPAI039162		2937-2961	-31.4 kcal/mol	AAGATTAGAGCAGTTTCTCCTTCTT	TGGACGGAGAACTGATAAGGGC	....(((...(((((.((((.(((.	.))).))))))))).)))....
miR-184-3p	GPAI039187		71-92	-28.6 kcal/mol	AAATTTATCAGTCCTCTGTGCA	TGGACGGAGAACTGATAAGGGC	...(((((((((.((((((.((	)).)))))).)))))))))...
miR-184-3p	GPAI039263		3148-3169	-25.8 kcal/mol	GCCACAATCTCTTCTTCTTCCT	TGGACGGAGAACTGATAAGGGC	(((...(((..((((((.(((.	.))).))))))..)))...)))
miR-184-3p	GPAI039274	tankyrase	1677-1696	-27.0 kcal/mol	CCCCTCTTTCTCTCTTTCTA	TGGACGGAGAACTGATAAGGGC	.((((..((.(((((.((((	)))).)))))...))..)))).
miR-184-3p	GPAI039438		1550-1572	-25.7 kcal/mol	ACTTCGCTCACGTTCTCCGTGCA	TGGACGGAGAACTGATAAGGGC	........((.(((((((((.((	)).)))))))))))........
miR-184-3p	GPAI039463	crooked	5537-5557	-24.8 kcal/mol	AACCATATCTATCTCCCTCTC	TGGACGGAGAACTGATAAGGGC	..((.((((..(((((.(((.	.))).)))))...)))).))..
miR-184-3p	GPAI039539		452-469	-20.6 kcal/mol	CCTCTGCAATTTCGTCCA	TGGACGGAGAACTGATAAGGGC	.((((.((.(((((((((	)))))))))...))...)))).
miR-184-3p	GPAI039687	polypeptide GalNAc transferase	1164-1184	-23.0 kcal/mol	GCCCCTGATCCCATTTGTTTA	TGGACGGAGAACTGATAAGGGC	((((...(((...((((((((	)))))))).....)))..))))
miR-184-3p	GPAI039713		98-117	-23.1 kcal/mol	AAAGATGTCATCTCCATCCA	TGGACGGAGAACTGATAAGGGC	.....((((((((((.((((	)))).)))))..))))).....
miR-184-3p	GPAI039730	dim gamma-tubulin	3947-3967	-25.8 kcal/mol	AATTTTGTCAAAATCCTTCCA	TGGACGGAGAACTGATAAGGGC	..((((((((...(((.((((	)))).)))....))))))))..
miR-184-3p	GPAI039826		2634-2657	-25.9 kcal/mol	GTCCTAGCACAGTGTTTTCGTTTG	TGGACGGAGAACTGATAAGGGC	(((((....((((.(((((((((.	.)))))))))))))...)))))
miR-184-3p	GPAI039996		2301-2322	-20.7 kcal/mol	CCCCTCTCTCTCTCTCCCTCTT	TGGACGGAGAACTGATAAGGGC	.((((...((..(((((.(((.	.))).)))))...))..)))).
miR-184-3p	GPAI040171	Rab5	12757-12778	-25.4 kcal/mol	AATACATACACTTCTTCGTCTT	TGGACGGAGAACTGATAAGGGC	........((.((((((((((.	.)))))))))).))........
miR-184-3p	GPAI040171	Rab5	1662-1684	-25.4 kcal/mol	AATTTTCTCATTTTCTCCTTCCT	TGGACGGAGAACTGATAAGGGC	..((((.(((..((((((.(((.	.))).)))))).))).))))..
miR-184-3p	GPAI040204	Myosin 28B1	193-214	-22.2 kcal/mol	GCCTAATGCAATTCTTCATTCA	TGGACGGAGAACTGATAAGGGC	((((....((.((((((.((((	)))).)))))).))....))))
miR-184-3p	GPAI040273		10084-10108	-28.7 kcal/mol	ACCTTTATTTCAGTCTCTTCGTTTT	TGGACGGAGAACTGATAAGGGC	.((((((..(((((.(((((((((.	.)))))))))))))))))))).
miR-184-3p	GPAI040273		9091-9113	-28.7 kcal/mol	ATCTTCATCATCGTCTTCCTCCT	TGGACGGAGAACTGATAAGGGC	.((((.((((...(((((.(((.	.))).)))))..)))).)))).
miR-184-3p	GPAI040666	pico	4149-4170	-25.9 kcal/mol	TGAAGACTCAGCGCTTCGCCCA	TGGACGGAGAACTGATAAGGGC	.......((((..(((((.(((	))).)))))..)))).......
miR-184-3p	GPAI040723		693-714	-23.3 kcal/mol	CCCCTCATCTCTTCTTCATTCT	TGGACGGAGAACTGATAAGGGC	.((((.(((..((((((.(((.	.))).))))))..))).)))).
miR-184-3p	GPAI040990	mitochondrial ribosomal protein s18a	918-939	-22.8 kcal/mol	GTCTCGTCTCTTTCTTCTTCCA	TGGACGGAGAACTGATAAGGGC	((((.(((...((((((.((((	)))).))))))..)))..))))
miR-184-3p	GPAI041262	center divider	1499-1518	-22.8 kcal/mol	TCCCTTTCTGTCTCTCTCTA	TGGACGGAGAACTGATAAGGGC	.(((((((..(((((.((((	)))).)))))...)).))))).
miR-184-3p	GPAI041262	center divider	795-816	-22.8 kcal/mol	GCACTTAACAGATTTACGTCTA	TGGACGGAGAACTGATAAGGGC	((.((((.(((.(((.((((((	)))))).))).))).)))).))
miR-184-3p	GPAI041262	center divider	1493-1512	-22.8 kcal/mol	TCCCTCTCCCTTTCTGTCTC	TGGACGGAGAACTGATAAGGGC	.((((.((..(((((((((.	.)))))))))...))..)))).
miR-184-3p	GPAI041972	nervy	400-421	-22.2 kcal/mol	TCTCTCTCTCTCTCTCTTTCCA	TGGACGGAGAACTGATAAGGGC	.((((...((..(((((.((((	)))).)))))...))..)))).
miR-184-3p	GPAI042038		2383-2405	-23.8 kcal/mol	GTCCATCCGTCAGCCTTGGTTTT	TGGACGGAGAACTGATAAGGGC	((((....(((((.(((.((((.	.)))).)))..)))))..))))
miR-184-3p	GPAI042087		4120-4140	-27.7 kcal/mol	GAAATCGTCGTCTTCCGTTCA	TGGACGGAGAACTGATAAGGGC	......(((((..((((((((	))))))))..)).)))......
miR-184-3p	GPAI042434		63-87	-23.6 kcal/mol	GCTCTTCAATCTCTTTCTCCCTCTC	TGGACGGAGAACTGATAAGGGC	((((((..(((...((((((.(((.	.))).))))))..)))))))))
miR-184-3p	GPAI042447		13201-13225	-24.7 kcal/mol	GTCCATCTCTCTCTTTCTCTCTCCG	TGGACGGAGAACTGATAAGGGC	((((.....((...((((((.((((	)))).))))))..))...))))
miR-184-3p	GPAI042447		7141-7165	-24.7 kcal/mol	GCACTTTGTTTTCCTTCTTCTTCTT	TGGACGGAGAACTGATAAGGGC	((.(((((((....((((((.(((.	.))).))))))..)))))))))
miR-184-3p	GPAI042447		925-944	-24.7 kcal/mol	TCTTTTTTCATCTCTCTCCC	TGGACGGAGAACTGATAAGGGC	.(((((.((((((((.(((.	.))).)))))..))).))))).
miR-184-3p	GPAI042448		29-50	-30.1 kcal/mol	TTCCTATCTTTTTCTCTCTCTA	TGGACGGAGAACTGATAAGGGC	.(((((((...((((((.((((	)))).))))))..))).)))).
miR-184-3p	GPAI042543	Vitellogenin receptor	1323-1347	-26.7 kcal/mol	GCCGGTAGGTGGTATTATTTGTCCG	TGGACGGAGAACTGATAAGGGC	(((..((..((((....(((((((.	.)))))))..)))).))..)))
miR-184-3p	GPAI042552	prenyl protein protease	236-258	-24.3 kcal/mol	GATGATATCTAATCCTCCGACCA	TGGACGGAGAACTGATAAGGGC	.....((((.....(((((.(((	))).)))))....)))).....
miR-184-3p	GPAI042600	Sex peptide receptor	6487-6509	-26.7 kcal/mol	ATATCTGTCTGTTCGTCTGTCCA	TGGACGGAGAACTGATAAGGGC	.....((((.((((.((((((((	)))))))))))).)))).....
miR-184-3p	GPAI042778	Ptpmeg	927-948	-22.7 kcal/mol	TCCCTCTCTCTCTCTCTTTCCT	TGGACGGAGAACTGATAAGGGC	.((((...((..(((((.(((.	.))).)))))...))..)))).
miR-184-3p	GPAI042953	small wing	13189-13212	-30.0 kcal/mol	GTTCTCTATTTCTTTCTCTCTCCC	TGGACGGAGAACTGATAAGGGC	(((((.((((...((((((.(((.	.))).))))))..)))))))))
miR-184-3p	GPAI042953	small wing	4617-4636	-20.9 kcal/mol	AAATGGATCGGATCGGTCCA	TGGACGGAGAACTGATAAGGGC	......(((((.((.(((((	))))).))...)))))......
miR-184-3p	GPAI042954	glass bottom boat	19180-19201	-28.8 kcal/mol	TCCCTTTTCTAGTGACCATTCA	TGGACGGAGAACTGATAAGGGC	.(((((.((.(((..((.((((	)))).))...))))).))))).
miR-184-3p	GPAI042962		4828-4849	-25.8 kcal/mol	GCCTCTAAAAAGTTCATGTTCA	TGGACGGAGAACTGATAAGGGC	(((..((...(((((.((((((	))))))..)))))..))..)))
miR-184-3p	GPAI043010		1970-1990	-26.6 kcal/mol	TCCAAAGCTAGTCTCTGTTCC	TGGACGGAGAACTGATAAGGGC	.((.....((((((((((((.	.)))))))).)))).....)).
miR-184-3p	GPAI043028		682-703	-29.6 kcal/mol	GCCCTTTCACCCCCTCCCTCCC	TGGACGGAGAACTGATAAGGGC	(((((((((....((((.(((.	.))).))))...))).))))))
miR-184-3p	GPAI043028		9562-9582	-27.5 kcal/mol	GCTGGTCTCTCCCTCTGTCCG	TGGACGGAGAACTGATAAGGGC	(((.(((.....(((((((((	)))))))))....)))...)))
miR-184-3p	GPAI043028		10159-10180	-27.5 kcal/mol	AACTGCGTCTCTTCTTCTTCCT	TGGACGGAGAACTGATAAGGGC	..((..(((..((((((.(((.	.))).))))))..)))..))..
miR-184-3p	GPAI043264	Troponin C at 25D	19874-19894	-27.3 kcal/mol	GCACCTAAAACGTTCCGTCTT	TGGACGGAGAACTGATAAGGGC	((.(((......((((((((.	.))))))))........)))))
miR-184-3p	GPAI043264	Troponin C at 25D	4467-4486	-27.2 kcal/mol	ACCACTTGCTTCTCCTTCCT	TGGACGGAGAACTGATAAGGGC	.((.(((((((((((.(((.	.))).))))))..).)))))).
miR-184-3p	GPAI043288		2457-2475	-24.9 kcal/mol	CTCCTTCTTTCTCTTTCCC	TGGACGGAGAACTGATAAGGGC	.((((((.((((((.(((.	.))).))))))..))..)))).
miR-184-3p	GPAI043409	gryzun	6954-6975	-33.3 kcal/mol	GCTAGTATTAAATTTCCGTCCT	TGGACGGAGAACTGATAAGGGC	(((..(((((..(((((((((.	.)))))))))..)))))..)))
miR-184-3p	GPAI043472	gamma-glutamyl carboxylase	2272-2295	-24.2 kcal/mol	GTGCTGAAAATAGCATTTTGTCCA	TGGACGGAGAACTGATAAGGGC	((.((.....(((..(((((((((	)))))))))..)))...)).))
miR-184-3p	GPAI043679		2166-2187	-28.3 kcal/mol	GCCGCTGTTAGAATTTTGTGCA	TGGACGGAGAACTGATAAGGGC	(((..((((((..((((((.((	)).))))))..))))))..)))
miR-184-3p	GPAI043769	Zinc/iron regulated transporter-related protein 42C.2	4864-4886	-28.3 kcal/mol	ATGGAATTCAGCTTCTCTCTCCG	TGGACGGAGAACTGATAAGGGC	.......((((.((((((.((((	)))).)))))))))).......
miR-184-3p	GPAI043921		5623-5640	-28.4 kcal/mol	GCACTATTAACCCGTCCA	TGGACGGAGAACTGATAAGGGC	((..(((((.((((((((	))))))).)...)))))...))
miR-184-3p	GPAI043926	Downstream of raf1	611-630	-23.3 kcal/mol	AACTACATCTTCTCCCTCCA	TGGACGGAGAACTGATAAGGGC	......(((((((((.((((	)))).))))))..)))......
miR-184-3p	GPAI043952		207-228	-21.6 kcal/mol	TCTACAATTGATTCTCTGTCCC	TGGACGGAGAACTGATAAGGGC	.((...(((..((((((((((.	.))))))))))..)))...)).
miR-184-3p	GPAI044041	Rbp1-like	3551-3575	-28.0 kcal/mol	GCCTAGACGCAGCCGCAGCCGTTCA	TGGACGGAGAACTGATAAGGGC	((((.....(((......(((((((	)))))))....)))....))))
miR-184-3p	GPAI044041	Rbp1-like	1367-1386	-28.0 kcal/mol	GTTATACACAGTTCCGTCTA	TGGACGGAGAACTGATAAGGGC	(((.....((((((((((((	))))))))..)))).....)))
miR-184-3p	GPAI044041	Rbp1-like	10357-10378	-28.0 kcal/mol	GTTCTACTCTTTCTATCGTTCG	TGGACGGAGAACTGATAAGGGC	(((((..((.((((.(((((((	)))))))))))..))..)))))
miR-184-3p	GPAI044041	Rbp1-like	989-1012	-28.0 kcal/mol	TTACTTATGCACTTACTCCGTACG	TGGACGGAGAACTGATAAGGGC	...(((((.((.((.((((((.((	)).)))))))).)))))))...
miR-184-3p	GPAI044042		13637-13656	-27.2 kcal/mol	ACCCTCTCTCTCTCTCTCTA	TGGACGGAGAACTGATAAGGGC	.((((.((..(((((.((((	)))).)))))...))..)))).
miR-184-3p	GPAI044044	Anaphase Promoting Complex subunit	648-670	-23.9 kcal/mol	TGACTTATCTCTTTTTCCCTCTT	TGGACGGAGAACTGATAAGGGC	...((((((...((((((.(((.	.))).))))))..))))))...
miR-184-3p	GPAI044050	Death executioner Bcl-2 homologue	7705-7724	-24.7 kcal/mol	GTTCTTGTTGTTGTTGTTCT	TGGACGGAGAACTGATAAGGGC	((((((((((((.((((((.	.))))))..))).)))))))))
miR-184-3p	GPAI044070	kynurenine 3-monooxygenase	34-53	-24.3 kcal/mol	TCCCTTTGCACCTCTGTCCT	TGGACGGAGAACTGATAAGGGC	.(((((..((.((((((((.	.))))))))...))..))))).
miR-184-3p	GPAI044116		895-914	-23.7 kcal/mol	TTCCAAATCATCTTTGTCTG	TGGACGGAGAACTGATAAGGGC	.(((..(((((((((((((.	.)))))))))..))))..))).
miR-184-3p	GPAI044344	ester hydrolase C11orf54-like protein	420-441	-21.8 kcal/mol	TCTCTCTTTTTTTCTCCTTCTC	TGGACGGAGAACTGATAAGGGC	.((((..((..((((((.(((.	.))).))))))..))..)))).
miR-184-3p	GPAI044344	ester hydrolase C11orf54-like protein	543-562	-21.8 kcal/mol	TCTCTTTCTCTCTTTGTCTC	TGGACGGAGAACTGATAAGGGC	.(((((((..(((((((((.	.)))))))))...)).))))).
miR-184-3p	GPAI044344	ester hydrolase C11orf54-like protein	552-574	-21.8 kcal/mol	CTCTTTGTCTCACTATCTGTTTT	TGGACGGAGAACTGATAAGGGC	.((((((((......(((((((.	.))))))).....)))))))).
miR-184-3p	GPAI044344	ester hydrolase C11orf54-like protein	409-429	-21.8 kcal/mol	GCGCTTTCTCTTCTCTCTTTT	TGGACGGAGAACTGATAAGGGC	((.(((((..((((((.(((.	.))).))))))..)).))).))
miR-184-3p	GPAI044459		3350-3373	-26.5 kcal/mol	ACTTTTATCCATCATCTCCATTTA	TGGACGGAGAACTGATAAGGGC	.((((((((.....(((((.((((	)))).)))))...)))))))).
miR-184-3p	GPAI044553	Prolyl-tRNA synthetase	18046-18068	-25.9 kcal/mol	ATCATCATCATCGTCTTCGTCCT	TGGACGGAGAACTGATAAGGGC	......((((...(((((((((.	.)))))))))..))))......
miR-184-3p	GPAI044553	Prolyl-tRNA synthetase	18668-18689	-22.7 kcal/mol	GCCGTTGTTGATGTGTCGTCTT	TGGACGGAGAACTGATAAGGGC	.((.(((((..(...((((((.	.))))))...)..))))).)).
miR-184-3p	GPAI044789	chaperonin complex component TcP-1 theta subunit CCT8	4887-4908	-28.6 kcal/mol	TTTCTTTTCATTTCTCCATTCA	TGGACGGAGAACTGATAAGGGC	.(((((.(((.((((((.((((	)))).)))))).))).))))).
miR-184-3p	GPAI044789	chaperonin complex component TcP-1 theta subunit CCT8	16152-16173	-28.6 kcal/mol	TCCCTCTCTCTTTCTCTCTCCT	TGGACGGAGAACTGATAAGGGC	.((((...((.((((((.(((.	.))).))))))..))..)))).
miR-184-3p	GPAI044789	chaperonin complex component TcP-1 theta subunit CCT8	17336-17355	-28.6 kcal/mol	GCAGATATCTGTAACGTCCA	TGGACGGAGAACTGATAAGGGC	((...((((.((..((((((	))))))....)).))))...))
miR-184-3p	GPAI044789	chaperonin complex component TcP-1 theta subunit CCT8	8547-8568	-28.6 kcal/mol	AACCTCGTTTCTTCTTCTTCTT	TGGACGGAGAACTGATAAGGGC	..(((..((..((((((.(((.	.))).))))))..))..)))..
miR-184-3p	GPAI044789	chaperonin complex component TcP-1 theta subunit CCT8	5289-5308	-28.6 kcal/mol	GTCCTTTGACTTCATGTTCA	TGGACGGAGAACTGATAAGGGC	((((((....(((.((((((	))))))..))).....))))))
miR-184-3p	GPAI045145		2983-3002	-23.3 kcal/mol	AACACAATCAGCACCGTCCA	TGGACGGAGAACTGATAAGGGC	......(((((..(((((((	)))))))....)))))......
miR-184-3p	GPAI045145		3448-3467	-23.3 kcal/mol	ACCCAGCAATCCTCCGTTTT	TGGACGGAGAACTGATAAGGGC	.(((..((...((((((((.	.))))))))...))....))).
miR-184-3p	GPAI045145		4382-4401	-23.3 kcal/mol	TCCCTCTCTCTCTCTCTCTT	TGGACGGAGAACTGATAAGGGC	.((((.((..(((((.(((.	.))).)))))...))..)))).
miR-184-3p	GPAI045238		12034-12058	-24.6 kcal/mol	GCTCCTGCTTGACTATTTTTGTCCA	TGGACGGAGAACTGATAAGGGC	((.(((.........((((((((((	)))))))))).......)))))
miR-184-3p	GPAI045238		8963-8981	-24.6 kcal/mol	GCTCCCCAGGCTCCTTTCA	TGGACGGAGAACTGATAAGGGC	((((..(((.((((.((((	)))).))))..)))....))))
miR-184-3p	GPAI045649	Niemann-Pick type C-1a	10778-10798	-24.5 kcal/mol	GCGCATATTCTTTTCTGTTTT	TGGACGGAGAACTGATAAGGGC	((.(.((((.((((((((((.	.))))))))))..)))).).))
miR-184-3p	GPAI045650	Sarcoplasmic calcium-binding protein	6921-6942	-26.2 kcal/mol	GTAATTGTTTTTGTTCTGTTCA	TGGACGGAGAACTGATAAGGGC	((..(((((....(((((((((	)))))))))....)))))..))
miR-184-3p	GPAI045804	abnormal spindle	261-281	-20.2 kcal/mol	GCTATTTCTATGCTTTGTTCA	TGGACGGAGAACTGATAAGGGC	(((...((....(((((((((	)))))))))....))....)))
miR-184-3p	GPAI045836	Molybdenum cofactor synthesis	1503-1522	-25.0 kcal/mol	AACACTATCATCTTCTTCCA	TGGACGGAGAACTGATAAGGGC	.....((((((((((.((((	)))).)))))..))))).....
miR-184-3p	GPAI045850		1063-1079	-25.7 kcal/mol	GTCCATCCGCCCGTCCG	TGGACGGAGAACTGATAAGGGC	(((((((..((((((((	))))))).)....)))..))))
miR-184-3p	GPAI045850		3358-3380	-25.7 kcal/mol	TCTCTTCATTTGGATTCCGACCA	TGGACGGAGAACTGATAAGGGC	.(((((.(((.(..(((((.(((	))).)))))..).)))))))).
miR-184-3p	GPAI045850		1047-1067	-25.7 kcal/mol	ATCCATCCATCCATTCGTCCA	TGGACGGAGAACTGATAAGGGC	.((((((......((((((((	)))))))).....)))..))).
miR-184-3p	GPAI045850		6689-6709	-25.7 kcal/mol	AAAAATATCTTTCTCTCTCCC	TGGACGGAGAACTGATAAGGGC	.....((((.((((((.(((.	.))).))))))..)))).....
miR-184-3p	GPAI045886		367-386	-27.0 kcal/mol	GTCGTCCAGTTCTTCATCTT	TGGACGGAGAACTGATAAGGGC	(((.(.(((((((((.(((.	.))).)))))))))...).)))
miR-184-3p	GPAI046199	Hillarin	3897-3918	-23.5 kcal/mol	TTTCTTTTCTGTTCTCTTTCTT	TGGACGGAGAACTGATAAGGGC	.(((((.((.(((((((.(((.	.))).))))))).)).))))).
miR-184-3p	GPAI046199	Hillarin	521-540	-23.5 kcal/mol	GTCTTCATCTTCTTCTTCTT	TGGACGGAGAACTGATAAGGGC	(((((.(((((((((.(((.	.))).))))))..))).)))))
miR-184-3p	GPAI046201		3673-3693	-23.4 kcal/mol	GCTCTTAATCATCTTCCTCCT	TGGACGGAGAACTGATAAGGGC	(((((((.((((((((.(((.	.))).)))))..))))))))))
miR-184-3p	GPAI046458		881-902	-25.1 kcal/mol	TTTTCGGTTGGTTCTCTGGCTA	TGGACGGAGAACTGATAAGGGC	.........(((((((((.(((	))).))))))))).........
miR-184-3p	GPAI046486		2986-3008	-22.8 kcal/mol	TCCCACGTCATGTTGTTCTTTCA	TGGACGGAGAACTGATAAGGGC	.(((..((((.(((.(((.((((	)))).))).)))))))..))).
miR-184-3p	GPAI046563		8442-8460	-27.7 kcal/mol	GCTTTGTGGTTCCCGTCCT	TGGACGGAGAACTGATAAGGGC	(((((.((((((((((((.	.)))))).))))))...)))))
miR-184-3p	GPAI046732	Cyclin T	1154-1176	-21.9 kcal/mol	GTTTAATTCAGCTTCTTCTTCTC	TGGACGGAGAACTGATAAGGGC	((((...((((.((((((.(((.	.))).))))))))))...))))
miR-184-3p	GPAI046929		3462-3482	-26.0 kcal/mol	TTCCTTGCAATTTTTCGTTTT	TGGACGGAGAACTGATAAGGGC	.((((((((.((((((((((.	.)))))))))).)).)))))).
miR-184-3p	GPAI046929		3787-3810	-26.0 kcal/mol	GCCAAATAGCAAGTATTACGTCTA	TGGACGGAGAACTGATAAGGGC	(((...((...(((....((((((	))))))....)))..))..)))
miR-184-3p	GPAI046963		5678-5697	-23.3 kcal/mol	GCCAAGATCTTGCCTGTTCG	TGGACGGAGAACTGATAAGGGC	(((...(((...((((((((	))))))).)....)))...)))
miR-184-3p	GPAI047013		11016-11037	-26.1 kcal/mol	GTCCGTCTTCTGCCCCTGTCCT	TGGACGGAGAACTGATAAGGGC	((((....((.(..(((((((.	.)))))).)..).))...))))
miR-184-3p	GPAI047013		5007-5028	-26.1 kcal/mol	TCTCTTTCTATCTCTCTCTCCC	TGGACGGAGAACTGATAAGGGC	.(((((..((..(((((.(((.	.))).)))))..))..))))).
miR-184-3p	GPAI047013		10960-10980	-26.1 kcal/mol	AAATTTATTTTTTTTCGTTCA	TGGACGGAGAACTGATAAGGGC	...((((((.(((((((((((	)))))))))))..))))))...
miR-184-3p	GPAI047101	UPI0001CC97AC	101-123	-24.4 kcal/mol	GCTCCTTTTTATTTCTCTCTCTC	TGGACGGAGAACTGATAAGGGC	((.((((.(((.((((((.(((.	.))).)))))).))).))))))
miR-184-3p	GPAI047101	UPI0001CC97AC	136-157	-24.4 kcal/mol	TCTCTTTCTCAATCTTTGTCTT	TGGACGGAGAACTGATAAGGGC	.(((((..(((.(((((((((.	.)))))))))..))).))))).
miR-184-3p	GPAI047163	Pomp	12381-12400	-26.6 kcal/mol	GTCCACTCATGTTCCGATCG	TGGACGGAGAACTGATAAGGGC	((((..(((..(((((.(((	))).)))))...)))...))))
miR-184-3p	GPAI047167		5493-5512	-25.0 kcal/mol	GCTTTTGCACTTTTCGTCCT	TGGACGGAGAACTGATAAGGGC	(((((((((.(((((((((.	.)))))))))..)).)))))))
miR-184-3p	GPAI047252	HECT and RLD domain containing protein	809-828	-23.5 kcal/mol	TCTCTGCTTGTCTTTGTCTT	TGGACGGAGAACTGATAAGGGC	.((((.(...(((((((((.	.)))))))))...)...)))).
miR-184-3p	GPAI047344		2169-2189	-24.6 kcal/mol	GCTCTTATCTCTCTCCCTTTT	TGGACGGAGAACTGATAAGGGC	(((((((((..(((((.(((.	.))).)))))...)))))))))
miR-184-3p	GPAI047344		2182-2203	-24.6 kcal/mol	TCCCTTTTCTCATTTCCTTCTG	TGGACGGAGAACTGATAAGGGC	.(((((.((...(((((.(((.	.))).)))))...)).))))).
miR-184-3p	GPAI047344		2482-2507	-24.6 kcal/mol	GCACCATAGCCAGACAAATCCTTCCA	TGGACGGAGAACTGATAAGGGC	((.((.((..(((.....(((.((((	)))).)))...))).)).))))
miR-184-3p	GPAI047663	Arginine methyltransferase	378-399	-27.4 kcal/mol	GCCTTCTCCATTTCTTCTTTCA	TGGACGGAGAACTGATAAGGGC	(((((...((.((((((.(((.	.))).)))))).))...)))))
miR-184-3p	GPAI047966	quail	6565-6586	-25.7 kcal/mol	GCTCCATCAACAACTCCTTCCA	TGGACGGAGAACTGATAAGGGC	((((.((((....((((.(((.	.))).))))...))))..))))
miR-184-3p	GPAI047992	Cell division cycle 23 ortholog	6693-6713	-27.2 kcal/mol	TTTCTTGTCTCTCTCTCTTCT	TGGACGGAGAACTGATAAGGGC	.((((((((..(((((.(((.	.))).)))))...)))))))).
miR-184-3p	GPAI048003		296-315	-26.2 kcal/mol	AACCTCATCTTTTCTGTTCG	TGGACGGAGAACTGATAAGGGC	..(((.((((((((((((((	)))))))))))..))).)))..
miR-184-3p	GPAI048022		14351-14370	-25.1 kcal/mol	GCTCTCTCTTTCTCTTTCTT	TGGACGGAGAACTGATAAGGGC	(((((.((.((((((.(((.	.))).))))))..))..)))))
miR-184-3p	GPAI048146		1270-1291	-21.5 kcal/mol	CCCCTCTCTCTCTCTCTCTCTC	TGGACGGAGAACTGATAAGGGC	.((((...((..(((((.(((.	.))).)))))...))..)))).
miR-184-3p	GPAI048187		8489-8512	-24.8 kcal/mol	TCCCTTCCACAAGTACTTTGTTTA	TGGACGGAGAACTGATAAGGGC	.(((((.....(((.((((((((.	.)))))))).)))...))))).
miR-184-3p	GPAI048375		7476-7499	-27.6 kcal/mol	GTCCTTATATCCGACCTTCTTCCA	TGGACGGAGAACTGATAAGGGC	((((((((.......((((.((((	)))).)))).....))))))))
miR-184-3p	GPAI048375		4809-4829	-26.1 kcal/mol	GTGGTATTCGTACTCTGTTCA	TGGACGGAGAACTGATAAGGGC	((..((((.((.(((((((((	))))))))).)).))))...))
miR-184-3p	GPAI048375		6769-6789	-26.1 kcal/mol	GCCATTCCCCATCTCTTTCCC	TGGACGGAGAACTGATAAGGGC	(((..((....(((((.(((.	.))).)))))...))....)))
miR-184-3p	GPAI048424	Replication factor C subunit	1857-1879	-25.6 kcal/mol	GTTTGTTTTTAGTTCTTCATTTA	TGGACGGAGAACTGATAAGGGC	((((....((((((((((.((((	)))).))))))))))...))))
miR-184-3p	GPAI048440		1463-1485	-26.5 kcal/mol	GCCTAAGCAAGTCTCTCTCTCTC	TGGACGGAGAACTGATAAGGGC	((((.....(((.(((((.(((.	.))).)))))))).....))))
miR-263-5p	GPAI000129	tiptop	4828-4848	-24.5 kcal/mol	TTTGTGAAGGACCCTGCCATT	AATGGCACTGGAAGAATTCACGGG	((((((((....(((((((((	)))))))..)).....))))))))
miR-263-5p	GPAI000228	secreted juvenile hormone binding protein	3502-3524	-26.6 kcal/mol	TCAATCATTTCTTAAGTGCCATA	AATGGCACTGGAAGAATTCACGGG	........(((((.((((((((.	.))))))))..)))))........
miR-263-5p	GPAI000412	Poly(rC) Binding Protein	6151-6174	-24.8 kcal/mol	CCCCGAAATCAAAGCAGCGCTATT	AATGGCACTGGAAGAATTCACGGG	(((.(((.((....(((.((((((	)))))).)))...)).)))..)))
miR-263-5p	GPAI000455	yellow-f	2041-2063	-23.7 kcal/mol	ATAATTTTTTCTTAAGTGTCATA	AATGGCACTGGAAGAATTCACGGG	........(((((.((((((((.	.))))))))..)))))........
miR-263-5p	GPAI000467	adaptor protein SHC	8723-8743	-28.9 kcal/mol	CCAGAATTGAGCAGTGCCATC	AATGGCACTGGAAGAATTCACGGG	((.(((((...(((((((((.	.)))))))))....)))))...))
miR-263-5p	GPAI001000		1500-1523	-25.1 kcal/mol	TTTTTAATTTCTTCCTCTGTCATA	AATGGCACTGGAAGAATTCACGGG	........(((((((..((((((.	.))))))..)))))))........
miR-263-5p	GPAI001028		10533-10556	-28.6 kcal/mol	CCAGGAAAACCAGCCACTGCCATG	AATGGCACTGGAAGAATTCACGGG	((..(((......(((.((((((.	.)))))).))).....)))...))
miR-263-5p	GPAI001185	Niemann-Pick type C-1a	6411-6437	-26.1 kcal/mol	TCTGCAAAATTACGTTCCATGGCCATT	AATGGCACTGGAAGAATTCACGGG	((((...((((...(((((..((((((	))))))..))))).))))..))))
miR-263-5p	GPAI001185	TWIK-related acid-sensitive K[+] channel	15991-16014	-26.3 kcal/mol	CATGTGATTATCACTCATGCCATT	AATGGCACTGGAAGAATTCACGGG	..(((((...((..((((((((((	))))))).)))..))..)))))..
miR-263-5p	GPAI001245		1460-1483	-25.1 kcal/mol	ACCGTAATCCTTCTCAGTGTAGTT	AATGGCACTGGAAGAATTCACGGG	.(((((((.((((.((((((.(((	))).)))))))))).))).)))).
miR-263-5p	GPAI001419		5515-5541	-25.4 kcal/mol	TGAGTGAATGTATGCCGGAAAGCCATT	AATGGCACTGGAAGAATTCACGGG	...((((((.....((((...((((((	)))))).))))....))))))...
miR-263-5p	GPAI001925	chord	8817-8842	-29.2 kcal/mol	CCTGTTTCATTGCTTCCATCGTCATT	AATGGCACTGGAAGAATTCACGGG	(((((...(((.((((((..((((((	))))))..)))))))))..)))))
miR-263-5p	GPAI002170		16283-16307	-25.8 kcal/mol	TCCGTTGAAGCCTTTCTCTGTCATG	AATGGCACTGGAAGAATTCACGGG	(((((.(((..(((((..((((((.	.))))))..)))))..))))))))
miR-263-5p	GPAI002579	Ecotropic viral integration site 5 ortholog (H. sapiens)	527-550	-25.2 kcal/mol	TATTTTTGTGCTTGCAGTGCAGTT	AATGGCACTGGAAGAATTCACGGG	..........(((.((((((.(((	))).)))))).)))..........
miR-263-5p	GPAI002809	UPI0001CC8FE1	2934-2957	-25.7 kcal/mol	TTTTCTTCTTCTTCTTCTGTTATT	AATGGCACTGGAAGAATTCACGGG	........(((((((..(((((((	)))))))..)))))))........
miR-263-5p	GPAI003004		2363-2383	-25.9 kcal/mol	TCCAATCAATTCCATGCCATG	AATGGCACTGGAAGAATTCACGGG	(((......(((((((((((.	.)))))).)))))........)))
miR-263-5p	GPAI003247	punt	638-659	-24.3 kcal/mol	CCCAGCAAATTTTATTGCCATC	AATGGCACTGGAAGAATTCACGGG	(((......(((((.((((((.	.)))))).)))))........)))
miR-263-5p	GPAI003954	Sarcosine dehydrogenase	401-426	-24.8 kcal/mol	CCAAATGGACCCATTTCTGTGTCATT	AATGGCACTGGAAGAATTCACGGG	((...((((....((((.((((((((	)))))))).))))...))))..))
miR-263-5p	GPAI003986		17980-18004	-25.2 kcal/mol	CCCAGCTGCAGTGTTTTGTGCCATT	AATGGCACTGGAAGAATTCACGGG	(((.(.((.(((.((..((((((((	))))))))..))...)))))))))
miR-263-5p	GPAI003996		1346-1370	-23.4 kcal/mol	GAAGTGAAACTTCAAAAGTGCAATT	AATGGCACTGGAAGAATTCACGGG	...(((((.((((...(((((.(((	))).))))).))))..)))))...
miR-263-5p	GPAI004233	center divider	11238-11261	-26.2 kcal/mol	TAAAGCAATGACGATAGTGCCATT	AATGGCACTGGAAGAATTCACGGG	......(((.....((((((((((	)))))))))).....)))......
miR-263-5p	GPAI004233	Checkpoint suppressor homologue	11478-11501	-25.2 kcal/mol	CCAATGAATTTTTTTGTTGTTATT	AATGGCACTGGAAGAATTCACGGG	((..(((((((((((..(((((((	)))))))..)))))))))))..))
miR-263-5p	GPAI004435		7298-7320	-26.6 kcal/mol	TTACAGTATTCTCCTGAGCCGTC	AATGGCACTGGAAGAATTCACGGG	.......(((((((.(.(((((.	.))))).).)).))))).......
miR-263-5p	GPAI004666	Dynamin related protein	54-79	-24.5 kcal/mol	ACTGTGATTACTTTTTTATTGCAATT	AATGGCACTGGAAGAATTCACGGG	.((((((....(((((((.(((.(((	))).))).)))))))..)))))).
miR-263-5p	GPAI005004	Dbh|dopamine beta monooxygenase	4601-4624	-24.1 kcal/mol	CAATAGATTTTTTGCCTTGCCATT	AATGGCACTGGAAGAATTCACGGG	.....((.(((((.((.(((((((	)))))))..))))))).)).....
miR-263-5p	GPAI005133	Ge-1 ortholog (H. sapiens)	1702-1724	-26.5 kcal/mol	ATTGCATCTTCTTCTCTGCCGTG	AATGGCACTGGAAGAATTCACGGG	........(((((((.((((((.	.))))))..)))))))........
miR-263-5p	GPAI006188	Rcd-1 related	2732-2753	-25.0 kcal/mol	CCCCAAAAAATTCAGTCCCATT	AATGGCACTGGAAGAATTCACGGG	(((.......((((((.(((((	))))).)))))).........)))
miR-263-5p	GPAI006274	Fic domain-containing protein	4276-4298	-26.6 kcal/mol	CTCATGTAATCTAAGGTGCTATC	AATGGCACTGGAAGAATTCACGGG	(((.((...(((..((((((((.	.))))))))...)))...)).)))
miR-263-5p	GPAI006453		301-323	-27.4 kcal/mol	CTCGTGTGTGCATGTGTGTGGTT	AATGGCACTGGAAGAATTCACGGG	((((((.((......((((.(((	))).)))).......)).))))))
miR-263-5p	GPAI006454	phosphoethanolamine cytidylyltransferase	1668-1691	-23.3 kcal/mol	TCCGTTTAAAACACCAATGCCGTG	AATGGCACTGGAAGAATTCACGGG	(((((........(((.((((((.	.)))))).)))........)))))
miR-263-5p	GPAI006497		1625-1647	-22.5 kcal/mol	GGCAAATACTTTTTCATGCCATT	AATGGCACTGGAAGAATTCACGGG	.........((((((((((((((	))))))).))))))).........
miR-263-5p	GPAI007435		3930-3953	-24.3 kcal/mol	CCAATCGTTTCCACCAGAGCTGTA	AATGGCACTGGAAGAATTCACGGG	((......(((..((((.(((((.	.))))).))))..)))......))
miR-263-5p	GPAI007514	piwi	507-529	-23.9 kcal/mol	CATTTAATTTCTCTCATGCCGTA	AATGGCACTGGAAGAATTCACGGG	........((((..((((((((.	.)))))).))..))))........
miR-263-5p	GPAI007550		113-135	-27.8 kcal/mol	CAAGTGCTGCAGCAGCTGCCATT	AATGGCACTGGAAGAATTCACGGG	(..(((......(((.(((((((	))))))))))........)))..)
miR-263-5p	GPAI007846	shroud	1951-1973	-28.4 kcal/mol	ACCGTTATTGATTCAGTGTCATC	AATGGCACTGGAAGAATTCACGGG	.((((.(((..(((((((((((.	.)))))))))))..)))..)))).
miR-263-5p	GPAI007880		1636-1661	-27.5 kcal/mol	TTTTCTTTATCTATACCAGTGCCATC	AATGGCACTGGAAGAATTCACGGG	.........(((...((((((((((.	.)))))))))).))).........
miR-263-5p	GPAI007919		1798-1822	-24.8 kcal/mol	TCCTTGCTTCCTTTCAACTGTCATA	AATGGCACTGGAAGAATTCACGGG	(((.((..(.((((((..((((((.	.)))))).)))))).)..)).)))
miR-263-5p	GPAI008209		5720-5746	-23.8 kcal/mol	ATTGTGATATTGAAGCTGAATGCCATT	AATGGCACTGGAAGAATTCACGGG	.((((((........((...(((((((	)))))))..))......)))))).
miR-263-5p	GPAI008409	Ribosomal protein L4	1247-1269	-26.4 kcal/mol	CCGGCTGATCAAGTCCAGCCGTT	AATGGCACTGGAAGAATTCACGGG	((.(.(((.....((((((((((	))))))..)))).....)))).))
miR-263-5p	GPAI009023	quiver	2776-2798	-25.2 kcal/mol	CTTACGAAATCTTGGGTGCCATC	AATGGCACTGGAAGAATTCACGGG	(((..(((.((((.((((((((.	.)))))))).).))).)))..)))
miR-263-5p	GPAI009336		12598-12621	-25.9 kcal/mol	TCTTTATACTCTTGCAGTACCATT	AATGGCACTGGAAGAATTCACGGG	.........((((.((((.(((((	))))).)))).)))).........
miR-263-5p	GPAI009336	tiptop	14047-14072	-25.2 kcal/mol	TCTATGAATTTTTCAAGCTTGCAATT	AATGGCACTGGAAGAATTCACGGG	((..((((((((((.((..(((.(((	))).))))).))))))))))..))
miR-263-5p	GPAI009353	spineless	1069-1092	-26.2 kcal/mol	GCAGAACATGCTTCTAGTTTCATT	AATGGCACTGGAAGAATTCACGGG	..........((((((((.(((((	))))).))))))))..........
miR-263-5p	GPAI009722		7711-7733	-28.3 kcal/mol	GCCGCACTCACTGCAGTGGCATG	AATGGCACTGGAAGAATTCACGGG	.(((......((.(((((.(((.	.))).)))))..))......))).
miR-263-5p	GPAI010342		2002-2026	-22.6 kcal/mol	TCTTCTTCTTCTCCAATTTGCCATT	AATGGCACTGGAAGAATTCACGGG	........(((((((...(((((((	))))))).))).))))........
miR-263-5p	GPAI010575		2545-2566	-26.2 kcal/mol	CCCATGAACGTACTGTGTTATC	AATGGCACTGGAAGAATTCACGGG	(((.(((((...(.(((((((.	.))))))).)...)..)))).)))
miR-263-5p	GPAI011077		5709-5734	-25.0 kcal/mol	CCCAGGAAACCAACTTCAGTGACATA	AATGGCACTGGAAGAATTCACGGG	(((..(((......(((((((.(((.	.))).)))))))....)))..)))
miR-263-5p	GPAI011270		5275-5296	-23.5 kcal/mol	TCCACGATTCAACCAAGCCATT	AATGGCACTGGAAGAATTCACGGG	(((..(((((..(((.((((((	))))))..)))..)))))...)))
miR-263-5p	GPAI011283	Papilin	842-864	-26.2 kcal/mol	CCTAATTTTCCTCTTCTGCTATC	AATGGCACTGGAAGAATTCACGGG	(((....(((.(((..((((((.	.))))))..))).))).....)))
miR-263-5p	GPAI011692		2412-2432	-25.6 kcal/mol	CCCAAGCTCTGCAGTGCCATA	AATGGCACTGGAAGAATTCACGGG	(((....(((.(((((((((.	.)))))))))..)))......)))
miR-263-5p	GPAI011813	carbon-nitrogen hydrolase	193-215	-23.4 kcal/mol	AAAACAATTTCTTCCTTGTTATG	AATGGCACTGGAAGAATTCACGGG	........(((((((.((((((.	.))))))..)))))))........
miR-263-5p	GPAI012139		8247-8269	-25.0 kcal/mol	TCTAGGAGTTTGCTCGTGTTATA	AATGGCACTGGAAGAATTCACGGG	(((..((((((.((.(((((((.	.))))))).))..))))))..)))
miR-263-5p	GPAI012371		3965-3989	-25.8 kcal/mol	TCTTTCAGTTCAGTTTCAGGTCGTT	AATGGCACTGGAAGAATTCACGGG	(((.(.(((((..((((((((((((	)))))).))))))))))).).)))
miR-263-5p	GPAI012601	Downstream of raf1	423-449	-20.5 kcal/mol	CCCATTCTGATTCACCCAATAGCTGTT	AATGGCACTGGAAGAATTCACGGG	(((.....(((((..(((...((((((	))))))..)))..)))))...)))
miR-263-5p	GPAI012900		4553-4575	-23.8 kcal/mol	ATCGGATCACTTTTTCAGCCATT	AATGGCACTGGAAGAATTCACGGG	.(((((...(((((...((((((	))))))...)))))...)).))).
miR-263-5p	GPAI013171		184-204	-20.6 kcal/mol	ATTGGAAATTCTCAGGCCATT	AATGGCACTGGAAGAATTCACGGG	.(((..(((((((((((((((	)))))).)))..))))))..))).
miR-263-5p	GPAI013622	ubiquitin C-terminal hydrolase	2641-2663	-30.2 kcal/mol	AATTCAAATGTTTCCAAGCCATT	AATGGCACTGGAAGAATTCACGGG	......(((.((((((.((((((	))))))..)))))).)))......
miR-263-5p	GPAI013916	Dopamine/Ecdysteroid receptor	7590-7613	-30.3 kcal/mol	TTCGAGAATTTTCATAAAGCTATT	AATGGCACTGGAAGAATTCACGGG	((((.(((((((..((..((((((	))))))..))..))))))).))))
miR-263-5p	GPAI014260	transaldolase	5375-5397	-24.3 kcal/mol	AAAGACTTATCTTCCATGTTATA	AATGGCACTGGAAGAATTCACGGG	.........(((((((((((((.	.)))))).))))))).........
miR-263-5p	GPAI014457	Guanylyl cyclase at 76C	6755-6779	-24.6 kcal/mol	TTAGCAAATTTTTTACAATGCCATT	AATGGCACTGGAAGAATTCACGGG	......((((((((.((.(((((((	))))))).))))))))))......
miR-263-5p	GPAI014486	Exo84 ortholog (S. cerevisiae)	2098-2120	-24.4 kcal/mol	GTATAGAAATCTACAGTGTCATT	AATGGCACTGGAAGAATTCACGGG	.....(((.(((.((((((((((	))))))))))..))).))).....
miR-263-5p	GPAI015422		16041-16063	-25.2 kcal/mol	CATTTCCTTCCTTCCTTGCTATT	AATGGCACTGGAAGAATTCACGGG	..........(((((.(((((((	)))))))..)))))..........
miR-263-5p	GPAI015422	Helicase 89B	15844-15868	-25.2 kcal/mol	ATGTTGAGTTACATTGTATGCCATT	AATGGCACTGGAAGAATTCACGGG	....((((((...((.(((((((((	))))))).)).)).))))))....
miR-263-5p	GPAI016963	Rabaptin-5	1766-1789	-26.8 kcal/mol	CCTGGTCGCACAAACAGAGCTATC	AATGGCACTGGAAGAATTCACGGG	((((..........(((.(((((.	.))))).)))..........))))
miR-263-5p	GPAI017354	alpha-Man-IIb	3332-3355	-26.7 kcal/mol	CCCCGAATTCGCTGAATTGCTATT	AATGGCACTGGAAGAATTCACGGG	(((.((((((.......(((((((	)))))))......))))))..)))
miR-263-5p	GPAI017518	rosy	1662-1685	-23.3 kcal/mol	TATTTCTCATTTTTCATTGCCATG	AATGGCACTGGAAGAATTCACGGG	.........(((((((.((((((.	.)))))).))))))).........
miR-263-5p	GPAI017716		2871-2892	-24.1 kcal/mol	TTCGGGAAAGTTCAGTCTCATT	AATGGCACTGGAAGAATTCACGGG	((((.(((..((((((.(((((	))))).))))))....))).))))
miR-263-5p	GPAI017734	Poly(rC) Binding Protein	11730-11753	-25.3 kcal/mol	TACGTTGTTTTCTCTCCTGCCGTT	AATGGCACTGGAAGAATTCACGGG	..(((.(..((((.((((((((((	)))))))..)))))))..))))..
miR-263-5p	GPAI018043	GTP-binding protein DRG2	6283-6306	-27.8 kcal/mol	GTTGTGGGTAACTTTTGTGCAGTT	AATGGCACTGGAAGAATTCACGGG	.((((((((..(((((((((.(((	))).)))).))))).)))))))).
miR-263-5p	GPAI018053		1015-1038	-26.1 kcal/mol	GGCATGCTCTCTTTCAAAGCCATT	AATGGCACTGGAAGAATTCACGGG	.........(((((((..((((((	))))))..))))))).........
miR-263-5p	GPAI018074		707-732	-23.6 kcal/mol	GAAATGTTTTCATTTTCAATGCCATC	AATGGCACTGGAAGAATTCACGGG	....((..(((..(((((.((((((.	.)))))).))))))))..))....
miR-263-5p	GPAI018165	Outer segment	5072-5093	-25.7 kcal/mol	TCCGATTTGCATCTTGGCCATT	AATGGCACTGGAAGAATTCACGGG	.(((.....(.(((..((((((	))))))...))).)......))).
miR-263-5p	GPAI018412	black	1285-1307	-24.4 kcal/mol	AGAGTGACCAAATCAGCGCCGTA	AATGGCACTGGAAGAATTCACGGG	...((((.....((((.(((((.	.))))).))))......))))...
miR-263-5p	GPAI018649	Isoleucyl-tRNA synthetase	2062-2086	-25.8 kcal/mol	TATGTTATGTCGTCCTTTTGCCATA	AATGGCACTGGAAGAATTCACGGG	..(((....((.(((...((((((.	.))))))..))).))....)))..
miR-263-5p	GPAI019871		1309-1331	-23.8 kcal/mol	CCCGAAGCACATACAGTGTGATT	AATGGCACTGGAAGAATTCACGGG	((((.........((((((.(((	))).))))))..........))))
miR-263-5p	GPAI019871		2394-2420	-23.8 kcal/mol	TACGAGGAGTGACATTCTGATGTCGTA	AATGGCACTGGAAGAATTCACGGG	..((..((((....((((..((((((.	.))))))..))))..)))).))..
miR-263-5p	GPAI019956		893-915	-21.3 kcal/mol	TGTGTGTGTGCTATAGTGCTATG	AATGGCACTGGAAGAATTCACGGG	(.((((....((.(((((((((.	.)))))))))..))....)))).)
miR-263-5p	GPAI020044		9537-9562	-28.1 kcal/mol	TTTTTGGGTTTTTATGCAGTGCCATT	AATGGCACTGGAAGAATTCACGGG	.....((((((((...((((((((((	)))))))))).)))))))).....
miR-263-5p	GPAI020389		1176-1197	-23.7 kcal/mol	CTCGAACAGCTTGAGTGTCATA	AATGGCACTGGAAGAATTCACGGG	((((.....(((.((((((((.	.)))))))).).))......))))
miR-263-5p	GPAI021178	Ecotropic viral integration site 5 ortholog (H. sapiens)	760-780	-25.3 kcal/mol	TCCTGAGTGCGTTGGGCCATT	AATGGCACTGGAAGAATTCACGGG	.(((((((...(..(((((((	)))))).)..)....))))).)).
miR-263-5p	GPAI021753		483-506	-24.0 kcal/mol	TATGTCAGTTCTTCATCAGCCATT	AATGGCACTGGAAGAATTCACGGG	..(((.((((((((....((((((	))))))....)))))))).)))..
miR-263-5p	GPAI022589	Tetraspanin 42Eg	1122-1146	-23.9 kcal/mol	AGTGTGCAATTCCACACGTGCTGTA	AATGGCACTGGAAGAATTCACGGG	..((((.(((((..((.(((((((.	.)))))))))...)))))))))..
miR-263-5p	GPAI023068		4376-4401	-25.6 kcal/mol	CCCACGAAAAGAAATTCAGTGGCGTC	AATGGCACTGGAAGAATTCACGGG	(((..(((......(((((((.(((.	.))).)))))))....)))..)))
miR-263-5p	GPAI023147		117-141	-24.0 kcal/mol	TTATCGAATACTTTCTTTGGCCATT	AATGGCACTGGAAGAATTCACGGG	.....((((.(((((....((((((	))))))...))))).)))).....
miR-263-5p	GPAI023151	NHP2	60-82	-20.9 kcal/mol	ATTGTGGTTTTTCTTTTGTTATT	AATGGCACTGGAAGAATTCACGGG	.(((((((((((((..(((((((	)))))))..))))))).)))))).
miR-263-5p	GPAI023254		3529-3553	-25.8 kcal/mol	CGGATCCTTTCATCCTTTTGCCATT	AATGGCACTGGAAGAATTCACGGG	.........((.(((...(((((((	)))))))..))).)).........
miR-263-5p	GPAI023308	csl4	13411-13435	-25.4 kcal/mol	ATCGTGCACCAAACCCTGTGCCGTT	AATGGCACTGGAAGAATTCACGGG	.(((((........((.((((((((	)))))))).)).......))))).
miR-263-5p	GPAI024029	saxophone	3382-3406	-23.9 kcal/mol	ATTGTTAAGAAATTTCAGCGCCGTA	AATGGCACTGGAAGAATTCACGGG	.((((.((....((((((.(((((.	.))))).))))))...)).)))).
miR-263-5p	GPAI024031	Serine/threonine-protein kinase receptor	12602-12628	-25.8 kcal/mol	GATGTGCAAGACAATTCCAATGCGATT	AATGGCACTGGAAGAATTCACGGG	..((((.((.....(((((.(((.(((	))).))).)))))...))))))..
miR-263-5p	GPAI024566	Female sterile (2) Ketel	1708-1733	-25.4 kcal/mol	CAAGGGAATCTCCTCCCGGTCCCATC	AATGGCACTGGAAGAATTCACGGG	(..(.((((...((.(((((.((((.	.)))).))))).)).)))).)..)
miR-263-5p	GPAI025654		6856-6878	-27.2 kcal/mol	ATTGTGGTTTTTGCCAAGCTGTT	AATGGCACTGGAAGAATTCACGGG	.(((((..((((.(((.((((((	))))))..))).))))..))))).
miR-263-5p	GPAI027253		198-221	-33.4 kcal/mol	ATTGTCGAAATTGCCAGTGCCATT	AATGGCACTGGAAGAATTCACGGG	...((.(((....(((((((((((	))))))))))).....)))))...
miR-263-5p	GPAI027253		81-102	-33.4 kcal/mol	TCTGAGAGTTTTGACTGTTATT	AATGGCACTGGAAGAATTCACGGG	((((.(((((((..((((((((	)))))))..)..))))))).))))
miR-263-5p	GPAI027309		3162-3183	-25.8 kcal/mol	TTAGTGATTTTGTTGTGCTATT	AATGGCACTGGAAGAATTCACGGG	...((((.(((...((((((((	)))))))).....))).))))...
miR-263-5p	GPAI027830		28-51	-20.0 kcal/mol	CCCAGTCCTGCTCTCAGTCCCGTG	AATGGCACTGGAAGAATTCACGGG	(((.((....((..((((.((((.	.)))).))))..)).....)))))
miR-263-5p	GPAI027973		8152-8174	-23.3 kcal/mol	CTTGTGCCATCTCCTCTGCCATA	AATGGCACTGGAAGAATTCACGGG	((((((...(((((..((((((.	.))))))..)).)))...))))))
miR-263-5p	GPAI028295		4769-4790	-21.2 kcal/mol	TAAATGAAGCTTCAGTGTCATC	AATGGCACTGGAAGAATTCACGGG	....((((..(((((((((((.	.)))))))))))....))))....
miR-263-5p	GPAI028339	Rpd3	6925-6948	-22.1 kcal/mol	AACGTGAATTTATATGGTGCTGTA	AATGGCACTGGAAGAATTCACGGG	..(((((((((...(((((((((.	.)))))))))...)))))))))..
miR-263-5p	GPAI028612	angiotensin-converting enzyme	6545-6568	-27.1 kcal/mol	ATTTTGAATCTTACTTTTGCCGTT	AATGGCACTGGAAGAATTCACGGG	....((((((((.((..(((((((	)))))))..))))).)))))....
miR-263-5p	GPAI028612	Snakeskin	7601-7622	-27.1 kcal/mol	CCTATTTTTATCTATTGCCATT	AATGGCACTGGAAGAATTCACGGG	(((...(((.((((.(((((((	))))))).)))).))).....)))
miR-263-5p	GPAI028672		1197-1220	-26.2 kcal/mol	CGCGGACTTCGGTATACTGCCATA	AATGGCACTGGAAGAATTCACGGG	(.((((.(((....((.((((((.	.)))))).))...))).)).)).)
miR-263-5p	GPAI028758		157-181	-25.6 kcal/mol	CTCGTCTGCCAATTTTCAAGCCATT	AATGGCACTGGAAGAATTCACGGG	(((((.......((((((.((((((	))))))..)))))).....)))))
miR-263-5p	GPAI028776		996-1020	-20.2 kcal/mol	AAAAAAAGCACTTTGAGGTGCTATT	AATGGCACTGGAAGAATTCACGGG	..........((((..(((((((((	))))))))).))))..........
miR-263-5p	GPAI028864	Band4.1 inhibitor LRP interactor	7577-7602	-27.5 kcal/mol	CTCACACACTTCTTACTTTTGCCATA	AATGGCACTGGAAGAATTCACGGG	(((......(((((.((..((((((.	.))))))..))))))).....)))
miR-263-5p	GPAI029112		1224-1247	-22.9 kcal/mol	ATCGCGAAAAAGCCAAGTGTGGTA	AATGGCACTGGAAGAATTCACGGG	.(((.(((....(((.((((.((.	.)).))))))).....))).))).
miR-263-5p	GPAI029342		891-916	-25.6 kcal/mol	AATGAGAATGTTTTGAAGGTGTCATT	AATGGCACTGGAAGAATTCACGGG	..((.((((.((((...(((((((((	))))))))).)))).)))).))..
miR-263-5p	GPAI030417	Rab27	3340-3362	-23.5 kcal/mol	TTTAGCTCTTCTTCCTTGCTATC	AATGGCACTGGAAGAATTCACGGG	........(((((((.((((((.	.))))))..)))))))........
miR-263-5p	GPAI030501		10853-10872	-26.4 kcal/mol	TCCACATTCCCAGTCCCATT	AATGGCACTGGAAGAATTCACGGG	(((..(((((((((.(((((	))))).)))))..))))....)))
miR-263-5p	GPAI030522	twinfilin	327-349	-23.6 kcal/mol	TACGTGAATGCTCACCTGCTATG	AATGGCACTGGAAGAATTCACGGG	...((((((.((..(.((((((.	.))))))..)..)).))))))...
miR-263-5p	GPAI030839	tipE homolog	5548-5571	-24.8 kcal/mol	GACGATATTCATTCTAGGGCTATT	AATGGCACTGGAAGAATTCACGGG	..((..((((.((((((.((((((	)))))).))))))))))...))..
miR-263-5p	GPAI030991	fatty acid 2-hydroylase	657-681	-25.0 kcal/mol	CTTTGATTAGCTTACCAATGCCATC	AATGGCACTGGAAGAATTCACGGG	..........(((.(((.((((((.	.)))))).))))))..........
miR-263-5p	GPAI031236	GABA-B receptor	3384-3409	-25.1 kcal/mol	GCTTTGATTGTTTGTCTGGTGTGGTA	AATGGCACTGGAAGAATTCACGGG	.((.(((..((((.((..((((.((.	.)).))))..)).))))))).)).
miR-263-5p	GPAI031237		7413-7434	-28.4 kcal/mol	GAAGTGACCACCTGGTGCCGTG	AATGGCACTGGAAGAATTCACGGG	...((((....(..(((((((.	.)))))))..)......))))...
miR-263-5p	GPAI031237		7429-7450	-28.4 kcal/mol	GCCGTGAAAGTTTAATGCCATA	AATGGCACTGGAAGAATTCACGGG	.(((((((..((((.((((((.	.)))))).))))....))))))).
miR-263-5p	GPAI031364		16919-16942	-27.3 kcal/mol	CAACAATCAACTGTCAGTGCCATT	AATGGCACTGGAAGAATTCACGGG	..........((..((((((((((	))))))))))..))..........
miR-263-5p	GPAI031385		1417-1443	-25.4 kcal/mol	ATCGTCATTATTCTCGTCTCTGCCATC	AATGGCACTGGAAGAATTCACGGG	.((((....(((((..((..((((((.	.))))))..)).)))))..)))).
miR-263-5p	GPAI032035	GPAI036318|GPAI036318-RA|Cat|catalase	2036-2058	-21.7 kcal/mol	CCTACACCACTTGTGGTGTCATA	AATGGCACTGGAAGAATTCACGGG	(((......(((.(((((((((.	.))))))))).))).......)))
miR-263-5p	GPAI032118		7233-7255	-24.4 kcal/mol	ATTGTTCTTCTTCTTTTGTTATT	AATGGCACTGGAAGAATTCACGGG	.((((..(((((((..(((((((	)))))))..)))))))...)))).
miR-263-5p	GPAI032134	Mitochondrial E3 ubiquitin protein ligase 1 homologue	6329-6352	-29.0 kcal/mol	TTTAGAGCCATTTGCAGTGCCATT	AATGGCACTGGAAGAATTCACGGG	..........(((.((((((((((	)))))))))).)))..........
miR-263-5p	GPAI032193		740-764	-26.7 kcal/mol	TAAAACGATTTGGTTCGGGGCCATT	AATGGCACTGGAAGAATTCACGGG	......(((((..(((((.((((((	)))))).))))).)))))......
miR-263-5p	GPAI032401		271-297	-21.2 kcal/mol	TATGTGAGGTCACTGTCATGTGTTATA	AATGGCACTGGAAGAATTCACGGG	..((((((.((....(((.(((((((.	.))))))))))..)).))))))..
miR-263-5p	GPAI032488		5837-5861	-28.0 kcal/mol	TTATAAAATTTTTACCAGTGCCATT	AATGGCACTGGAAGAATTCACGGG	......(((((((.(((((((((((	))))))))))))))))))......
miR-263-5p	GPAI032900	Negative elongation factor E	1712-1735	-26.1 kcal/mol	ATCGTCGACTACTTCAGTGTCATT	AATGGCACTGGAAGAATTCACGGG	.((((.((...(((((((((((((	))))))))).))))...)))))).
miR-263-5p	GPAI033533		5108-5132	-27.7 kcal/mol	TCAGTGAATTACATTCAACGCCATT	AATGGCACTGGAAGAATTCACGGG	((.(((((((.(.((((..((((((	))))))..)))).)))))))).))
miR-263-5p	GPAI033961	hector	1092-1116	-32.7 kcal/mol	ACTGTTTTAATTGCACAGTGCTGTG	AATGGCACTGGAAGAATTCACGGG	.((((........(.(((((((((.	.))))))))))........)))).
miR-263-5p	GPAI034456	Serine protease 1	830-856	-25.6 kcal/mol	GGTGTGATCATATTACCAAGTGTCATC	AATGGCACTGGAAGAATTCACGGG	..(((((.....((.(((.(((((((.	.))))))))))))....)))))..
miR-263-5p	GPAI035512		2309-2330	-25.0 kcal/mol	CATGTGACGCTTGCATGTCGTC	AATGGCACTGGAAGAATTCACGGG	..(((((..(((.((((((((.	.)))))).)).)))...)))))..
miR-263-5p	GPAI035569	polypeptide GalNAc transferase	3596-3620	-23.6 kcal/mol	GGATCACTTTCTTCTTTTTGCTATA	AATGGCACTGGAAGAATTCACGGG	........(((((((...((((((.	.))))))..)))))))........
miR-263-5p	GPAI036154	glass bottom boat	160-182	-27.1 kcal/mol	TTTAAGCAGTCTTTTGTGCCGTA	AATGGCACTGGAAGAATTCACGGG	.........(((((((((((((.	.))))))).)))))).........
miR-263-5p	GPAI036191		2230-2253	-29.4 kcal/mol	ATAAAATGTTTTTTTTTTGCCATT	AATGGCACTGGAAGAATTCACGGG	.......((((((((..(((((((	)))))))..)))))))).......
miR-263-5p	GPAI036318		2344-2366	-30.6 kcal/mol	ACTTTGAATTAGACTGTGGCATT	AATGGCACTGGAAGAATTCACGGG	.((.((((((...(.(((.((((	)))).))).)....)))))).)).
miR-263-5p	GPAI037799		8650-8674	-26.7 kcal/mol	AATGTGTATTTAGCTGATTGCCATA	AATGGCACTGGAAGAATTCACGGG	..((((.((((..((...((((((.	.))))))..))..)))).))))..
miR-263-5p	GPAI037809		3159-3182	-23.8 kcal/mol	TCCGAATCATTTTCCAAAGCCATT	AATGGCACTGGAAGAATTCACGGG	((((.....(((((((..((((((	))))))..))))))).....))))
miR-263-5p	GPAI037822	SREBP cleavage activating protein	157-181	-24.6 kcal/mol	CTCGTCTGCCAATTTTCAAGCCATT	AATGGCACTGGAAGAATTCACGGG	(((((.......((((((.((((((	))))))..)))))).....)))))
miR-263-5p	GPAI037971	Troponin C at 25D	4204-4227	-25.4 kcal/mol	CCAGACAAGTCATCTTTTGCCATA	AATGGCACTGGAAGAATTCACGGG	((.......((.(((..((((((.	.))))))..))).)).......))
miR-263-5p	GPAI038270	head-elevated expression protein	3004-3027	-26.8 kcal/mol	ATTTTCAGTTGTGCCAGTGCCATT	AATGGCACTGGAAGAATTCACGGG	......((((.(.(((((((((((	))))))))))).).))))......
miR-263-5p	GPAI038389		56-78	-25.1 kcal/mol	CACGTAAGTTAAACAAGGCCATT	AATGGCACTGGAAGAATTCACGGG	..(((.((((...((..((((((	))))))..))....)))).)))..
miR-263-5p	GPAI038892	Phosphatidylinositol glycan anchor biosynthesis, class U ortholog (H. sapiens)	2023-2048	-29.9 kcal/mol	ATCGTACCTTACTTCCTGCTGCTGTT	AATGGCACTGGAAGAATTCACGGG	.((((......(((((.(.(((((((	)))))))).))))).....)))).
miR-263-5p	GPAI038988	ionotropic receptor 47a	603-627	-23.4 kcal/mol	ACGAACAATTAACAACAGTGTCATG	AATGGCACTGGAAGAATTCACGGG	......((((.....(((((((((.	.)))))))))....))))......
miR-263-5p	GPAI039046		694-717	-25.9 kcal/mol	CTCATTTCATTTGTCCATGCCGTT	AATGGCACTGGAAGAATTCACGGG	(((.....((((.(((((((((((	))))))).)))).))))....)))
miR-263-5p	GPAI039204	Death regulator Nedd2-like caspase	3078-3102	-27.9 kcal/mol	AACAAATAATCTTTTTGCTGCCATT	AATGGCACTGGAAGAATTCACGGG	.........(((((..(.(((((((	))))))))..))))).........
miR-263-5p	GPAI039687		2525-2549	-26.2 kcal/mol	TCAGTGGAGATCTACCAGTTCCATA	AATGGCACTGGAAGAATTCACGGG	((.(((((..(((.(((((.((((.	.)))).))))).))).))))).))
miR-263-5p	GPAI040010		1002-1027	-24.2 kcal/mol	CCACGTCCCACTCTTCTCAGGTCGTT	AATGGCACTGGAAGAATTCACGGG	((.(((.....(((((.(((((((((	)))))).))))))))....)))))
miR-263-5p	GPAI040364	Ge-1 ortholog (H. sapiens)	1692-1715	-24.8 kcal/mol	ATATTGATCACTTCAAGTGCCATT	AATGGCACTGGAAGAATTCACGGG	....(((...((((.(((((((((	))))))))).))))...)))....
miR-263-5p	GPAI041262		1448-1471	-21.8 kcal/mol	GTCGGGATTCAAACAATTGCTATT	AATGGCACTGGAAGAATTCACGGG	.(((((((((...((..(((((((	))))))).))...)))))).))).
miR-263-5p	GPAI041700		170-193	-20.1 kcal/mol	AATGCAAATTGTTTTGGTGCAATT	AATGGCACTGGAAGAATTCACGGG	......((((.(((..((((.(((	))).))))..))).))))......
miR-263-5p	GPAI042278		139-161	-23.3 kcal/mol	GTTAATGATTAAACAGTGTCATC	AATGGCACTGGAAGAATTCACGGG	......((((...(((((((((.	.)))))))))....))))......
miR-263-5p	GPAI042954	Akt1	18637-18662	-25.4 kcal/mol	GTTGTGATCTCTTCAACTTTGGTATT	AATGGCACTGGAAGAATTCACGGG	.((((((..(((((.....((.((((	)))).))...)))))..)))))).
miR-263-5p	GPAI043264		295-322	-27.9 kcal/mol	CCAACAAAATTAATTGCCGGATGCTGTT	AATGGCACTGGAAGAATTCACGGG	((.....((((.....((((.(((((((	)))))))))))...))))....))
miR-263-5p	GPAI043619		6520-6543	-25.5 kcal/mol	CTATCAGTCTCCTTCAGTGCCATC	AATGGCACTGGAAGAATTCACGGG	.........((.(((((((((((.	.))))))))))).)).........
miR-263-5p	GPAI043926		2532-2557	-24.1 kcal/mol	GTTGTGAAAATCGTCATTGTGTCGTA	AATGGCACTGGAAGAATTCACGGG	.(((((((..((.((...(((((((.	.)))))))..)).)).))))))).
miR-263-5p	GPAI043955		8844-8868	-25.9 kcal/mol	AACGTGCAATGCCCTAAGTGCTGTT	AATGGCACTGGAAGAATTCACGGG	..((((.(((......(((((((((	)))))))))......)))))))..
miR-263-5p	GPAI044041		6348-6374	-27.8 kcal/mol	TTGATGAGCTTCTGCCATCATGCCGTA	AATGGCACTGGAAGAATTCACGGG	....((((.((((.(((...((((((.	.)))))).))).))))))))....
miR-263-5p	GPAI044955		2840-2861	-24.7 kcal/mol	CTTGTTGATTTTTTGCGTCATT	AATGGCACTGGAAGAATTCACGGG	(((((.(((((((((.((((((	)))))).)..)))))))).)))))
miR-263-5p	GPAI045649		3774-3799	-25.7 kcal/mol	TTAATGAAATTTTCCAACTTGTTATA	AATGGCACTGGAAGAATTCACGGG	....((((.(((((((...((((((.	.)))))).))))))).))))....
miR-263-5p	GPAI045826	Open rectifier K[+] channel	5181-5204	-22.1 kcal/mol	TCAAAACATTCTTTCAGTTCTGTT	AATGGCACTGGAAGAATTCACGGG	.......(((((((((((.(((((	))))).))))))))))).......
miR-263-5p	GPAI045886		553-576	-28.7 kcal/mol	ACCGTTCTTTTCCTTAGTGCCATT	AATGGCACTGGAAGAATTCACGGG	.((((..((((((..(((((((((	)))))))))))))))....)))).
miR-263-5p	GPAI046175	Rab19	1500-1523	-24.8 kcal/mol	AATTTTAAGTGTTTCAGTGCTATA	AATGGCACTGGAAGAATTCACGGG	.........(.((((((((((((.	.)))))))))))).).........
miR-263-5p	GPAI046562		8602-8625	-24.6 kcal/mol	TTTCACAACTTTTCTTATGCCATT	AATGGCACTGGAAGAATTCACGGG	.........((((((..(((((((	)))))))..)))))).........
miR-263-5p	GPAI046776		664-686	-22.1 kcal/mol	ATTATGAATTTTTTTAAGCTATT	AATGGCACTGGAAGAATTCACGGG	.(..((((((((((((.((((((	))))))..))))))))))))..).
miR-263-5p	GPAI047097		2118-2142	-22.7 kcal/mol	GCTGCTTGTTCTTCTTCTTGTTATT	AATGGCACTGGAAGAATTCACGGG	.(((...((((((((...(((((((	)))))))..))))))))...))).
miR-263-5p	GPAI047167	odorant binding protein	1136-1162	-31.2 kcal/mol	CCCGCCTGAAGCGAAACTTTTGCCGTC	AATGGCACTGGAAGAATTCACGGG	((((..((((......((..((((((.	.))))))..)).....))))))))
miR-263-5p	GPAI047167	Rabaptin-5	11125-11147	-31.2 kcal/mol	ACTGCATCTCAATCAGTGCTGTC	AATGGCACTGGAAGAATTCACGGG	.(((....((..((((((((((.	.))))))))))..)).....))).
miR-263-5p	GPAI047255	Transport and Golgi organization	7438-7460	-25.9 kcal/mol	TAAACGAATTTAATAGAGCCATT	AATGGCACTGGAAGAATTCACGGG	.....((((((..(((.((((((	)))))).)))...)))))).....
miR-263-5p	GPAI047283		14938-14963	-26.7 kcal/mol	CCCATTTTCAATGCCAACCTGCCATG	AATGGCACTGGAAGAATTCACGGG	(((...(((....(((...((((((.	.)))))).)))..))).....)))
miR-263-5p	GPAI047283	Transport and Golgi organization	6470-6492	-25.4 kcal/mol	TTACAAAGCTCTCTAGAGCCATA	AATGGCACTGGAAGAATTCACGGG	.........(((((((.(((((.	.))))).)))).))).........
miR-263-5p	GPAI047616		1984-2008	-26.7 kcal/mol	ACTGTGGATAATGCAGAGTGCTATT	AATGGCACTGGAAGAATTCACGGG	.((((((((....(..(((((((((	))))))))).)....)))))))).
miR-263-5p	GPAI047706		804-824	-22.6 kcal/mol	CCTTAAGTCTTAAGTGCTGTT	AATGGCACTGGAAGAATTCACGGG	(((....((((.((((((((.	.))))))))..))))......)))
miR-263-5p	GPAI048085		5119-5142	-27.5 kcal/mol	AAAGAGAGAAATTCCACTGTCATT	AATGGCACTGGAAGAATTCACGGG	.....(((...(((((.(((((((	))))))).)))))...))).....
miR-263-5p	GPAI048375		4690-4713	-28.7 kcal/mol	CCTGGTGCTGCTGCTGCTGCTGTT	AATGGCACTGGAAGAATTCACGGG	((((......((.((..(((((((	)))))))..)).))......))))
miR-263-5p	GPAI049065		318-343	-22.8 kcal/mol	CCTCTGCAACAAAGGCCAGTGCTGTT	AATGGCACTGGAAGAATTCACGGG	(((.((.........(((((((((((	))))))))))).......)).)))
miR-263-5p	GPAI049077		8182-8206	-24.8 kcal/mol	TAAAAAAATTTTTCCTAAGGCCATT	AATGGCACTGGAAGAATTCACGGG	......(((((((((....((((((	))))))...)))))))))......
miR-276-5p	GPAI001218		1953-1976	-33.1 kcal/mol	TATCAATTTCGTGTGCGTGCTGTC	AAGAGCACGGTATGAAGTTCCTA	....((((((((((.((((((.(.	.).))))))))))))))))....
miR-276-5p	GPAI001338	spt4	4750-4775	-24.1 kcal/mol	CAGAGAATTGTTCAAAATGTGCTTTA	AAGAGCACGGTATGAAGTTCCTA	.((.((((..((((...((((((((.	.))))))))...)))))))))).
miR-276-5p	GPAI001485		3909-3932	-25.4 kcal/mol	AAACCGCTTTCCACAAATGCTCTT	AAGAGCACGGTATGAAGTTCCTA	.....(((((..((...(((((((	)))))))..))..))))).....
miR-276-5p	GPAI001923	mitochondrial ribosomal protein L50	8206-8228	-24.8 kcal/mol	ATGATGCTGAGCACAGTGCTCTT	AAGAGCACGGTATGAAGTTCCTA	.....(((..(.((.((((((((	)))))))).)).)..))).....
miR-276-5p	GPAI001925		854-877	-26.6 kcal/mol	TGGGCGTGATGTAGCCGTGTTCTT	AAGAGCACGGTATGAAGTTCCTA	((((..(..((((.((((((((((	))))))))))))))..)..))))
miR-276-5p	GPAI002139		16018-16040	-28.4 kcal/mol	AAAGCAATTCACGTCCTGTTCTG	AAGAGCACGGTATGAAGTTCCTA	.......((((..((.((((((.	.)))))).))..)))).......
miR-276-5p	GPAI002139	mutagen-sensitive	3824-3847	-24.8 kcal/mol	TAGGAAAAACAAATGCAAGTTCTT	AAGAGCACGGTATGAAGTTCCTA	((((((......((((..((((((	))))))...))))....))))))
miR-276-5p	GPAI002202		252-276	-20.9 kcal/mol	TTTCCTCTTTCTACCTTTTGCTCTC	AAGAGCACGGTATGAAGTTCCTA	......((((.((((...((((((.	.)))))).)))).))))......
miR-276-5p	GPAI002680		8230-8252	-29.0 kcal/mol	GGCTTCCTTCAACTGCTGCTCTT	AAGAGCACGGTATGAAGTTCCTA	......(((((((((.(((((((	))))))))))).)))))......
miR-276-5p	GPAI003005		1064-1089	-23.9 kcal/mol	CAGGAATTTGCAAAGAAAGTGCTTTC	AAGAGCACGGTATGAAGTTCCTA	.((((((((.((...(..(((((((.	.)))))))..).)))))))))).
miR-276-5p	GPAI003805		669-691	-23.6 kcal/mol	TTGCTCTAACAGCACCTGCTCTT	AAGAGCACGGTATGAAGTTCCTA	.........((..((((((((((	))))))).))).)).........
miR-276-5p	GPAI003883		732-751	-21.4 kcal/mol	TCGGTATTCTTCCTGCTCTA	AAGAGCACGGTATGAAGTTCCTA	..((..(((..((((((((.	.)))))).))...)))...))..
miR-276-5p	GPAI004233	groucho	9831-9852	-24.5 kcal/mol	GTTATAATGCGTATCTGTTCTT	AAGAGCACGGTATGAAGTTCCTA	.........((((((((((((.	.)))))).)))))).........
miR-276-5p	GPAI005407		1489-1511	-23.9 kcal/mol	ACTGAGGTATATACCAAGCTTTT	AAGAGCACGGTATGAAGTTCCTA	...(((.(.((((((..((((((	))))))..)))))).).)))...
miR-276-5p	GPAI005407	derailed	2000-2024	-23.9 kcal/mol	AATCGATTTCATACCATTTGCTTTC	AAGAGCACGGTATGAAGTTCCTA	....(((((((((((...((((((.	.)))))).)))))))))))....
miR-276-5p	GPAI005844		4030-4052	-22.0 kcal/mol	AAATTAATTCTTACTGTGTTTTG	AAGAGCACGGTATGAAGTTCCTA	.......(((.(((((((((((.	.))))))))))).))).......
miR-276-5p	GPAI005933		4441-4462	-24.3 kcal/mol	AAAGAACTATGCACCTGTTCTA	AAGAGCACGGTATGAAGTTCCTA	...(((((.(..(((((((((.	.)))))).)))..).)))))...
miR-276-5p	GPAI005934		1556-1578	-24.4 kcal/mol	AATCGATTTCAAGACGAGCTTTT	AAGAGCACGGTATGAAGTTCCTA	....(((((((...((.((((((	)))))).))...)))))))....
miR-276-5p	GPAI005934	effete	5531-5555	-24.4 kcal/mol	TTGCCTTGTCGTATCATTCGCTCTT	AAGAGCACGGTATGAAGTTCCTA	........(((((((....((((((	))))))..)))))))........
miR-276-5p	GPAI006158	yurt	17331-17355	-25.3 kcal/mol	TGGGGCATGCAAATACTTTGTTCTT	AAGAGCACGGTATGAAGTTCCTA	(((((.((....(((((.(((((((	))))))).)))))...)))))))
miR-276-5p	GPAI006327	phospholipid-translocating P-type ATPase, flippase	1130-1153	-24.9 kcal/mol	GAGTAAATTCAGATCCGCGCTCTC	AAGAGCACGGTATGAAGTTCCTA	.......((((...(((.(((((.	.))))).)))..)))).......
miR-276-5p	GPAI006409		5218-5240	-22.7 kcal/mol	AATTTAATTTACACTGTGCTTTT	AAGAGCACGGTATGAAGTTCCTA	.......((((.(((((((((((	))))))))))).)))).......
miR-276-5p	GPAI006481		2274-2297	-23.1 kcal/mol	TGCAAATTTCTTGAACCTGCTCTA	AAGAGCACGGTATGAAGTTCCTA	....((((((....(((((((((.	.)))))).)))..))))))....
miR-276-5p	GPAI006850	Tob	9519-9542	-23.1 kcal/mol	ATTTTATTTCTATTCTGTGCTGTC	AAGAGCACGGTATGAAGTTCCTA	.....(((((....(((((((.(.	.).)))))))...))))).....
miR-276-5p	GPAI006992		237-260	-24.4 kcal/mol	AAAATGCATTCATGCAGTGCACTT	AAGAGCACGGTATGAAGTTCCTA	.....((.(((((((.((((.(((	))).)))).))))))))).....
miR-276-5p	GPAI007192	transaldolase	9351-9373	-26.1 kcal/mol	AACTTTTTTTGTGCGGTGCTTTT	AAGAGCACGGTATGAAGTTCCTA	......(((..(((.((((((((	)))))))).)))..)))......
miR-276-5p	GPAI007413		16111-16133	-28.3 kcal/mol	AGGTCGTTTCAAACAGTGCTTTC	AAGAGCACGGTATGAAGTTCCTA	......(((((.((.(((((((.	.))))))).)).)))))......
miR-276-5p	GPAI007413	Negative elongation factor E	7606-7628	-23.0 kcal/mol	TGGGAGAAGCATTAGAAGTTCTT	AAGAGCACGGTATGAAGTTCCTA	((((((...(((.....((((((	)))))).....)))...))))))
miR-276-5p	GPAI007514		512-534	-20.1 kcal/mol	AATTTCTCTCATGCCGTATTTTC	AAGAGCACGGTATGAAGTTCCTA	........(((((((((.((((.	.)))).)))))))))........
miR-276-5p	GPAI007559	Putative Allatostatin A receptor	1551-1571	-21.1 kcal/mol	GTGTGCCTTCGATGTGTTCTC	AAGAGCACGGTATGAAGTTCCTA	......(((((.((((((((.	.))))))))...)))))......
miR-276-5p	GPAI007638	spt4	12301-12323	-30.6 kcal/mol	TTTGCGTTTCATTCTGTGCTTTT	AAGAGCACGGTATGAAGTTCCTA	......((((((.((((((((((	)))))))))).))))))......
miR-276-5p	GPAI007920		1714-1736	-27.4 kcal/mol	TTATAACGTTTGTTCCGGTTCTT	AAGAGCACGGTATGAAGTTCCTA	....(((.((..(.(((((((((	)))))).))).)..)))))....
miR-276-5p	GPAI008000		4034-4054	-32.7 kcal/mol	TATAAGCTTTTGCTTGCTCTC	AAGAGCACGGTATGAAGTTCCTA	....((((((((((((((((.	.)))))).)))).))))))....
miR-276-5p	GPAI008208		131-151	-24.7 kcal/mol	TATTTACTAATATGTGCTCTA	AAGAGCACGGTATGAAGTTCCTA	.....(((.(((((((((((.	.))))))).))))..))).....
miR-276-5p	GPAI008395	branched-chain-amino-acid transaminase	9672-9694	-24.8 kcal/mol	CTCTCCCTTCTTGTCCTGCTCTC	AAGAGCACGGTATGAAGTTCCTA	......((((....((((((((.	.)))))).))...))))......
miR-276-5p	GPAI008395	Death regulator Nedd2-like caspase	9647-9668	-24.8 kcal/mol	ATTCTCTTTCTCTCTGGCTCTT	AAGAGCACGGTATGAAGTTCCTA	......((((...(((((((((	)))))).)))...))))......
miR-276-5p	GPAI008619		4091-4113	-22.7 kcal/mol	CACAAGCACCATCACCTGCTCTA	AAGAGCACGGTATGAAGTTCCTA	....(((..(((.(((((((((.	.)))))).))))))..)))....
miR-276-5p	GPAI009128	RNA polymerase I subunit	8337-8358	-24.8 kcal/mol	GAGAGAACTTTACCATGTTCTA	AAGAGCACGGTATGAAGTTCCTA	.((.((((((((((.((((((.	.)))))).)))..))))))))).
miR-276-5p	GPAI009331		4021-4044	-23.8 kcal/mol	ATTAAATTTTATACAAATGCTTTT	AAGAGCACGGTATGAAGTTCCTA	....((((((((((...(((((((	)))))))..))))))))))....
miR-276-5p	GPAI009340	mitochondrial ribosomal protein L15	1610-1635	-23.3 kcal/mol	AGCTTACTCTCCAATCCGGTGCTCTT	AAGAGCACGGTATGAAGTTCCTA	.....(((.((....(((.(((((((	))))))))))...))))).....
miR-276-5p	GPAI009650	wings apart-like	11646-11669	-24.1 kcal/mol	AGGGCGAGTGTTTGCAATGCTCTC	AAGAGCACGGTATGAAGTTCCTA	.(((.((.(...(((..((((((.	.))))))..)))...).))))).
miR-276-5p	GPAI010117	Regulatory particle triple-A ATPase	10841-10864	-21.9 kcal/mol	AAAGAACTGCACTTTCGTACTCTA	AAGAGCACGGTATGAAGTTCCTA	...(((((.((...((((.((((.	.)))).))))..)).)))))...
miR-276-5p	GPAI010140		2928-2952	-25.4 kcal/mol	CAAGAAAAAGAAATGCCGTCCTCTT	AAGAGCACGGTATGAAGTTCCTA	...(((......(((((((.(((((	))))).)))))))....)))...
miR-276-5p	GPAI010244	chord	2095-2116	-21.7 kcal/mol	CTCCAACTCGAACCGGGCTTTC	AAGAGCACGGTATGAAGTTCCTA	....((((((.((((.(((((.	.))))).)))).)).))))....
miR-276-5p	GPAI010950		4541-4564	-24.9 kcal/mol	TGAGTTTTTCCAAAATGTGCTCTT	AAGAGCACGGTATGAAGTTCCTA	...(..((((.....(((((((((	)))))))))....))))..)...
miR-276-5p	GPAI011257	Troponin C at 25D	660-682	-26.4 kcal/mol	GCGGTTTTTCTTCCACTGCTTTT	AAGAGCACGGTATGAAGTTCCTA	..((..((((..((..(((((((	))))))).))...))))..))..
miR-276-5p	GPAI011690		2692-2714	-26.9 kcal/mol	TCTGAAACTTGTGTTGAGCTCTT	AAGAGCACGGTATGAAGTTCCTA	...(((..(..((..(.((((((	)))))).)..))..)..)))...
miR-276-5p	GPAI012157	B4	4826-4847	-24.5 kcal/mol	AAGGATTTTTAACATTGTTCTT	AAGAGCACGGTATGAAGTTCCTA	.((((.(((((((..(((((((	)))))))..)).))))).)))).
miR-276-5p	GPAI012208		10603-10625	-26.2 kcal/mol	TAGGAGACACTTGCGTTGTTCTT	AAGAGCACGGTATGAAGTTCCTA	((((((.....(((..(((((((	)))))))..))).....))))))
miR-276-5p	GPAI012324		317-340	-24.3 kcal/mol	TAAGTATTTCTCTCTCCTGCTCTT	AAGAGCACGGTATGAAGTTCCTA	.....(((((.....(((((((((	))))))).))...))))).....
miR-276-5p	GPAI013556	GTP-binding protein	2457-2479	-26.4 kcal/mol	ACAGAATGACTGGATGTGTTCTT	AAGAGCACGGTATGAAGTTCCTA	...((((.......(((((((((	))))))))).......))))...
miR-276-5p	GPAI014895		6565-6590	-24.0 kcal/mol	TTGGTTTGCACTTTGCCACAGCTCTT	AAGAGCACGGTATGAAGTTCCTA	..((...((....((((...((((((	))))))..))))....)).))..
miR-276-5p	GPAI014895	nicotinic Acetylcholine Receptor beta1	7065-7085	-24.0 kcal/mol	CTCAAGCAATGCTGTGCTTTG	AAGAGCACGGTATGAAGTTCCTA	....(((.((((((((((((.	.))))))))))))...)))....
miR-276-5p	GPAI015422		3394-3416	-28.5 kcal/mol	AAAAAATTTTATATTATGTTTTA	AAGAGCACGGTATGAAGTTCCTA	....((((((((((..((((((.	.))))))..))))))))))....
miR-276-5p	GPAI015476		5523-5547	-27.6 kcal/mol	TTGCGATTTTGTTGCTGCTGCTGTT	AAGAGCACGGTATGAAGTTCCTA	....(((((..(.((((.((((.((	)).)))))))))..)))))....
miR-276-5p	GPAI015477	chord	836-859	-21.2 kcal/mol	AAGGAAAGCTCTTTCCATGCTTTC	AAGAGCACGGTATGAAGTTCCTA	.(((((...((...((.((((((.	.)))))).))...))..))))).
miR-276-5p	GPAI016069	Pomp	507-530	-24.1 kcal/mol	AAATAATATCGCTGCTGTTCTCTT	AAGAGCACGGTATGAAGTTCCTA	....(((.(((.((((((.(((((	))))).))))))))).)))....
miR-276-5p	GPAI016151		30-49	-26.0 kcal/mol	TGGGAAAAGTAAATGCTCTT	AAGAGCACGGTATGAAGTTCCTA	((((((..(((..(((((((	)))))))...)))....))))))
miR-276-5p	GPAI016781	Regulatory particle triple-A ATPase	1591-1613	-22.7 kcal/mol	GTTGTATTTAATATGGTGCTGTT	AAGAGCACGGTATGAAGTTCCTA	.....((((.((((.(((((.((	)).))))).)))).)))).....
miR-276-5p	GPAI017444		11462-11484	-27.7 kcal/mol	TTTTTTCTTCATTGCTTGCTCTT	AAGAGCACGGTATGAAGTTCCTA	......((((((.((((((((((	))))))).)))))))))......
miR-276-5p	GPAI017723	Aats-ala-m|mitochondrial alanyl-tRNA synthetase	12056-12079	-25.5 kcal/mol	AAAGAACAACATTTTCATGCTCTA	AAGAGCACGGTATGAAGTTCCTA	...((((..(((..((.((((((.	.)))))).)).)))..))))...
miR-276-5p	GPAI017812		5943-5966	-27.8 kcal/mol	GAGCGCACTTTATCCCATGCTCTC	AAGAGCACGGTATGAAGTTCCTA	.((.(.(((((((.((.((((((.	.)))))).)).))))))).))).
miR-276-5p	GPAI018197		3742-3764	-26.0 kcal/mol	ATTATTTTTCATTTCTTGCTCTT	AAGAGCACGGTATGAAGTTCCTA	......((((((.((.(((((((	))))))).)).))))))......
miR-276-5p	GPAI018416	trachealess	1660-1682	-26.0 kcal/mol	TGACCACTTCACTTTGGGCTTTT	AAGAGCACGGTATGAAGTTCCTA	.....((((((..(((.((((((	)))))).)))..)))))).....
miR-276-5p	GPAI018996		931-952	-26.5 kcal/mol	AAGAAGCATTTGCTGTGTTTTT	AAGAGCACGGTATGAAGTTCCTA	.((.(((...((((((((((((	))))))))))))....))).)).
miR-276-5p	GPAI019515		486-509	-25.5 kcal/mol	ATCGGACTTCCAAGCGAGGCTTTT	AAGAGCACGGTATGAAGTTCCTA	...(((((((..(.((..((((((	)))))).)).)..)))))))...
miR-276-5p	GPAI019897	Adenosine deaminase acting on RNA	10540-10560	-28.3 kcal/mol	GATAGACTACATCTTGCTCTA	AAGAGCACGGTATGAAGTTCCTA	....((((.(((((((((((.	.)))))).)).))).))))....
miR-276-5p	GPAI019957		2014-2034	-21.8 kcal/mol	TACGAACCTGATCGTGTTCTC	AAGAGCACGGTATGAAGTTCCTA	...((((...((((((((((.	.)))))))))).....))))...
miR-276-5p	GPAI020189	Surfeit	103-125	-21.9 kcal/mol	ATAGAACTTTTAGCCAAGTTTTT	AAGAGCACGGTATGAAGTTCCTA	...(((((((..(((..((((((	))))))..)))..)))))))...
miR-276-5p	GPAI021331		6817-6837	-28.4 kcal/mol	TAAAAGCTTTTGAGTGCTTTT	AAGAGCACGGTATGAAGTTCCTA	....((((((...((((((((	)))))))).....))))))....
miR-276-5p	GPAI021331		1747-1769	-28.4 kcal/mol	ACTCGGCTTTTCACTTTGCTCTC	AAGAGCACGGTATGAAGTTCCTA	....((((((..(((.((((((.	.)))))).)))..))))))....
miR-276-5p	GPAI021887		2700-2726	-23.8 kcal/mol	CGGGAAAATCATCAACTATTTGCACTT	AAGAGCACGGTATGAAGTTCCTA	.(((((..((((..(((...(((.(((	))).))).)))))))..))))).
miR-276-5p	GPAI022392		1081-1103	-27.7 kcal/mol	GAAGAATTTCTTTTCGTTTTCTT	AAGAGCACGGTATGAAGTTCCTA	...(((((((...((((.(((((	))))).))))...)))))))...
miR-276-5p	GPAI022561		6887-6908	-24.9 kcal/mol	GTGAAACTTCATTTGTGTTTTG	AAGAGCACGGTATGAAGTTCCTA	....(((((((((((((((((.	.))))))))).))))))))....
miR-276-5p	GPAI022589		781-802	-24.9 kcal/mol	CCGGGACTTGGACTAGGCTCTT	AAGAGCACGGTATGAAGTTCCTA	..(((((((.((((..((((((	))))))..))).).)))))))..
miR-276-5p	GPAI022809		2769-2793	-23.3 kcal/mol	ACTTTGCTTAAACAGGTGTGCTCTA	AAGAGCACGGTATGAAGTTCCTA	.....((((.....(.((((((((.	.)))))))).)...)))).....
miR-276-5p	GPAI022973		1295-1316	-23.2 kcal/mol	TTATATTTTCGACTTTGCTCTC	AAGAGCACGGTATGAAGTTCCTA	......((((((((.((((((.	.)))))).))).)))))......
miR-276-5p	GPAI023150		7150-7173	-26.3 kcal/mol	TAGGATGCACAGAACTTTGCTCTG	AAGAGCACGGTATGAAGTTCCTA	.((((....((..(((.((((((.	.)))))).))).))....)))).
miR-276-5p	GPAI023178	Ectoderm-expressed	13545-13568	-26.1 kcal/mol	TCATACCTTCATATAATTGTTTTT	AAGAGCACGGTATGAAGTTCCTA	......((((((((...(((((((	)))))))..))))))))......
miR-276-5p	GPAI023225	UPI0001CC9B1F	4373-4394	-26.6 kcal/mol	TGGGCGGGTGTTGCCGGTTTTT	AAGAGCACGGTATGAAGTTCCTA	((((.......(((((((((((	)))))).))))).......))))
miR-276-5p	GPAI023625		2213-2236	-28.0 kcal/mol	TCGACACTTCAAACACATGTTCTG	AAGAGCACGGTATGAAGTTCCTA	.....((((((.((.(.((((((.	.)))))).))).)))))).....
miR-276-5p	GPAI023625		839-862	-28.0 kcal/mol	TCAGAAAAAATCACCAGTGCTCTT	AAGAGCACGGTATGAAGTTCCTA	...(((......(((.((((((((	)))))))))))......)))...
miR-276-5p	GPAI024104	Dynein heavy chain at 16F	213-235	-26.4 kcal/mol	TATTTTTGTTTTATTGTGTTCTT	AAGAGCACGGTATGAAGTTCCTA	...........((((((((((((	))))))))))))...........
miR-276-5p	GPAI024588		8258-8279	-27.5 kcal/mol	TAGGATTATTATCCGTTTTCTA	AAGAGCACGGTATGAAGTTCCTA	(((((...((((((((.((((.	.)))).)))).))))...)))))
miR-276-5p	GPAI024852	Cyp6d5	197-218	-21.3 kcal/mol	TATATGCTTTCATCGTGTTCTT	AAGAGCACGGTATGAAGTTCCTA	.....(((((.(((((((((((	)))))))))))..))))).....
miR-276-5p	GPAI025522	Diuretic hormone 44 receptor	1411-1433	-24.0 kcal/mol	ACTTAACCACACACTGTGCTTTG	AAGAGCACGGTATGAAGTTCCTA	....(((..((.((((((((((.	.)))))))))).))..)))....
miR-276-5p	GPAI025654	Cuticular protein 78E	7413-7435	-26.3 kcal/mol	CCGATGCTACAACTCGTGCACTT	AAGAGCACGGTATGAAGTTCCTA	.....(((.((((.(((((.(((	))).))))))).)).))).....
miR-276-5p	GPAI025654	shroud	6845-6866	-26.3 kcal/mol	TTCGAATTTCTATTGTGGTTTT	AAGAGCACGGTATGAAGTTCCTA	...((((((((((((((.((((	)))).))))))).)))))))...
miR-276-5p	GPAI025884	Rpd3	3457-3479	-25.6 kcal/mol	CCGCAGTATCAAACAATGCTCTT	AAGAGCACGGTATGAAGTTCCTA	........(((.((..(((((((	)))))))..)).)))........
miR-276-5p	GPAI026950		3321-3346	-22.7 kcal/mol	ATGGTACTTCAACTCCACATGTTCTT	AAGAGCACGGTATGAAGTTCCTA	..((.((((((...((...(((((((	))))))).))..)))))).))..
miR-276-5p	GPAI027216		513-534	-22.5 kcal/mol	TAGTTACGTTCTTCCTGCTCTT	AAGAGCACGGTATGAAGTTCCTA	.((..((.(((..(((((((((	))))))).))...)))))..)).
miR-276-5p	GPAI027238	glass bottom boat	3753-3775	-23.0 kcal/mol	CTTTTTTTTTTTGCGGTGCTCTT	AAGAGCACGGTATGAAGTTCCTA	......((((.(((.((((((((	)))))))).))).))))......
miR-276-5p	GPAI027309	glass bottom boat	5306-5328	-27.0 kcal/mol	TGTGGACGCAAACATCTGCTCTT	AAGAGCACGGTATGAAGTTCCTA	...((((.((.((...(((((((	)))))))..)).))..))))...
miR-276-5p	GPAI027881	Protein associated with topo II related -	1918-1939	-22.1 kcal/mol	TCGGAAATTCACTTCGGTTTTT	AAGAGCACGGTATGAAGTTCCTA	..((((.((((..(((((((((	)))))).)))..)))).))))..
miR-276-5p	GPAI028296	Actin-related protein 2/3 complex, subunit	1685-1707	-26.1 kcal/mol	CAATAAATTTATTTTGTGTTCTT	AAGAGCACGGTATGAAGTTCCTA	.......(((((.((((((((((	)))))))))).))))).......
miR-276-5p	GPAI028582		1122-1145	-22.9 kcal/mol	AACTTACTTTCTACTGCAGCTTTT	AAGAGCACGGTATGAAGTTCCTA	.....(((((.(((((..((((((	)))))).))))).))))).....
miR-276-5p	GPAI028708	slipper	1644-1669	-22.6 kcal/mol	TCCGAAAAATTTATAGCGGTGCGCTA	AAGAGCACGGTATGAAGTTCCTA	...(((...((((((.(.((((.((.	.)).)))).))))))).)))...
miR-276-5p	GPAI028864		758-780	-30.3 kcal/mol	GACCGATTTTATACTGTGCTCTA	AAGAGCACGGTATGAAGTTCCTA	....((((((((((((((((((.	.))))))))))))))))))....
miR-276-5p	GPAI028918		1533-1554	-27.7 kcal/mol	GTGGTGCTGTGGGTGTGTTCTT	AAGAGCACGGTATGAAGTTCCTA	..((.(((...(.(((((((((	))))))))).)....))).))..
miR-276-5p	GPAI029342		1914-1934	-24.8 kcal/mol	AAAGAAATCAGCCATGCTCTT	AAGAGCACGGTATGAAGTTCCTA	...(((.((((((.(((((((	))))))).))).)))..)))...
miR-276-5p	GPAI029455	ATP-binding Cassette (ABC) Superfamily transporter	1648-1669	-24.0 kcal/mol	GTTTGACACACACAGTGCTCTT	AAGAGCACGGTATGAAGTTCCTA	....(((.((.((.((((((((	)))))))).)).))..)))....
miR-276-5p	GPAI029482	Rm62	1820-1841	-22.0 kcal/mol	ACGGAAATGACACAATGCTCTA	AAGAGCACGGTATGAAGTTCCTA	..((((.....((..((((((.	.))))))..))......))))..
miR-276-5p	GPAI029771	glutamate-cysteine ligase regulatory subunit	1922-1947	-25.3 kcal/mol	GGGGGATGTGACGTCACTGCGTTTTT	AAGAGCACGGTATGAAGTTCCTA	.((((((....(((.((((.((((((	)))))).)))))))..)))))).
miR-276-5p	GPAI029865		3852-3874	-21.8 kcal/mol	TATGTATTTTACATGGTGCTTTA	AAGAGCACGGTATGAAGTTCCTA	.....((((((.((.(((((((.	.))))))).)).)))))).....
miR-276-5p	GPAI029877		125-147	-25.9 kcal/mol	GAATTTCTTCAAACTGTGCTTTT	AAGAGCACGGTATGAAGTTCCTA	......(((((.(((((((((((	))))))))))).)))))......
miR-276-5p	GPAI030064		82-105	-20.6 kcal/mol	TGAAAGCTTTTTTCCCTTGCTCTT	AAGAGCACGGTATGAAGTTCCTA	....((((((....((.(((((((	))))))).))...))))))....
miR-276-5p	GPAI030839		12769-12790	-24.5 kcal/mol	AATGAAAACAGCCCCTGCTCTT	AAGAGCACGGTATGAAGTTCCTA	...(((..((..((.(((((((	))))))).))..))...)))...
miR-276-5p	GPAI031141		3598-3621	-22.9 kcal/mol	AAGGAAAAAGCATAAGGTTTTCTA	AAGAGCACGGTATGAAGTTCCTA	.(((((....((((..((.((((.	.)))).))..))))...))))).
miR-276-5p	GPAI031237	mitochondrial ribosomal protein L10	1247-1268	-23.1 kcal/mol	TTTTTCTTTTATATGTGTTCTC	AAGAGCACGGTATGAAGTTCCTA	......(((((((((((((((.	.))))))).))))))))......
miR-276-5p	GPAI031314	Glutamic acid decarboxylase	275-295	-25.4 kcal/mol	GTCTGACTACTGCCTGCTTTA	AAGAGCACGGTATGAAGTTCCTA	....((((.(((((((((((.	.)))))).)))).).))))....
miR-276-5p	GPAI031446		4014-4037	-24.1 kcal/mol	ACAAAACTTAATGCAAATGCTTTT	AAGAGCACGGTATGAAGTTCCTA	....(((((.((((...(((((((	)))))))..)))).)))))....
miR-276-5p	GPAI031758	Lipid storage droplet-1	611-633	-27.1 kcal/mol	CCTACCGTCCCTATTGTGCTTTT	AAGAGCACGGTATGAAGTTCCTA	...........((((((((((((	))))))))))))...........
miR-276-5p	GPAI032478	glutamate synthase	49-71	-20.1 kcal/mol	AAAATGCCAAATACTGTGTTTTG	AAGAGCACGGTATGAAGTTCCTA	.....((...((((((((((((.	.))))))))))))...)).....
miR-276-5p	GPAI033431		338-359	-24.6 kcal/mol	CACCAGCTCAAGCTCTGCTTTT	AAGAGCACGGTATGAAGTTCCTA	....((((((.(((.(((((((	))))))).))).)).))))....
miR-276-5p	GPAI033630		1046-1068	-26.4 kcal/mol	TGAGTCATGGATACCGCGTTCTT	AAGAGCACGGTATGAAGTTCCTA	..........((((((.((((((	)))))).))))))..........
miR-276-5p	GPAI034065	MYPT-75D	1786-1809	-32.9 kcal/mol	TAGGAGGAATATATAAGAGCTTTT	AAGAGCACGGTATGAAGTTCCTA	((((((...(((((....((((((	))))))...)))))...))))))
miR-276-5p	GPAI034184	head-elevated expression protein	1544-1568	-24.6 kcal/mol	TAGGAATTTGGGATGGGACGCTCTT	AAGAGCACGGTATGAAGTTCCTA	...((((((.(.((.(...((((((	)))))).).)).).))))))...
miR-276-5p	GPAI034419	hedgehog	193-214	-25.3 kcal/mol	TGTATTCTTCCTGCCTGTTTTT	AAGAGCACGGTATGAAGTTCCTA	......((((.(((((((((((	))))))).)))).))))......
miR-276-5p	GPAI034456	Serine protease 1	4050-4074	-25.9 kcal/mol	TATTAACTGTGCATCCGGTGCACTT	AAGAGCACGGTATGAAGTTCCTA	....((((...((((((.(((.(((	))).)))))).))).))))....
miR-276-5p	GPAI034624	solute carrier family 39 member	5867-5892	-22.9 kcal/mol	ATTTGATTTCACCTTCCGGTGTTCTT	AAGAGCACGGTATGAAGTTCCTA	....(((((((....(((.(((((((	))))))))))..)))))))....
miR-276-5p	GPAI034668	Cyclic nucleotide-gated ion channel subunit A	8545-8566	-25.7 kcal/mol	TTGGGGTTTCTGATGTTTTCTT	AAGAGCACGGTATGAAGTTCCTA	..((..((((...(((.(((((	))))).)))....))))..))..
miR-276-5p	GPAI035039		2518-2541	-23.7 kcal/mol	GCAAAATTTCACTACAATGCTCTA	AAGAGCACGGTATGAAGTTCCTA	....(((((((.(((..((((((.	.))))))..))))))))))....
miR-276-5p	GPAI035039		1605-1626	-23.7 kcal/mol	TTTCTTCTTCTTCTCTGCTCTT	AAGAGCACGGTATGAAGTTCCTA	......((((..((.(((((((	))))))).))...))))......
miR-276-5p	GPAI035069	Ribosomal protein L36A	3365-3388	-22.8 kcal/mol	ATAGAATGTCCATACGATGCGCTT	AAGAGCACGGTATGAAGTTCCTA	...((((...(((((..(((.(((	))).)))..)))))..))))...
miR-276-5p	GPAI035072	ctcf	74-99	-30.7 kcal/mol	AAGAAATTTAATTACGACGTGTTCTC	AAGAGCACGGTATGAAGTTCCTA	.((.(((((...(((..((((((((.	.)))))))))))..))))).)).
miR-276-5p	GPAI035090	VAMP-associated protein of 33kDa ortholog A	928-948	-21.7 kcal/mol	AAGGAAAAACCATCTGCTCTT	AAGAGCACGGTATGAAGTTCCTA	.(((((.....((((((((((	))))))).)))......))))).
miR-276-5p	GPAI035457	Troponin C at 25D	366-386	-23.0 kcal/mol	CTTGCTCTTTTTCCTGCTCTT	AAGAGCACGGTATGAAGTTCCTA	......((((..(((((((((	))))))).))...))))......
miR-276-5p	GPAI035788		12178-12197	-25.9 kcal/mol	CCGGAGCCGTTCCAGCTCTT	AAGAGCACGGTATGAAGTTCCTA	..((((((((.((.((((((	))))))..)).)))..)))))..
miR-276-5p	GPAI036062		1915-1941	-26.7 kcal/mol	CAGGTCTGCACTCATTTCCATGTTCTT	AAGAGCACGGTATGAAGTTCCTA	.(((...((..((((..((.(((((((	))))))).)).)))).)).))).
miR-276-5p	GPAI036154		458-481	-24.2 kcal/mol	TCCAAACTACGCTTTCGTGCTTTG	AAGAGCACGGTATGAAGTTCCTA	....((((.((...(((((((((.	.)))))))))..)).))))....
miR-276-5p	GPAI036361		6239-6260	-28.3 kcal/mol	ATTTGACGCCGTAAGTGCTTTC	AAGAGCACGGTATGAAGTTCCTA	....(((..((((.(((((((.	.)))))))..))))..)))....
miR-276-5p	GPAI037774		7632-7656	-23.2 kcal/mol	TTATGTTTTCCTTTATTGTGCTCTA	AAGAGCACGGTATGAAGTTCCTA	......((((...(((((((((((.	.))))))))))).))))......
miR-276-5p	GPAI037864		2874-2896	-28.2 kcal/mol	TCAATGCTTTCATGCTTGCTCTT	AAGAGCACGGTATGAAGTTCCTA	.....((((.(((((((((((((	))))))).)))))))))).....
miR-276-5p	GPAI037864		2493-2515	-28.2 kcal/mol	ACGGAAACTTTTGCTTTGTTTTG	AAGAGCACGGTATGAAGTTCCTA	..((((.((((((((.((((((.	.)))))).)))).))))))))..
miR-276-5p	GPAI037928	PIP82	203-227	-23.1 kcal/mol	AATGAATTACATACCTTTTGTTCTC	AAGAGCACGGTATGAAGTTCCTA	...(((((.((((((...((((((.	.)))))).)))))).)))))...
miR-276-5p	GPAI037970		3207-3229	-25.1 kcal/mol	ATTAAACTGTCATCCGTTTTCTT	AAGAGCACGGTATGAAGTTCCTA	....((((.((((((((.(((((	))))).)))).))))))))....
miR-276-5p	GPAI037970	Rpb11	3277-3296	-25.1 kcal/mol	GAGAGACTCTTCCTGCTCTT	AAGAGCACGGTATGAAGTTCCTA	.((..((((..(((((((((	))))))).))...).)))..)).
miR-276-5p	GPAI037971		3660-3682	-25.5 kcal/mol	AAAGCGCTTTTCAAAGTGCTTTT	AAGAGCACGGTATGAAGTTCCTA	.....(((((.....((((((((	)))))))).....))))).....
miR-276-5p	GPAI038987	Protein-serine/threonine kinase	18004-18026	-26.5 kcal/mol	AAGGACCAGAGAATCGTGCTCTT	AAGAGCACGGTATGAAGTTCCTA	.((((.......(((((((((((	))))))))))).......)))).
miR-276-5p	GPAI039043		1683-1705	-21.3 kcal/mol	AAATTTCTTCCCCTCCTGCTCTA	AAGAGCACGGTATGAAGTTCCTA	......((((....((((((((.	.)))))).))...))))......
miR-276-5p	GPAI039716		95-115	-27.3 kcal/mol	ATAGAACTTCAATTAGCTTTT	AAGAGCACGGTATGAAGTTCCTA	...(((((((((((.((((((	))))))..))).))))))))...
miR-276-5p	GPAI039716		1523-1545	-27.3 kcal/mol	AAATAATTTTACCCGGTGCTCTA	AAGAGCACGGTATGAAGTTCCTA	....(((((((..(.(((((((.	.))))))).)..)))))))....
miR-276-5p	GPAI040171	Rab5	10430-10452	-24.6 kcal/mol	CAGAAAGTTCAGTTTTTGCTCTT	AAGAGCACGGTATGAAGTTCCTA	.((.((.((((.....(((((((	))))))).....)))).)).)).
miR-276-5p	GPAI040273		8619-8640	-26.8 kcal/mol	CTGTTGCTGTTGCGGTGCTCTT	AAGAGCACGGTATGAAGTTCCTA	..(..(((..(((.((((((((	)))))))).)))...)))..)..
miR-276-5p	GPAI040669		1709-1735	-22.1 kcal/mol	GAAATACTAAACATGCAAAATGCTCTA	AAGAGCACGGTATGAAGTTCCTA	.....(((...(((((....((((((.	.))))))..))))).))).....
miR-276-5p	GPAI040987		192-213	-20.7 kcal/mol	ATATAAATTCATTCGTGTTTTA	AAGAGCACGGTATGAAGTTCCTA	.......((((((((((((((.	.))))))))).))))).......
miR-276-5p	GPAI041175	Cuticular protein 11B	17741-17761	-27.2 kcal/mol	ACACTACTTTCCCATGCTCTT	AAGAGCACGGTATGAAGTTCCTA	.....(((((.((.(((((((	))))))).))...))))).....
miR-276-5p	GPAI041985	tank	445-468	-25.4 kcal/mol	TAAATTCTTCCAGACTGTGGTCTT	AAGAGCACGGTATGAAGTTCCTA	......((((...((((((.((((	)))).))))))..))))......
miR-276-5p	GPAI042447		7983-8004	-26.3 kcal/mol	GATTGACTTTAGAAGTGCTTTC	AAGAGCACGGTATGAAGTTCCTA	....(((((((...(((((((.	.)))))))....)))))))....
miR-276-5p	GPAI042931		6945-6971	-21.7 kcal/mol	AATAAACTTCTCTGCTCGCATGCTTTT	AAGAGCACGGTATGAAGTTCCTA	....((((((..(((.((..(((((((	)))))))))))).))))))....
miR-276-5p	GPAI042953	MFS membrane transporter	6669-6692	-31.7 kcal/mol	GAGGATTTTCACTCTCTTGTTCTT	AAGAGCACGGTATGAAGTTCCTA	.((((.(((((..((..(((((((	))))))).))..))))).)))).
miR-276-5p	GPAI042954		10993-11020	-27.9 kcal/mol	AAGGACACTTGACAAGCTGAAAGCTTTT	AAGAGCACGGTATGAAGTTCCTA	..(((.((((..((.((((...((((((	)))))).)))).)))))))))..
miR-276-5p	GPAI042954		961-980	-26.2 kcal/mol	CAGGGAAGATGCTTGCTTTG	AAGAGCACGGTATGAAGTTCCTA	.(((((..(((((((((((.	.)))))).)))))....))))).
miR-276-5p	GPAI042954	RNA polymerase II 18kD subunit	14149-14169	-27.9 kcal/mol	GAGGAAATTGGCTGTGCTTTT	AAGAGCACGGTATGAAGTTCCTA	.(((((....(((((((((((	)))))))))))......))))).
miR-276-5p	GPAI042963	glass bottom boat	18-38	-26.3 kcal/mol	CTCTCCTTTCTCCCTGCTCTT	AAGAGCACGGTATGAAGTTCCTA	......((((.((.(((((((	))))))).))...))))......
miR-276-5p	GPAI043028	UPI0001CC9B1F	5479-5501	-25.5 kcal/mol	AAGGTCTGTCGTCGTGTGTTGTT	AAGAGCACGGTATGAAGTTCCTA	.(((....((((..((((((.((	)).))))))..))))....))).
miR-276-5p	GPAI043028	ADP ribosylation factor at 102F	10869-10887	-25.5 kcal/mol	AAGGAAAACAGCAGCTCTT	AAGAGCACGGTATGAAGTTCCTA	.(((((..((((.((((((	))))))...)).))...))))).
miR-276-5p	GPAI043264	Dysbindin ortholog (H. sapiens)	9579-9604	-26.5 kcal/mol	TAGAGAAGTGATATACAACTGCTTTA	AAGAGCACGGTATGAAGTTCCTA	(((.(((.(..(((((...((((((.	.))))))..))))).).))))))
miR-276-5p	GPAI043264	trachealess	12643-12665	-28.1 kcal/mol	AAGGAAAAGTCAACCTTGTTTTA	AAGAGCACGGTATGAAGTTCCTA	.(((((...((((((.((((((.	.)))))).))).)))..))))).
miR-276-5p	GPAI043468		131-154	-20.4 kcal/mol	CTCTGACTACATTACCATGCTTTA	AAGAGCACGGTATGAAGTTCCTA	.....(((.(((.(((.((((((.	.)))))).)))))).))).....
miR-276-5p	GPAI043921		9927-9949	-24.7 kcal/mol	AACATACTTAAATACCTGCTGTT	AAGAGCACGGTATGAAGTTCCTA	.....((((..(((((((((.((	)).)))).))))).)))).....
miR-276-5p	GPAI044548	membrane steroid binding protein	9355-9378	-25.6 kcal/mol	TCTTGACGCTAATGAAGTGCTCTT	AAGAGCACGGTATGAAGTTCCTA	....(((....(((..((((((((	))))))))..)))...)))....
miR-276-5p	GPAI045498	UPI0001CC8FB9	2017-07-28	-21.3 kcal/mol	GTTGCCTTTCTTCTGTGTTCTC	AAGAGCACGGTATGAAGTTCCTA	......((((..(((((((((.	.)))))))))...))))......
miR-276-5p	GPAI045914	short spindle	7180-7207	-26.8 kcal/mol	AAGTGAAAATCATCAACAAAATGCTCTT	AAGAGCACGGTATGAAGTTCCTA	.((.(((..((((..((....(((((((	)))))))..))))))..))))).
miR-276-5p	GPAI046174		2563-2586	-31.7 kcal/mol	CAGAAACTTTGATAAAGTGTTTTA	AAGAGCACGGTATGAAGTTCCTA	.((.((((((.(((..(((((((.	.)))))))..))))))))).)).
miR-276-5p	GPAI046201	ferritin	3656-3678	-25.3 kcal/mol	TGATAACTCTATATATTGCTCTT	AAGAGCACGGTATGAAGTTCCTA	....((((.(((((..(((((((	)))))))..))))).))))....
miR-276-5p	GPAI046563	lethal (2) 37Cb	8423-8447	-27.2 kcal/mol	ACAGAAGTTCATATTTTGTGCTTTG	AAGAGCACGGTATGAAGTTCCTA	...(((.(((((((..((((((((.	.))))))))))))))).)))...
miR-276-5p	GPAI046794		537-556	-21.6 kcal/mol	TCGGAATCATATTAGTTCTT	AAGAGCACGGTATGAAGTTCCTA	..(((((((((((.((((((	))))))..)))))))..))))..
miR-276-5p	GPAI047097	Adenosine deaminase acting on RNA	2106-2130	-24.2 kcal/mol	CAAAAAAATCATGCTGCTTGTTCTT	AAGAGCACGGTATGAAGTTCCTA	........((((((((..(((((((	)))))))))))))))........
miR-276-5p	GPAI047162		8354-8376	-26.8 kcal/mol	AAGGCCAATTTTTTCGTGCTTTT	AAGAGCACGGTATGAAGTTCCTA	.(((..((((((.((((((((((	))))))))))...))))))))).
miR-276-5p	GPAI047163	Lipid storage droplet-1	3925-3948	-25.5 kcal/mol	AAGGCAAACAAATACTGTGCACTC	AAGAGCACGGTATGAAGTTCCTA	.(((.((....(((((((((.((.	.)).)))))))))....))))).
miR-276-5p	GPAI047325		2319-2342	-24.5 kcal/mol	ACCGAAACCCATACCCATGTTTTT	AAGAGCACGGTATGAAGTTCCTA	...(((...((((((..(((((((	))))))).))))))...)))...
miR-276-5p	GPAI047329	Another transcription unit	2806-2826	-20.2 kcal/mol	ACGGAGCAGCAATGCGTTCTA	AAGAGCACGGTATGAAGTTCCTA	..(((((..((.((.(((((.	.))))).))...))..)))))..
miR-276-5p	GPAI047780		3891-3912	-28.6 kcal/mol	ATTTGGCTTCTGTCCTGCTTTA	AAGAGCACGGTATGAAGTTCCTA	....((((((...((((((((.	.)))))).))...))))))....
miR-276-5p	GPAI047860	Female sterile (2) Ketel	3964-3986	-23.8 kcal/mol	TAGCGGCGCACATACTTGCTGTT	AAGAGCACGGTATGAAGTTCCTA	(((..((...((((((((((.((	)).)))).))))))..))..)))
miR-276-5p	GPAI048022		6460-6482	-26.0 kcal/mol	TTCTCATTTTACGTTGTGCTGTG	AAGAGCACGGTATGAAGTTCCTA	.....((((((..(((((((.(.	.).)))))))..)))))).....
miR-276-5p	GPAI048022	Sterile20-like kinase	2270-2292	-25.5 kcal/mol	CGATTAGTTCAAATTGTGCTTTA	AAGAGCACGGTATGAAGTTCCTA	.....(.((((.((((((((((.	.)))))))))).)))).).....
miR-276-5p	GPAI048085	aralar1	7765-7789	-22.3 kcal/mol	TATGAAAGTACTGCAAAGTGCTCTG	AAGAGCACGGTATGAAGTTCCTA	...(((..(..(((...(((((((.	.))))))).)))..)..)))...
miR-276-5p	GPAI048316		13-36	-22.6 kcal/mol	CTTCTTTTTCATTTCTATGCTCTA	AAGAGCACGGTATGAAGTTCCTA	......((((((..(..((((((.	.))))))..).))))))......
miR-276-5p	GPAI048375	SMAD specific E3 ubiquitin protein ligase	4691-4713	-27.9 kcal/mol	CTGGTGCTGCTGCTGCTGCTGTT	AAGAGCACGGTATGAAGTTCCTA	..((.(((..(((((.((((.((	)).)))))))))...))).))..
miR-276-5p	GPAI048375	small wing	5401-5423	-27.9 kcal/mol	AATTTGCTTGATGTGCTGCTCTT	AAGAGCACGGTATGAAGTTCCTA	.....((((.(((...(((((((	)))))))...))).)))).....
miR-279-3p	GPAI001218		271-294	-25.9 kcal/mol	CCGATGAGTATGCCGGTCCAGTCA	TGACTAGATCCACACTCATTAA	..(((((((.((..((((.(((((	))))).)))))).)))))))..
miR-279-3p	GPAI027879		6486-6508	-23.9 kcal/mol	TTGGTGACGATGGACACCAGTCA	TGACTAGATCCACACTCATTAA	(((((((...((((..(.(((((	))))).).))))...)))))))
miR-279-3p	GPAI032884		1585-1606	-23.3 kcal/mol	TGTATGTATGCATATCTGGTCA	TGACTAGATCCACACTCATTAA	...(((..((...(((((((((	)))))))))...))..)))...
miR-279-3p	GPAI036361		17248-17267	-25.5 kcal/mol	AAAATGGTCTGGACTGGTCC	TGACTAGATCCACACTCATTAA	..((((((.((((((((((.	.)))))).)))).)).))))..
miR-279-3p	GPAI048315		17441-17464	-23.3 kcal/mol	GACATGGGTGTGTGTGTTTGCTTA	TGACTAGATCCACACTCATTAA	...(((((((((.(.(((((.(((	))).)))))))))))))))...
miR-8-3p	GPAI001184		3243-3265	-21.1 kcal/mol	AACTACCTTTACCTGTAGAATTA	TAATACTGTCAGGTAAAGATGTC	.((...((((((((((((.((((	)))).))).)))))))))..)).
miR-8-3p	GPAI001338		3413-3435	-23.8 kcal/mol	CAATAAAATGCTTGGCATTATTA	TAATACTGTCAGGTAAAGATGTC	........(((((((((.(((((	))))).)))))))))........
miR-8-3p	GPAI002020		2904-2925	-21.8 kcal/mol	TGCAGGTTATCTGTCAGTTTTG	TAATACTGTCAGGTAAAGATGTC	.(((..(((((((.((((.(((	))).)))).)))))))...))).
miR-8-3p	GPAI002904		2905-2927	-22.3 kcal/mol	AACATCTGCAGCCATTAGTATTA	TAATACTGTCAGGTAAAGATGTC	.((((((...(((..((((((((	))))))))...)))..)))))).
miR-8-3p	GPAI005263		1378-1397	-22.4 kcal/mol	CATATCGACCTCCGGTATTT	TAATACTGTCAGGTAAAGATGTC	.(((((.((((.(((((((.	.)))))))..))))...))))).
miR-8-3p	GPAI006153		1861-1883	-21.6 kcal/mol	GTCTCCTTTATTGGACTGTGTTT	TAATACTGTCAGGTAAAGATGTC	(.(..((((((..(((.(((((.	.))))).)))..))))))..).)
miR-8-3p	GPAI006165		130-151	-21.0 kcal/mol	CACATTTTTACTTTTAGTTTTA	TAATACTGTCAGGTAAAGATGTC	.((((((((((((.((((.(((	))).))))..)))))))))))).
miR-8-3p	GPAI006509		40-61	-23.9 kcal/mol	GACAGAAAACTTATTAGTATTA	TAATACTGTCAGGTAAAGATGTC	((((....((((..((((((((	))))))))..)))).....))))
miR-8-3p	GPAI006931		2343-2365	-21.3 kcal/mol	TCTCTCTCTATCTGACGATGTTG	TAATACTGTCAGGTAAAGATGTC	....(((.(((((((((.(((((	))))).))))))))).)))....
miR-8-3p	GPAI007775		3265-3286	-24.8 kcal/mol	CACAACCTGATCTGCAGTGTTC	TAATACTGTCAGGTAAAGATGTC	.(((.(...((((((((((((.	.))))))).)))))...).))).
miR-8-3p	GPAI008619		4122-4146	-26.8 kcal/mol	AGCATCGGCTAGTGAATCAGTGTTC	TAATACTGTCAGGTAAAGATGTC	.(((((.(((..(((..(((((((.	.)))))))))))))...))))).
miR-8-3p	GPAI009886		1732-1754	-23.9 kcal/mol	CCCTCCTCCGCCTGACACTGTTA	TAATACTGTCAGGTAAAGATGTC	.....((..((((((((.(((((	))))).))))))))..)).....
miR-8-3p	GPAI010461		505-527	-20.9 kcal/mol	TAGAAAGTCATCTGAGAGTATTG	TAATACTGTCAGGTAAAGATGTC	..........(((((.(((((((	))))))).)))))..........
miR-8-3p	GPAI010958		5909-5929	-21.7 kcal/mol	GATATTTTCCTCAAAGTATTG	TAATACTGTCAGGTAAAGATGTC	(((((((((((...(((((((	)))))))...)))..))))))))
miR-8-3p	GPAI010968	cwc25	172-194	-26.2 kcal/mol	AGCAGCTACACCAGGCAGTGTTT	TAATACTGTCAGGTAAAGATGTC	.(((.((..(((.(((((((((.	.))))))))).)))..)).))).
miR-8-3p	GPAI011283		2839-2862	-21.0 kcal/mol	GGCATCAGAATAAGGACACTATTA	TAATACTGTCAGGTAAAGATGTC	((((((...((...((((.(((((	))))).))))..))...))))))
miR-8-3p	GPAI012515	Hormone receptor-like in	5502-5526	-22.5 kcal/mol	CGTTTATTTGCCGCTTTCAGTATTG	TAATACTGTCAGGTAAAGATGTC	......((((((.....((((((((	))))))))...))))))......
miR-8-3p	GPAI012841		2406-2427	-23.9 kcal/mol	AACGTTAAAACTTACAGTGTTA	TAATACTGTCAGGTAAAGATGTC	.(((((...(((((((((((((	))))))))).))))...))))).
miR-8-3p	GPAI014230	Vacuolar protein sorting	7803-7825	-23.9 kcal/mol	TATAACAACTCCTTACAGTGTTG	TAATACTGTCAGGTAAAGATGTC	..........(((.(((((((((	))))))))).)))..........
miR-8-3p	GPAI014603		621-643	-26.1 kcal/mol	GTCTGCATTGCCTGGCCGTGTTG	TAATACTGTCAGGTAAAGATGTC	........((((((((.((((((	)))))).))))))))........
miR-8-3p	GPAI014749	Tetraspanin 97E	3122-3145	-23.6 kcal/mol	GAAAATTTGCTCATGGTAGTATTA	TAATACTGTCAGGTAAAGATGTC	((...((((((..((..(((((((	)))))))..))))))))....))
miR-8-3p	GPAI016115	Phosphodiesterase	2940-2962	-25.0 kcal/mol	ATCCAAAGTAAATGACAGTATTT	TAATACTGTCAGGTAAAGATGTC	........((..((((((((((.	.))))))))))..))........
miR-8-3p	GPAI018163		9111-9130	-25.1 kcal/mol	GACATTTTCCTGTAGAATTC	TAATACTGTCAGGTAAAGATGTC	(((((((((((((((.(((.	.))).))).))))..))))))))
miR-8-3p	GPAI018197	glutamate-cysteine ligase regulatory subunit	5812-5835	-25.2 kcal/mol	CATCTGGATTTTTGAGCGGTATTG	TAATACTGTCAGGTAAAGATGTC	..........(((((.(((((((.	.))))))))))))..........
miR-8-3p	GPAI019515	mitochondrial ribosomal protein L50	16821-16843	-23.5 kcal/mol	TGTAATAGCCGCTGATGGTATTA	TAATACTGTCAGGTAAAGATGTC	...........((((((((((((	))))))))))))...........
miR-8-3p	GPAI019957		2010-2032	-21.2 kcal/mol	TGTGTACGAACCTGATCGTGTTC	TAATACTGTCAGGTAAAGATGTC	.........(((((((.(((((.	.))))).))))))).........
miR-8-3p	GPAI020035		6936-6961	-22.3 kcal/mol	GAATGGCTTTGCAAAAAGCAGTGTTT	TAATACTGTCAGGTAAAGATGTC	((....((((((.....((((((((.	.))))))))...))))))...))
miR-8-3p	GPAI022424		3067-3091	-25.4 kcal/mol	GGCTATCTCAAACCAGGCAGTGTTT	TAATACTGTCAGGTAAAGATGTC	(((.((((...(((.(((((((((.	.))))))))).)))..)))))))
miR-8-3p	GPAI023165		2268-2288	-23.5 kcal/mol	GACATCTTACATTCAGAATTG	TAATACTGTCAGGTAAAGATGTC	((((((((((...(((.((((	)))).)))....)).))))))))
miR-8-3p	GPAI023177		13970-13993	-24.6 kcal/mol	GACTCCGGTGGGTTGGCAGAGTTG	TAATACTGTCAGGTAAAGATGTC	(((..(....(.(((((((.((((	)))).))))))).)...)..)))
miR-8-3p	GPAI024041	ADP ribosylation factor-like	4758-4780	-22.0 kcal/mol	CTAATCCTTACTTGAAAGTATTT	TAATACTGTCAGGTAAAGATGTC	...(((.((((((((.((((((.	.)))))).)))))))).)))...
miR-8-3p	GPAI024768	olf413	18789-18811	-23.6 kcal/mol	TCTATCTTCTTCTTGCAGTTTTA	TAATACTGTCAGGTAAAGATGTC	..((((((..(((.(((((.(((	))).))))).)))..))))))..
miR-8-3p	GPAI026054		7159-7181	-28.3 kcal/mol	TATATACTTTCCCTACAGTTTTA	TAATACTGTCAGGTAAAGATGTC	.((((.((((.((((((((.(((	))).))))).))).)))))))).
miR-8-3p	GPAI027120		698-719	-21.7 kcal/mol	GACGTTTGTTACTGCAGCATTT	TAATACTGTCAGGTAAAGATGTC	(((((((....((((((.(((.	.))).))).)))....)))))))
miR-8-3p	GPAI027238	ctcf	3709-3731	-24.1 kcal/mol	AACGATCAAATCTGCCAGTGTTT	TAATACTGTCAGGTAAAGATGTC	.((.(((..(((((.(((((((.	.))))))).)))))...))))).
miR-8-3p	GPAI027342	Biogenesis of lysosome-related organelles complex 1, subunit	9350-9369	-26.3 kcal/mol	GACTTAAACTTACAGTATTA	TAATACTGTCAGGTAAAGATGTC	(((....(((((((((((((	))))))))).))))......)))
miR-8-3p	GPAI028342	karmoisin	4583-4606	-28.5 kcal/mol	AATGTATGGGCCTGTATGGTGTTC	TAATACTGTCAGGTAAAGATGTC	.((((....(((((.((((((((.	.)))))))))))))....)))).
miR-8-3p	GPAI031141		834-859	-23.5 kcal/mol	GACATCTTTCACAACAAACAGTGTTC	TAATACTGTCAGGTAAAGATGTC	(((((((((.((.....((((((((.	.))))))))...)))))))))))
miR-8-3p	GPAI031313		4863-4888	-23.3 kcal/mol	TGCAGTTTTTGCTAAAGAAAGTATTA	TAATACTGTCAGGTAAAGATGTC	.(((.((((((((...((.(((((((	))))))).)).))))))))))).
miR-8-3p	GPAI031465	H cysteine-type endopeptidase	329-351	-23.0 kcal/mol	TTTACCTTTACGTAACAGTATTT	TAATACTGTCAGGTAAAGATGTC	.....((((((.(.((((((((.	.)))))))).).)))))).....
miR-8-3p	GPAI032715		506-527	-23.1 kcal/mol	AACATTTTCGCTTTCGGTGTTT	TAATACTGTCAGGTAAAGATGTC	.(((((((..(((.(((((((.	.)))))))..)))..))))))).
miR-8-3p	GPAI032900		874-896	-22.9 kcal/mol	GACATGCGAGCACCATAGTATTG	TAATACTGTCAGGTAAAGATGTC	(((((.(....((((((((((((	)))))))))..)))...))))))
miR-8-3p	GPAI033710	IkappaB kinase-like	360-384	-25.9 kcal/mol	GACTTTGAAAGTCCTGACTGTGTTC	TAATACTGTCAGGTAAAGATGTC	(((.((......((((((.(((((.	.))))).))))))....)).)))
miR-8-3p	GPAI033961		5309-5330	-22.9 kcal/mol	TGCTTACTTGCCTGCGGTCTTG	TAATACTGTCAGGTAAAGATGTC	.((....(((((((((((.(((	))).)))).)))))))....)).
miR-8-3p	GPAI035614		203-225	-20.3 kcal/mol	ATTTAATTAATCTGACAGTTTTG	TAATACTGTCAGGTAAAGATGTC	.........((((((((((.(((	))).)))))))))).........
miR-8-3p	GPAI036170	Peroxin	10633-10654	-27.9 kcal/mol	GACGTTGGGACTGATTGTATTA	TAATACTGTCAGGTAAAGATGTC	((((((....(((((.(((((.	.))))).))))).....))))))
miR-8-3p	GPAI036350		5434-5456	-24.5 kcal/mol	TTATTCATTTGCGTGCAGTGTTA	TAATACTGTCAGGTAAAGATGTC	....((.(((((.((((((((((	)))))))).)).)))))))....
miR-8-3p	GPAI036350		10112-10133	-20.6 kcal/mol	GAGATTTTCGCACACAGTATTT	TAATACTGTCAGGTAAAGATGTC	((.(((((..(..((((((((.	.))))))))...)..))))).))
miR-8-3p	GPAI036350		5412-5436	-24.8 kcal/mol	TAAAACTTCTCCTCAGATAGTATTA	TAATACTGTCAGGTAAAGATGTC	.....(((..(((..((((((((((	)))))))))))))..))).....
miR-8-3p	GPAI036361		7524-7547	-30.5 kcal/mol	TGCGTAAAATATCTTCCAGTGTTT	TAATACTGTCAGGTAAAGATGTC	.((((....(((((..(((((((.	.)))))))..)))))...)))).
miR-8-3p	GPAI036870		1168-1189	-26.1 kcal/mol	GGGTCCTATGCCTGCAGTATTC	TAATACTGTCAGGTAAAGATGTC	.....((.(((((((((((((.	.))))))).)))))).)).....
miR-8-3p	GPAI037959		12293-12317	-25.7 kcal/mol	AACTTTCTTTTCAAAGACGGTATTT	TAATACTGTCAGGTAAAGATGTC	.((..(((((.(...(((((((((.	.)))))))))..).))))).)).
miR-8-3p	GPAI038388		6863-6885	-24.5 kcal/mol	GATATCCATATCTGATATTATTG	TAATACTGTCAGGTAAAGATGTC	((((((..(((((((((.(((((	))))).)))))))))..))))))
miR-8-3p	GPAI038422		1558-1580	-24.2 kcal/mol	TGCATGCGAAGGCCGACGTATTG	TAATACTGTCAGGTAAAGATGTC	.((((.(....((((((((((((	)))))).))).)))...))))).
miR-8-3p	GPAI039814		211-233	-21.7 kcal/mol	TCTCAAACAGCAAGGCAGTATTA	TAATACTGTCAGGTAAAGATGTC	.........((..((((((((((	))))))))))..)).........
miR-8-3p	GPAI040971	pch2	220-243	-26.1 kcal/mol	CCCATCTCATCACTGGCAGTATTA	TAATACTGTCAGGTAAAGATGTC	..(((((...(.((((((((((((	)))))))))))))...)))))..
miR-8-3p	GPAI045649	Niemann-Pick type C-1a	2150-2171	-23.5 kcal/mol	ATCGTCTTTCTGAGCGGTATTC	TAATACTGTCAGGTAAAGATGTC	..(((((((((..((((((((.	.))))))))..)).)))))))..
miR-8-3p	GPAI046300		409-431	-24.5 kcal/mol	AATGGATTTAGCAGACAGTGTTT	TAATACTGTCAGGTAAAGATGTC	.(((..((((.(.(((((((((.	.))))))))).).))))..))).
miR-8-3p	GPAI047163	Pomp	2225-2246	-29.8 kcal/mol	TATATTGAGGATGGCAGTGTTC	TAATACTGTCAGGTAAAGATGTC	.(((((.....((((((((((.	.))))))))))......))))).
miR-8-3p	GPAI047344		3228-3253	-21.2 kcal/mol	TCTATCTCAAGTCCTCCTCAGTATTG	TAATACTGTCAGGTAAAGATGTC	..(((((.....(((...((((((((	))))))))..)))...)))))..
miR-8-3p	GPAI048085	head-elevated expression protein	5137-5160	-23.4 kcal/mol	GTCATTCCTTGCCTGCCGATATTA	TAATACTGTCAGGTAAAGATGTC	(.((((..(((((((.((.(((((	))))).)).))))))).)))).)
miR-8-3p	GPAI048180		435-457	-23.4 kcal/mol	ATGACTATTGCCTGGAAGTATTA	TAATACTGTCAGGTAAAGATGTC	.......(((((((..(((((((	)))))))..))))))).......

## Sheet: (B) downreg host miRNA targets
		Host genes targeted by the down-regulated miRNAs
MiRNA	Target gene (vectorbase ID)	Gene Description	Binding site	Mfe RNAhybrid	Target sequence	MiRNA sequence	Target secondary Structure	MiRNA secondary Structure
miR-6497	GPAI000455	transmembrane protein	694-722	-33.0 kcal/mol	TTAAGTGCTGTGAAATCCATGGTGTTGCT	CGTAACTTCGGGATAAGGATTGGCTCTGAA	...((.((((....((((.(((.(((((.	.))))).)))))))......)))).))...
miR-6497	GPAI001185		7393-7423	-30.0 kcal/mol	AACTTAGCATATTCTTATTCCACAAGTGGCA	CGTAACTTCGGGATAAGGATTGGCTCTGAA	..........(((((((((((..((((.((.	.)).)))).)))))))))))..........
miR-6497	GPAI001185		1401-1428	-32.2 kcal/mol	CCTATCTCAAATCCTTCTGGATGTTGCA	CGTAACTTCGGGATAAGGATTGGCTCTGAA	.........(((((((((.((.(((((.	.))))).)).)))..)))))).........
miR-6497	GPAI001218		276-308	-32.3 kcal/mol	GAGTATGCCGGTCCAGTCATTTCAGCAGTTACC	CGTAACTTCGGGATAAGGATTGGCTCTGAA	......((((((((....((..(.(.((((((.	.)))))).))..))..))))))))......
miR-6497	GPAI001218	Rabaptin-5	14059-14090	-24.9 kcal/mol	GTTTATTCCAACATTTAACAGACGAAGCTGCC	CGTAACTTCGGGATAAGGATTGGCTCTGAA	.......((((..((((.(...(((((.(((.	.))).))))).).))))..)))).......
miR-6497	GPAI001218	Ribosomal protein L4	11092-11120	-32.3 kcal/mol	AAATCAGCCTATTCCAAAATGAGCTTACT	CGTAACTTCGGGATAAGGATTGGCTCTGAA	.....((((...(((....((((.((((.	.)))).))))......)))..)))).....
miR-6497	GPAI001438	Molybdenum cofactor synthesis	3995-4025	-25.6 kcal/mol	TCCAAAAATAACCTTTATACCAGAAGTGGCG	CGTAACTTCGGGATAAGGATTGGCTCTGAA	........(((.((((((.((.(((((.(((	))).))))).)))))))).)))........
miR-6497	GPAI001925	RpS12|40S ribosomal protein S12	5443-5471	-31.0 kcal/mol	TTGTTCGCTATCAATTACTTGATGTTGCA	CGTAACTTCGGGATAAGGATTGGCTCTGAA	......((((....((((((((.(((((.	.))))).))))).)))....))))......
miR-6497	GPAI002020		10488-10514	-28.7 kcal/mol	GGCGGGGCGGCTTTATCTTAAGTTATC	CGTAACTTCGGGATAAGGATTGGCTCTGAA	..((((((..((((((((((((((((.	.))))))).)))))))))....))))))..
miR-6497	GPAI002362	Putative SIFamide receptor	2407-2436	-30.9 kcal/mol	TTAGCCGCCATAGACTGCACTTTGGTTACA	CGTAACTTCGGGATAAGGATTGGCTCTGAA	......((((....((...((..((((((.	.))))))..))....))...))))......
miR-6497	GPAI002904	MYPT-75D	2143-2169	-27.2 kcal/mol	TTCTTTTTTTTCCCTTACCTGGTTATG	CGTAACTTCGGGATAAGGATTGGCTCTGAA	(((.........(((((((((((((((	))))))..)))).))))).........)))
miR-6497	GPAI003342		56-84	-25.7 kcal/mol	CTTTGTACCGACTTCATCTGGCAGTTATT	CGTAACTTCGGGATAAGGATTGGCTCTGAA	.......(((((((.((((.(.((((((.	.)))))).).)))).))).)))).......
miR-6497	GPAI003628		3877-3907	-38.5 kcal/mol	CTCAGGCAAATCATAAGCAAAATTAGTTGCA	CGTAACTTCGGGATAAGGATTGGCTCTGAA	.((((((.((((.....(......((((((.	.))))))....).....)))).)).)))).
miR-6497	GPAI003628	Sir2	7665-7696	-38.5 kcal/mol	AAAAAAGCCTTTTTTCTTAAGCTCAATTTACA	CGTAACTTCGGGATAAGGATTGGCTCTGAA	.....((((....((((((..(((((.((((.	.)))).)).))).))))))..)))).....
miR-6497	GPAI003805	james bond	792-822	-28.3 kcal/mol	CGCAGTGCCAGCCTCATCGTTAATGGTTATA	CGTAACTTCGGGATAAGGATTGGCTCTGAA	....(.((((((((.(((.(....((((((.	.))))))..).))).))).))))).)....
miR-6497	GPAI004998		109-137	-22.0 kcal/mol	TCCAAAGCCATTTTTCGTCAACAGTTATT	CGTAACTTCGGGATAAGGATTGGCTCTGAA	..((.(((((.((((..((...((((((.	.))))))....))..)))).))))).))..
miR-6497	GPAI005407		1287-1316	-28.7 kcal/mol	GCTACCAGAAATCCTTCCATAAGTGTTGCG	CGTAACTTCGGGATAAGGATTGGCTCTGAA	...........(((((((......((((((	))))))....)))..))))...........
miR-6497	GPAI005927	Ataxin-2	1954-1983	-29.7 kcal/mol	GAAAGAGGATCCAAATCATCATAAGTTATT	CGTAACTTCGGGATAAGGATTGGCTCTGAA	...(((((((((..(((.....(((((((.	.)))))))...)))..)))))..))))...
miR-6497	GPAI006188		576-604	-29.5 kcal/mol	ACGCTTCTCAATCAGTTCCTTAAGTTGCA	CGTAACTTCGGGATAAGGATTGGCTCTGAA	.......((((((...((((.(((((((.	.))))))).))))....)))))).......
miR-6497	GPAI006413	Ribosomal protein L4	498-526	-23.2 kcal/mol	TTCTCTACCATTTTTTTCCTAGATTTATG	CGTAACTTCGGGATAAGGATTGGCTCTGAA	.((....(((.((((((((..((.(((((	))))).))..))).))))).)))....)).
miR-6497	GPAI006729	Rpb11	132-160	-23.4 kcal/mol	GTCATGTCTCTCATATCTCTTTAGTTATT	CGTAACTTCGGGATAAGGATTGGCTCTGAA	.(((.(((..((.((((((...((((((.	.))))))..))))))..))..)))..))).
miR-6497	GPAI007832	lethal (2) 35Be	4763-4793	-26.3 kcal/mol	TTGAGAGAGAAACCTTCTAAACGCGGTTACA	CGTAACTTCGGGATAAGGATTGGCTCTGAA	...((((..((.((((.(...((.((((((.	.)))))).))..).)))).))..))))...
miR-6497	GPAI007875		225-258	-29.1 kcal/mol	TTATAGATGTATCTTTATGTCAAACGAAGTTACA	CGTAACTTCGGGATAAGGATTGGCTCTGAA	..........(((((..((((...(((((((((.	.))))))))).)))))))))..........
miR-6497	GPAI007880		3477-3506	-29.3 kcal/mol	TACGTAGCCCTCTTGTTGCCGCAGGTAACA	CGTAACTTCGGGATAAGGATTGGCTCTGAA	......(((.(((((((.(((.((((.((.	.)).))))))))))))))...)))......
miR-6497	GPAI007880	pantothenate kinase	5192-5221	-27.7 kcal/mol	TATTATGCTAATGACTATTTTTAAGTTACT	CGTAACTTCGGGATAAGGATTGGCTCTGAA	......((((((..((((((..(((((((.	.)))))))..)))).)).))))))......
miR-6497	GPAI007998	Autophagy-related 18b	175-202	-26.1 kcal/mol	ACGAAAGCCACAATCAGGCCCAGTTTTG	CGTAACTTCGGGATAAGGATTGGCTCTGAA	.....(((((..(((...(((((((.((	)).))))..))).....)))))))).....
miR-6497	GPAI008000	Autophagy-related	4994-5023	-27.2 kcal/mol	AGAGTAGAATTTCTTTATTTTTTGGTTATA	CGTAACTTCGGGATAAGGATTGGCTCTGAA	.....((....((((((((((..((((((.	.))))))..))))))))))....)).....
miR-6497	GPAI008926	eIF2B-epsilon	2651-2679	-27.0 kcal/mol	CAAACAGCACTGCCTTACCCAAAATTACC	CGTAACTTCGGGATAAGGATTGGCTCTGAA	.....(((....((((((((.((.((((.	.)))).)).))).)))))....))).....
miR-6497	GPAI008992	DNA fragmentation factor-related protein	535-562	-24.7 kcal/mol	AAAAAAGCTCTCCTCTCACTCTGTTATG	CGTAACTTCGGGATAAGGATTGGCTCTGAA	.....((((.((((....(((.((((((	))))))...)))...))))..)))).....
miR-6497	GPAI009009		1907-1937	-35.5 kcal/mol	TCCATGAGAATTTCTCAATCCTCAAGATATC	CGTAACTTCGGGATAAGGATTGGCTCTGAA	..((.(((....(((..(((((.(((.(((.	.))).))).)))))..)))....)))))..
miR-6497	GPAI009009	glass bottom boat	4259-4288	-30.2 kcal/mol	TTCGCTTACAACCATTAGTCTGAAGTTTTG	CGTAACTTCGGGATAAGGATTGGCTCTGAA	........(((((.(((..((((((((.((	)).))))))))..))))).)))........
miR-6497	GPAI009041		690-721	-25.6 kcal/mol	TGCAGAACCATCCATGCTCCTATCGAGTGACC	CGTAACTTCGGGATAAGGATTGGCTCTGAA	..((((.((((((.((.((((...((((.((.	.)).)))).)))))).))).))).))))..
miR-6497	GPAI009281		835-864	-27.9 kcal/mol	AACAAAGTCATAAGTCATCCTTGGGTTATC	CGTAACTTCGGGATAAGGATTGGCTCTGAA	..((.(((((......(((((..((((((.	.))))))..)))))......))))).))..
miR-6497	GPAI009336	multiple wing hairs	3327-3353	-29.0 kcal/mol	TTGTGAGCACATACATACCCAGCTGCG	CGTAACTTCGGGATAAGGATTGGCTCTGAA	....((((.((..(.(((((((.((((	)))).))..))).)).)...))))))....
miR-6497	GPAI009336	ovo	7262-7290	-29.2 kcal/mol	GAAATTACCAACCAACATGCCAGGTTATA	CGTAACTTCGGGATAAGGATTGGCTCTGAA	.......((((((...((.(((((((((.	.))))))).)).))..)).)))).......
miR-6497	GPAI009340		1756-1785	-24.8 kcal/mol	ATTGGTCTGCCAATTTTCACCAAGGTAATG	CGTAACTTCGGGATAAGGATTGGCTCTGAA	.(..(...(((((((((..((.((((.(((	))).)))).))....))))))))).)..).
miR-6497	GPAI009718		544-576	-33.2 kcal/mol	TCTTAAGCCAATCACTTCAATGTTAAATTTACA	CGTAACTTCGGGATAAGGATTGGCTCTGAA	.....((((((((.(((..((.(..((.((((.	.)))).))..).))))))))))))).....
miR-6497	GPAI009878		324-349	-23.4 kcal/mol	AACGGGGTGGCTTTGGAGGAGCTACA	CGTAACTTCGGGATAAGGATTGGCTCTGAA	..((((((..(((((..((((.(((.	.))).))))....)))))....))))))..
miR-6497	GPAI009887		465-494	-24.3 kcal/mol	CACTGTGTAAGTTCTTGCACGCAAGTAACG	CGTAACTTCGGGATAAGGATTGGCTCTGAA	....(.((.(((((((((.((.((((.(((	))).)))))).).)))))))).)).)....
miR-6497	GPAI010286	Putative Orphan GPCR	4799-4830	-29.9 kcal/mol	AGAATCGTCAAATCGTTAAGCTTGAAATTGCA	CGTAACTTCGGGATAAGGATTGGCTCTGAA	......(((((.((.(((..((((((.((((.	.)))).)))))).))).)))))))......
miR-6497	GPAI010342		1994-2023	-24.9 kcal/mol	TGAAGAAGTCTTCTTCTTCTCCAATTTGCC	CGTAACTTCGGGATAAGGATTGGCTCTGAA	...(((.(((.((((..((((.((.((((.	.)))).)).))))..))))..))))))...
miR-6497	GPAI010756		7179-7213	-27.8 kcal/mol	GCACCAGCTTTCATCAAGATATCTTAAGAGTTGCG	CGTAACTTCGGGATAAGGATTGGCTCTGAA	.....((((...(((....((((((..((((((((	)))))))).))))))..))).)))).....
miR-6497	GPAI010934	Hira	2379-2407	-28.7 kcal/mol	TTTATTGCATTTCAGATCCATAAGTAACG	CGTAACTTCGGGATAAGGATTGGCTCTGAA	......((...((..((((..((((.(((	))).))))..))))...))...))......
miR-6497	GPAI010967	Ada2a-containing complex component	2233-2259	-31.0 kcal/mol	TAGCGAATCAATCTTTTCATAGTTACA	CGTAACTTCGGGATAAGGATTGGCTCTGAA	....((..((((((((((..((((((.	.))))))....)).))))))))..))....
miR-6497	GPAI011333	mitochondrial transcription factor A CG4217-PA	460-488	-27.6 kcal/mol	TAAGCTTTTCTAGAATATCCAAAGTTGCG	CGTAACTTCGGGATAAGGATTGGCTCTGAA	...............(((((.((((((((	))))))))..)))))...............
miR-6497	GPAI011559		298-326	-27.7 kcal/mol	GCCATGGCCCACCAATCCCTACAGTTATT	CGTAACTTCGGGATAAGGATTGGCTCTGAA	......(((..((.(((((...((((((.	.))))))..)))))..))...)))......
miR-6497	GPAI011738		1421-1447	-23.9 kcal/mol	ACCATAGTTACCTTCTACGAAGTTATC	CGTAACTTCGGGATAAGGATTGGCTCTGAA	..((.(((((((((...(((((((((.	.)))))))))....))))..))))).))..
miR-6497	GPAI011813		190-215	-25.8 kcal/mol	ATCAAAACAATTTCTTCCTTGTTATG	CGTAACTTCGGGATAAGGATTGGCTCTGAA	.(((...((((((..((((.((((((	))))))...))))...))))))....))).
miR-6497	GPAI012027	p38b MAP kinase	1295-1322	-29.9 kcal/mol	AAATTGGCCATGCCCACACAAAGTTACG	CGTAACTTCGGGATAAGGATTGGCTCTGAA	.....(((((..((....(.(((((((.	.))))))).)......))..))))).....
miR-6497	GPAI012027	polyA-binding protein interacting protein	1192-1221	-29.9 kcal/mol	TGGGTCTTTCGCCCTTACTCAGAAATTACG	CGTAACTTCGGGATAAGGATTGGCTCTGAA	............((((((((.(((.(((((	))))).)))))).)))))............
miR-6497	GPAI012232		2543-2569	-26.7 kcal/mol	TTGAAGGTTACGTTTCAAGAAGTTACA	CGTAACTTCGGGATAAGGATTGGCTCTGAA	.....((((((.((((..((((((((.	.))))))))..)).)).)..))))).....
miR-6497	GPAI013022	Cyp6d2	721-753	-27.6 kcal/mol	ACCAAATCTCATCAAAATATCTCAAAAGTTGCC	CGTAACTTCGGGATAAGGATTGGCTCTGAA	.......((.(((....((((((..(((((((.	.))))))).))))))..))).)).......
miR-6497	GPAI013378		1432-1462	-32.2 kcal/mol	AGAGTTAAAAAAGAAAATCCCAGAAGTCACT	CGTAACTTCGGGATAAGGATTGGCTCTGAA	................(((((.(((((.((.	.)).))))))))))................
miR-6497	GPAI013486	eukaryotic translation initiation factor 5a	3776-3807	-28.3 kcal/mol	TACACGAGAATGATAAAAGCCATGGAGTTATT	CGTAACTTCGGGATAAGGATTGGCTCTGAA	..((.(((...(((.....((.(((((((((.	.)))))))))))......)))..)))))..
miR-6497	GPAI013593	Chromatin accessibility complex 16kD protein	4566-4593	-30.1 kcal/mol	CTCACAGCTGACTGCTTTGGGATTTGCT	CGTAACTTCGGGATAAGGATTGGCTCTGAA	.(((.(((..(((..(((.(((.((((.	.)))).))).)))...)).)..))).))).
miR-6497	GPAI013638		374-405	-29.5 kcal/mol	AAGTAAGCTTAATACACACATTCCAAGTTGCC	CGTAACTTCGGGATAAGGATTGGCTCTGAA	.....((((.(((...(..((((((((((((.	.))))))).)))))..).))))))).....
miR-6497	GPAI014560		22-52	-23.8 kcal/mol	ATTATAACAGCACTTTTTCCCAGAGGTAGCA	CGTAACTTCGGGATAAGGATTGGCTCTGAA	............((((.((((.(((((.((.	.)).))))))))).))))............
miR-6497	GPAI014823	tango	5477-5503	-33.5 kcal/mol	TTTAACGCCTTTCCGAGCTTAGTTTCG	CGTAACTTCGGGATAAGGATTGGCTCTGAA	((((..(((..(((...(((((((.((	)).))))..)))....)))..)))..))))
miR-6497	GPAI014856	cg4360	457-486	-26.7 kcal/mol	ATCACAGCACTTGCGGTACAAGGAGTTACT	CGTAACTTCGGGATAAGGATTGGCTCTGAA	.(((.(((...(.(....(..((((((((.	.))))))))..)....).)...))).))).
miR-6497	GPAI015125		2255-2284	-32.5 kcal/mol	ATCTGATACAAGAATATGTCCGGTGTTGCG	CGTAACTTCGGGATAAGGATTGGCTCTGAA	.((.((..(((.......(((((.(((((.	.))))).))))).......)))..)).)).
miR-6497	GPAI015164	retroactive	6186-6217	-29.1 kcal/mol	AATAGAGGACATCCTTTGAATGATTGGTCACG	CGTAACTTCGGGATAAGGATTGGCTCTGAA	..(((((..(((((((....(((..(((.(((	))).))))))....))))).)).)))))..
miR-6497	GPAI015476		6110-6139	-24.2 kcal/mol	ATTACTGCTAATTCCCATGCTACAGTTGCC	CGTAACTTCGGGATAAGGATTGGCTCTGAA	......((((((((..((.((..((((((.	.))))))..)).))..))))))))......
miR-6497	GPAI015524		1418-1447	-27.4 kcal/mol	TTATAAGCTTTGGCAATCCAACAGGTTACA	CGTAACTTCGGGATAAGGATTGGCTCTGAA	.....((((....(.((((...(((((((.	.)))))))..))))...)...)))).....
miR-6497	GPAI017283	hyperplastic discs	1372-1401	-30.4 kcal/mol	ATATATATATATCTGAATCCCTGAGATACT	CGTAACTTCGGGATAAGGATTGGCTCTGAA	..........((((..(((((.(((.(((.	.))).))).)))))..))))..........
miR-6497	GPAI017794		6899-6926	-33.8 kcal/mol	CACTTTGTTGGCTTTACACAGGGTTACC	CGTAACTTCGGGATAAGGATTGGCTCTGAA	......((..((((((..(..((((((.	.))))))..)...))))).)..))......
miR-6497	GPAI018074	GalNAc-T1	4245-4271	-29.4 kcal/mol	GTTTGAGCTGAACTTGTTCTTGTTGTG	CGTAACTTCGGGATAAGGATTGGCTCTGAA	....((((..(.((((((((.((((((	))))))...))))))))..)..))))....
miR-6497	GPAI018184		7034-7065	-29.2 kcal/mol	TTGCATTTTGATCATAATTCATGCAAGTTGCT	CGTAACTTCGGGATAAGGATTGGCTCTGAA	.......(..(((...((((.((.(((((((.	.)))))))))))))...)))..).......
miR-6497	GPAI018197	Negative elongation factor E	5574-5601	-29.4 kcal/mol	TGTGTAGCCGTCTCTCCTACGGGTGATG	CGTAACTTCGGGATAAGGATTGGCTCTGAA	.....((((((((.((((..((((.(((	))).)))).))))...))).))))).....
miR-6497	GPAI018402	Peroxin	3399-3427	-31.0 kcal/mol	TTCAGGTTGTATTATTGACCAAACTTGCG	CGTAACTTCGGGATAAGGATTGGCTCTGAA	(((((((((..(((((..((.((.(((((	))))).)).)))))))....)))).)))))
miR-6497	GPAI018604		800-828	-27.4 kcal/mol	TAACAAAACAATCAAGACCTGCGGTTATC	CGTAACTTCGGGATAAGGATTGGCTCTGAA	........(((((....((((.((((((.	.)))))).)))).....)))))........
miR-6497	GPAI018671		2585-2615	-32.8 kcal/mol	TTTGTTTTCATTCTTTTGCGATGAAGTTTCG	CGTAACTTCGGGATAAGGATTGGCTCTGAA	.......(((.(((((.....(((((((.((	)).)))))))....))))).))).......
miR-6497	GPAI018982	Transport and Golgi organization	17585-17614	-27.2 kcal/mol	AGATTTTTTTGTTCTTAAACTGCAGTTACT	CGTAACTTCGGGATAAGGATTGGCTCTGAA	..........(((((((..(((.((((((.	.)))))).)))..)))))))..........
miR-6497	GPAI018991		10055-10084	-32.7 kcal/mol	TCCAAAGCCAAATCAACGGTCGATGTTATT	CGTAACTTCGGGATAAGGATTGGCTCTGAA	..((.((((((.((.....((((.(((((.	.))))).))))......)))))))).))..
miR-6497	GPAI019854		7246-7276	-30.1 kcal/mol	TTTAACACCAATCTGCGTCCAAGAACTTGCA	CGTAACTTCGGGATAAGGATTGGCTCTGAA	.......(((((((..((((..(((.((((.	.)))).))).))))..))))))).......
miR-6497	GPAI019854	Derlin-2	3264-3289	-30.1 kcal/mol	ATCAAACGCCATTAGTCCAGGTTATG	CGTAACTTCGGGATAAGGATTGGCTCTGAA	.(((...((((((.((((.(((((((	)))))))...))))...)).))))..))).
miR-6497	GPAI019897		1716-1745	-29.9 kcal/mol	TTGTAAATATATATATATTAGGAGGTTGCG	CGTAACTTCGGGATAAGGATTGGCTCTGAA	...............((((..(((((((((	)))))))))..))))...............
miR-6497	GPAI021619	GABA-B receptor	329-358	-27.1 kcal/mol	ACCAAGGTCCAATCTTAGAGAGAAATTATT	CGTAACTTCGGGATAAGGATTGGCTCTGAA	..((..(.((((((((.....(((.((((.	.)))).)))......)))))))))..))..
miR-6497	GPAI021794	unextended	2717-2749	-25.8 kcal/mol	CAAAATGCTTTTATTCTTGCACTTACGGTTATC	CGTAACTTCGGGATAAGGATTGGCTCTGAA	......(((...(((((((..((...((((((.	.))))))..))..))))))).)))......
miR-6497	GPAI022504	Poly(rC) Binding Protein	653-679	-27.3 kcal/mol	TTCTGTACAATTTTTCCTAAAGGTACT	CGTAACTTCGGGATAAGGATTGGCTCTGAA	(((.(..((((((((((..(((.(((.	.))).)))..)))..)))))))...).)))
miR-6497	GPAI022577	Rpd3	977-1008	-28.8 kcal/mol	AGCAGTCTGTGAATTCTATTCAGCTAGTTGCC	CGTAACTTCGGGATAAGGATTGGCTCTGAA	..(((...((.((((((((((....((((((.	.))))))...)))).)))))).)).)))..
miR-6497	GPAI022899		4398-4424	-29.8 kcal/mol	AGAAGAGCATATATATTTCAAGTAACA	CGTAACTTCGGGATAAGGATTGGCTCTGAA	...(((((.....(((..(((((.((.	.)).)))).)..))).......)))))...
miR-6497	GPAI023150		1743-1773	-31.2 kcal/mol	ATTTTTACCTTCGTCGTCCTGAATAGTTGTG	CGTAACTTCGGGATAAGGATTGGCTCTGAA	.......((.((.(..((((((..(((((((	)))))))))))))..).))..)).......
miR-6497	GPAI023178	mitochondrial ribosomal protein S6	7264-7294	-31.1 kcal/mol	CAAACTGTCATCATCTCATCTCTCAGCTGCG	CGTAACTTCGGGATAAGGATTGGCTCTGAA	......((((...(((.(((((..((.((((	)))).))..))))).)))..))))......
miR-6497	GPAI023239	eukaryotic initiation factor 5C	913-943	-30.4 kcal/mol	CTGAATGTCAAGATGATTATATGAAGATACG	CGTAACTTCGGGATAAGGATTGGCTCTGAA	......(((((.....((((.(((((.((((	)))).)))))..))))...)))))......
miR-6497	GPAI023254	hector	7324-7353	-28.5 kcal/mol	AAATGAACAAATCTCCATCCTTCGGTGGCG	CGTAACTTCGGGATAAGGATTGGCTCTGAA	.........(((((..(((((..(((.(((	))).)))..)))))..))))).........
miR-6497	GPAI023358	spt4	52-84	-24.4 kcal/mol	TTTATTGATTCTCCTTTTCACTTTTAAGTTGCG	CGTAACTTCGGGATAAGGATTGGCTCTGAA	...........(((((.((.((...((((((((	)))))))).)))).)))))...........
miR-6497	GPAI023835		485-511	-25.5 kcal/mol	TTCATCCATTACCATATCTAAGTTACT	CGTAACTTCGGGATAAGGATTGGCTCTGAA	((((.(((...((.((((((((((((.	.)))))))..))))).))..)))...))))
miR-6497	GPAI024041	Putative Bursicon receptor	7021-7046	-28.6 kcal/mol	AAGCAAGCCGTGCCATCACAGTTGCC	CGTAACTTCGGGATAAGGATTGGCTCTGAA	.....(((((..(((((..((((((.	.))))))....)))..))..))))).....
miR-6497	GPAI024056	cyp28c1	7080-7107	-29.1 kcal/mol	AGATGAGTCACTTAATATTTTAGTTATT	CGTAACTTCGGGATAAGGATTGGCTCTGAA	....((((((.((..((((((((((((.	.))))))..))))))..)).))))))....
miR-6497	GPAI024536		500-530	-32.6 kcal/mol	TCTTCTTTCTTTAGGATTCCCAGAAGTTATA	CGTAACTTCGGGATAAGGATTGGCTCTGAA	.................((((.((((((((.	.)))))))))))).................
miR-6497	GPAI025014		541-571	-25.5 kcal/mol	TTTTGTTACTTTCCTTTCCACTGACGTTGCA	CGTAACTTCGGGATAAGGATTGGCTCTGAA	........(..(((((..(.((((.(((((.	.))))).)))))..)))))..)........
miR-6497	GPAI025141		361-390	-31.1 kcal/mol	AACAGTACCGCATCTTGCCTGCAAATTACA	CGTAACTTCGGGATAAGGATTGGCTCTGAA	...((..(((.(((((.((((.((.((((.	.)))).))))))...))))))))..))...
miR-6497	GPAI025150	homeodomain interacting protein kinase	408-438	-26.3 kcal/mol	CAATCTTTACATCATAATACCTGCGGTTATG	CGTAACTTCGGGATAAGGATTGGCTCTGAA	..........(((...((.((((.(((((((	))))))).))))))...)))..........
miR-6497	GPAI025158	homeodomain interacting protein kinase	15401-15431	-29.2 kcal/mol	GGAAGAGTGTTTCTGTGCCAGCAAAGCTGCG	CGTAACTTCGGGATAAGGATTGGCTCTGAA	....((((..((((...((....(((.((((	)))).)))..))...))))...))))....
miR-6497	GPAI025642		5846-5876	-28.6 kcal/mol	TTTAAACAGTCATTTGTTCCTAAAAGTAGCG	CGTAACTTCGGGATAAGGATTGGCTCTGAA	((((..(((((.((((((((...((((.((.	.)).)))).)))))))))))))....))))
miR-6497	GPAI026032		8034-8064	-30.8 kcal/mol	TTCTTCTTTTTTTTTTATCAAAGAAGTTACA	CGTAACTTCGGGATAAGGATTGGCTCTGAA	...........((((((((...((((((((.	.))))))))..))))))))...........
miR-6497	GPAI026035		1823-1850	-30.6 kcal/mol	ACTTGAGTACAACCATCTTAAAGGTATC	CGTAACTTCGGGATAAGGATTGGCTCTGAA	....((((.(((((((((..(((.(((.	.))).)))..))))..)).)))))))....
miR-6497	GPAI026054		5933-5961	-30.0 kcal/mol	ACATTGGAAGTCCTTACACGTAGGTTGCT	CGTAACTTCGGGATAAGGATTGGCTCTGAA	.....((.((((((((..((.(((((((.	.)))))))))...))))))))..)).....
miR-6497	GPAI026089	earthbound	6059-6086	-28.8 kcal/mol	GATTTGGCACAAACTATGCACAGTTGCG	CGTAACTTCGGGATAAGGATTGGCTCTGAA	.....(((.(((.((((.(..(((((((	)))))))...).)).))..)))))).....
miR-6497	GPAI026353		360-391	-22.5 kcal/mol	AACATCATTTATCTTATTATTTTGAATTTACG	CGTAACTTCGGGATAAGGATTGGCTCTGAA	..........((((..((((((((((.(((((	))))).))))))))))))))..........
miR-6497	GPAI026561	Dynamitin	7121-7147	-31.0 kcal/mol	CCATTTTTCAACCTCTTCAAAGTTACT	CGTAACTTCGGGATAAGGATTGGCTCTGAA	.......(((((((..((.(((((((.	.)))))))...))..))).)))).......
miR-6497	GPAI026788	dally-like	68-98	-22.3 kcal/mol	AGCAGTGGCAACACTTGATGAGGAGGTTGCC	CGTAACTTCGGGATAAGGATTGGCTCTGAA	..(((.(.(((..((((.....((((((((.	.))))))))....))))..))).).)))..
miR-6497	GPAI027309		3385-3413	-30.3 kcal/mol	GTCTGACCAATAATAAGTTTGGAGTTGTG	CGTAACTTCGGGATAAGGATTGGCTCTGAA	....(((((((......((((((((((((	))))))))))))......))))).))....
miR-6497	GPAI027664	ADP ribosylation factor-like	1202-1231	-27.3 kcal/mol	ACAAACAAACGTCCGTTCCCTTCAGTTTTG	CGTAACTTCGGGATAAGGATTGGCTCTGAA	..........((((..((((...((((.((	)).))))..))))...))))..........
miR-6497	GPAI028273		27-57	-28.0 kcal/mol	TCAGAGGATGTCCTCTTTTCACATTGTTACG	CGTAACTTCGGGATAAGGATTGGCTCTGAA	.....((..(((((..(..(.....((((((	))))))...)..)..)))))...)).....
miR-6497	GPAI028359	B4	7570-7599	-29.5 kcal/mol	CATGAGAGCGTTCCTTGTTTTTTATTTGCG	CGTAACTTCGGGATAAGGATTGGCTCTGAA	...........((((((((((..(.(((((	))))).)..))))))))))...........
miR-6497	GPAI029340	roughoid	2929-2957	-30.1 kcal/mol	TGGCCACTGAATCCGTATCCGAATTTGCA	CGTAACTTCGGGATAAGGATTGGCTCTGAA	.......(.(((((.((((((((.((((.	.)))).))).))))).))))).).......
miR-6497	GPAI029531		2384-2413	-30.1 kcal/mol	TACAGAAAGAAATCAGATACTGGAGTTATT	CGTAACTTCGGGATAAGGATTGGCTCTGAA	..((((....((((..((.((((((((((.	.)))))))))).))...))))...))))..
miR-6497	GPAI029771		399-423	-29.9 kcal/mol	TGCAGGCCTCAGTTTTGGAGATATT	CGTAACTTCGGGATAAGGATTGGCTCTGAA	..((((((((.(((((((((.(((.	.))).)))))))))...))..))).)))..
miR-6497	GPAI029810		3572-3603	-27.6 kcal/mol	AGCGACATTTCACAACATCTTGAAGAGTTACG	CGTAACTTCGGGATAAGGATTGGCTCTGAA	................(((((((..(((((((	))))))))))))))................
miR-6497	GPAI031237		7393-7421	-26.9 kcal/mol	AACTATTTCAATTGTAGACTGAAGTGACC	CGTAACTTCGGGATAAGGATTGGCTCTGAA	.......((((((.((..(((((((.((.	.)).)))))))..))..)))))).......
miR-6497	GPAI031364		6480-6509	-31.0 kcal/mol	GCAATTTTCAAATACCTTGTCATTGTTATG	CGTAACTTCGGGATAAGGATTGGCTCTGAA	.......((((...(((((((...((((((	)))))).....))))))).)))).......
miR-6497	GPAI031938	DnaJ-like-60	116-147	-27.9 kcal/mol	TATTTAATCAATCAGCAAATCCAGAAGTTACC	CGTAACTTCGGGATAAGGATTGGCTCTGAA	.......((((((.....((((.((((((((.	.)))))))).))))...)))))).......
miR-6497	GPAI031948		6835-6865	-29.4 kcal/mol	TTCTTTGATTGTTTTTGTGCCTGGCGTTATG	CGTAACTTCGGGATAAGGATTGGCTCTGAA	(((...(...((((((((.(((((.(((((.	.))))).)))))))))))))...)...)))
miR-6497	GPAI032039		880-910	-28.0 kcal/mol	TTAAGATCGAATCCAATGCCGAACAGTCATG	CGTAACTTCGGGATAAGGATTGGCTCTGAA	...(((.(.(((((.((.((((..(((.(((	))).))))))).))..))))).).)))...
miR-6497	GPAI032477	Signal-transducer and activator of transcription protein at 92E	10281-10312	-48.3 kcal/mol	CATAAAGCTAGTTCTGCGTACCAAAAGTGGCT	CGTAACTTCGGGATAAGGATTGGCTCTGAA	.....((((((((((..((.((..((((.((.	.)).))))..)))).)))))))))).....
miR-6497	GPAI032490	phantom	704-734	-33.1 kcal/mol	GAAAGTGCAATTACTTAGCGCTGGAGATACA	CGTAACTTCGGGATAAGGATTGGCTCTGAA	...((.((.....((((.(.((((((.(((.	.))).))))))).)))).....)).))...
miR-6497	GPAI032847	GPAI031938|GPAI031938-RA|RpLP2|60S ribosomal protein LP2	1380-1409	-33.6 kcal/mol	TGGCTTGTATGTCCAAGTCCGAAAGTTTTG	CGTAACTTCGGGATAAGGATTGGCTCTGAA	......((..((((..((((..(((((.((	)).)))))..))))..))))..))......
miR-6497	GPAI032883	Kahuli	3053-3081	-29.7 kcal/mol	ATCTATGTCAAGTTCTTCTGGGTGTTGCA	CGTAACTTCGGGATAAGGATTGGCTCTGAA	......(((((.(((((((.((.(((((.	.))))).)).)))..)))))))))......
miR-6497	GPAI033349	UPI0001CC9177	458-484	-26.3 kcal/mol	TTGTTTGCCAGTACGTTCCAAGATATC	CGTAACTTCGGGATAAGGATTGGCTCTGAA	......((((((..((((((((.(((.	.))).))).)))))....))))))......
miR-6497	GPAI033351	myoblast city	1323-1350	-27.3 kcal/mol	GCCTCAGCAAATCATTGCCGAAGTGACC	CGTAACTTCGGGATAAGGATTGGCTCTGAA	.....(((.((((..(.(((((((.((.	.)).))))))).)....)))).))).....
miR-6497	GPAI033431		1527-1554	-30.0 kcal/mol	AAATCGTTTGATCCTTGTGCAAGTTACC	CGTAACTTCGGGATAAGGATTGGCTCTGAA	...........(((((((.(.((((((.	.))))))...).)))))))...........
miR-6497	GPAI033999	tempura	18531-18560	-29.2 kcal/mol	GTGCGAAAGAAATGAATTTCCAAAGTTGCG	CGTAACTTCGGGATAAGGATTGGCTCTGAA	.................((((.((((((((	)))))))).)))).................
miR-6497	GPAI034000	d-ribulose-5-phosphate 3-epimerase	2826-2853	-26.9 kcal/mol	GACAGTGCTAAATTTTCCAACAGTTATT	CGTAACTTCGGGATAAGGATTGGCTCTGAA	..(((.(((((.((.(((...((((((.	.))))))...))).))...))))).)))..
miR-6497	GPAI034198		279-306	-27.8 kcal/mol	AATTGGGTTGAACAGTCACGGAATTACC	CGTAACTTCGGGATAAGGATTGGCTCTGAA	....((((..(.(.(((.((((.((((.	.)))).)))).)))...).)..))))....
miR-6497	GPAI034356		982-1007	-31.4 kcal/mol	TTCGGTTCAAGTCTTGCTTTGTTATG	CGTAACTTCGGGATAAGGATTGGCTCTGAA	(((((.((((..(((((((.((((((	))))))...))).))))..))))..)))))
miR-6497	GPAI034456	Serine protease 1	2913-2942	-30.3 kcal/mol	CACAGAGCTTCACCCAAATCACACGTTATG	CGTAACTTCGGGATAAGGATTGGCTCTGAA	..(((((((....((..(((....((((((	)))))).....)))..))...)))))))..
miR-6497	GPAI034557	glutamate-cysteine ligase regulatory subunit	16808-16839	-32.1 kcal/mol	AATTTTTCCGAACAGTATCTGTTGGTGTTGCA	CGTAACTTCGGGATAAGGATTGGCTCTGAA	.......((((.(..(((((..(((.(((((.	.))))).))))))))..).)))).......
miR-6497	GPAI034599	gawky	4058-4086	-30.9 kcal/mol	CAAGGAGGCAATCCAGTAGAGAACTTGCT	CGTAACTTCGGGATAAGGATTGGCTCTGAA	...((((.((((((......(((.((((.	.)))).))).......)))))).))))...
miR-6497	GPAI034740	Nicotinamide amidase	443-475	-31.9 kcal/mol	TCCTCCTCCTTCTTCCTTCTTCCTGAGTTTACA	CGTAACTTCGGGATAAGGATTGGCTCTGAA	.......((....(((((..(((((((.((((.	.)))).))))))).)))))..)).......
miR-6497	GPAI035218	Apolipoprotein lipid transfer particle	169-197	-25.4 kcal/mol	AGATTTTGAAATGATTATCCTAAGTTGCA	CGTAACTTCGGGATAAGGATTGGCTCTGAA	.........(((..((((((((((((((.	.))))))).)))))))..))).........
miR-6497	GPAI035512		3620-3648	-27.8 kcal/mol	GAAGGAGCTATAAATAAAGAAAAGTAACG	CGTAACTTCGGGATAAGGATTGGCTCTGAA	...(((((((...........((((.(((	))).))))............)))))))...
miR-6497	GPAI035700	kruppel homolog	4156-4187	-28.8 kcal/mol	CGCAAATCCGTTTTTTTAAACAAAAAGTTACG	CGTAACTTCGGGATAAGGATTGGCTCTGAA	.......(((..((((((..(...((((((((	))))))))..)..)))))).))).......
miR-6497	GPAI035806	Rabaptin-5	2365-2395	-29.8 kcal/mol	AAATGAGCCAAATTGACGTTTGTTTGTTGTG	CGTAACTTCGGGATAAGGATTGGCTCTGAA	....(((((((.((....((((...((((((	))))))..))))....)).)))))))....
miR-6497	GPAI035871	GalNAc-T1	451-478	-25.1 kcal/mol	TTGGGAGCATAACGTGTAACCTGTTATG	CGTAACTTCGGGATAAGGATTGGCTCTGAA	.(.(((((....(.(....((.((((((	))))))...))....).)....))))).).
miR-6497	GPAI035872		568-596	-32.7 kcal/mol	GCTATTGGCGATACAACCCACGAGGTAAC	CGTAACTTCGGGATAAGGATTGGCTCTGAA	......(.((((.....((.((((((.((	.)).))))))))......)))).)......
miR-6497	GPAI036062		6815-6841	-27.9 kcal/mol	AATTTACTCAGTCTCACCCAGGTTGCC	CGTAACTTCGGGATAAGGATTGGCTCTGAA	.......(((((((..((((((((((.	.))))))).)))....))))))).......
miR-6497	GPAI036083	lethal (3)	3531-3560	-26.6 kcal/mol	AAGAGTGTCGGACGAAGCCCAAAAGTTGCG	CGTAACTTCGGGATAAGGATTGGCTCTGAA	....(.(((((.(....(((..((((((((	)))))))).)))....)..))))).)....
miR-6497	GPAI036170		7125-7155	-33.0 kcal/mol	TCTCCAGGCAGTTTTTCTTTGCGATGTTGCT	CGTAACTTCGGGATAAGGATTGGCTCTGAA	.....((.((((((((..((.(((.(((((.	.))))).))).)).)))))))).)).....
miR-6497	GPAI036350		3686-3715	-32.9 kcal/mol	TGCATCGCCTTCACCCTTGACCAAGTTGCA	CGTAACTTCGGGATAAGGATTGGCTCTGAA	......(((.....(((((.(((((((((.	.))))))).))..)))))...)))......
miR-6497	GPAI037295	Glutamic acid decarboxylase	1787-1817	-22.9 kcal/mol	GTCTGTCTTAATTTCTATTACAGAGGTAACA	CGTAACTTCGGGATAAGGATTGGCTCTGAA	.((.(..((((((..((((...(((((.((.	.)).)))))..))))..))))))..).)).
miR-6497	GPAI037548	Molybdenum cofactor synthesis	3309-3336	-29.5 kcal/mol	AACAAAATCAATTAAAACCGTTGTTACG	CGTAACTTCGGGATAAGGATTGGCTCTGAA	..((.(..(((((....(((..((((((	))))))..)))......)))))..).))..
miR-6497	GPAI037873	mRNA-capping-enzyme	122-151	-27.6 kcal/mol	ATTTTCGCTATTTTCTCTCCCTTGGTGGCG	CGTAACTTCGGGATAAGGATTGGCTCTGAA	......((((.((..(.((((..(((.(((	))).)))..)))).)..)).))))......
miR-6497	GPAI037906		3251-3283	-28.4 kcal/mol	TGAGCCACCAGTATCGGATCCTATGGAGCTGCA	CGTAACTTCGGGATAAGGATTGGCTCTGAA	.......(((((.((..(((((..((((.(((.	.))).)))))))))..))))))).......
miR-6497	GPAI037941	gamma-glutamyl carboxylase	368-397	-28.2 kcal/mol	GTATTAGCAGAAATTATTCCCAAAGTTGCC	CGTAACTTCGGGATAAGGATTGGCTCTGAA	.....(((...((((..((((.(((((((.	.))))))).))))....)))).))).....
miR-6497	GPAI038307		33-62	-24.2 kcal/mol	TTCAGAGTATTTAGTTTATGAAAAGTTACT	CGTAACTTCGGGATAAGGATTGGCTCTGAA	.(((((((......(((((...(((((((.	.)))))))....))))).....))))))).
miR-6497	GPAI038707	Heat shock protein cognate	6376-6408	-24.2 kcal/mol	ATACTCCCCGATTGTGCACTCACTGCAGTTACC	CGTAACTTCGGGATAAGGATTGGCTCTGAA	.......((((((.(....((.(((.((((((.	.)))))).)))))..).)))))).......
miR-6497	GPAI039223		223-252	-28.1 kcal/mol	ATTGGAGCACATTTCAAATCGGAAGTTACC	CGTAACTTCGGGATAAGGATTGGCTCTGAA	...(((((.((.(((...((.((((((((.	.)))))))).))....))).)))))))...
miR-6497	GPAI039226	Dynamitin	943-970	-24.4 kcal/mol	GTTAGAACGATCTCAGCAGAAAGTTATG	CGTAACTTCGGGATAAGGATTGGCTCTGAA	...(((.((((((...(...((((((((	))))))))...)....))))))..)))...
miR-6497	GPAI039623		1008-1037	-27.6 kcal/mol	AATATAGTTTATTTTGAAACCGAAATTACT	CGTAACTTCGGGATAAGGATTGGCTCTGAA	.....(((..(((((....(((((.((((.	.)))).)))))....)))))..))).....
miR-6497	GPAI039716	PVR adaptor protein	7137-7165	-34.0 kcal/mol	TTCTCTGCTTGGCCCTTGGTAAAGTGGCG	CGTAACTTCGGGATAAGGATTGGCTCTGAA	(((...(((....(((((...((((.(((	))).)))).....)))))...)))...)))
miR-6497	GPAI039716	target of wit	1363-1394	-34.0 kcal/mol	TTAAAAGCTTTCACCTCCACGCTGAAGTTATT	CGTAACTTCGGGATAAGGATTGGCTCTGAA	.....((((....(((...(.((((((((((.	.)))))))))))...)))...)))).....
miR-6497	GPAI040273		8609-8632	-31.3 kcal/mol	TTTAAGTCAGCTGTTGCTGTTGCG	CGTAACTTCGGGATAAGGATTGGCTCTGAA	(((((((((((((((.(.((((((	))))))...).)))..)).)))))).))))
miR-6497	GPAI040654		2406-2436	-29.7 kcal/mol	ATCAGGTTAAGACCTCAGCACAGTGGCTACG	CGTAACTTCGGGATAAGGATTGGCTCTGAA	..((((((((..(((...(...(.((.((((	)))).)).)..)...))).))))).)))..
miR-6497	GPAI041175		6557-6586	-30.7 kcal/mol	ACGTAAGCCTAACTACAGCCCCTGGTTATA	CGTAACTTCGGGATAAGGATTGGCTCTGAA	.....((((...((....(((..((((((.	.))))))..)))....))...)))).....
miR-6497	GPAI041630	Dopamine/Ecdysteroid receptor	1468-1498	-29.0 kcal/mol	TACCTATACTATCAAAATCCACAGAGTTACT	CGTAACTTCGGGATAAGGATTGGCTCTGAA	..........(((...((((.(..((((((.	.))))))..)))))...)))..........
miR-6497	GPAI041739		2377-2404	-28.5 kcal/mol	TAAAGGGTCAAAAGTAATAGGATTTACG	CGTAACTTCGGGATAAGGATTGGCTCTGAA	...((((((((........(((.(((((	))))).)))..........))))))))...
miR-6497	GPAI042036		311-342	-25.8 kcal/mol	GTTGAAGCCTATTCTTGTTAAACTAGGCTGCT	CGTAACTTCGGGATAAGGATTGGCTCTGAA	......(((.(((((((((...(.(((.(((.	.))).))).).))))))))).)))......
miR-6497	GPAI042582		1365-1392	-27.6 kcal/mol	AAGTTTACCTCTCCATGCCGAATTTGTG	CGTAACTTCGGGATAAGGATTGGCTCTGAA	.......((..(((((.(((((.(((((	))))).))))).))..)))..)).......
miR-6497	GPAI042954	spt4	2056-2085	-32.0 kcal/mol	CTTGGACTCTCATCGATCCTGTAATTTATG	CGTAACTTCGGGATAAGGATTGGCTCTGAA	.(..((..((.(((.((((((.((.(((((	))))).))))))))...))).)).))..).
miR-6497	GPAI042972		172-198	-23.7 kcal/mol	TTCAAAAGCATTTTTGTCGAAATTATG	CGTAACTTCGGGATAAGGATTGGCTCTGAA	((((..(((((((((((((((.(((((	))))).)))..)))))))))..))).))))
miR-6497	GPAI043264		2991-3022	-32.5 kcal/mol	AAGGCTACCAACTCCTTGAGGGCGAATTTATA	CGTAACTTCGGGATAAGGATTGGCTCTGAA	.......((((.((((((....((((.((((.	.)))).))))...)))))))))).......
miR-6497	GPAI043472		5704-5733	-29.2 kcal/mol	TTTAGTTCCAAAACAAATTTCAAGGTTGCA	CGTAACTTCGGGATAAGGATTGGCTCTGAA	..(((..((((..(..((..(.(((((((.	.))))))).)..))..)..))))..)))..
miR-6497	GPAI044262	Clathrin heavy chain	4293-4321	-27.8 kcal/mol	CTGAGAGGTTTTCAGTTCTTTCAGTTATG	CGTAACTTCGGGATAAGGATTGGCTCTGAA	....(((.(..((...((((..(((((((	)))))))..))))....))..).)))....
miR-6497	GPAI045701	Testin ortholog	7080-7110	-27.0 kcal/mol	TTTCATTCAAATTTTTATACCCGAAATTACC	CGTAACTTCGGGATAAGGATTGGCTCTGAA	..........((((((((.((((((.((((.	.)))).))))))))))))))..........
miR-6497	GPAI045836		5591-5622	-28.7 kcal/mol	AAACGAGTCAGAAAGTGATGACAGAAGTGGCA	CGTAACTTCGGGATAAGGATTGGCTCTGAA	....(((((((......((..(.(((((.((.	.)).))))))..)).....)))))))....
miR-6497	GPAI045836	Poly(rC) Binding Protein	6445-6472	-28.7 kcal/mol	AGTCGCGACGATCATTCCCCAAGATACG	CGTAACTTCGGGATAAGGATTGGCTCTGAA	........(((((..((((.(((.((((	)))).))).))))....)))))........
miR-6497	GPAI046562		8641-8671	-28.0 kcal/mol	ATAAGAGCACGAAGCTTAAATAGAATTTGCA	CGTAACTTCGGGATAAGGATTGGCTCTGAA	...(((((.(((..((((....(((.((((.	.)))).)))....))))..))))))))...
miR-6497	GPAI046578	20S proteasome regulatory subunit beta type PSMB2/PRE1	5290-5319	-27.8 kcal/mol	CTTATTAATAATCATACAACCGAATTTACA	CGTAACTTCGGGATAAGGATTGGCTCTGAA	........(((((......(((((.((((.	.)))).)))))......)))))........
miR-6497	GPAI046831	tweety	3450-3480	-28.5 kcal/mol	AAAATTGCAAAAATTCTTGAATCAAGTTGCC	CGTAACTTCGGGATAAGGATTGGCTCTGAA	......((...((((((((..(((((((((.	.))))))).))..)))))))).))......
miR-6497	GPAI046929		8085-8112	-32.1 kcal/mol	GCTTAAGTCATTTAAAGTCAAGGTTGCA	CGTAACTTCGGGATAAGGATTGGCTCTGAA	.....(((((.((...(((.(((((((.	.)))))))...)))...)).))))).....
miR-6497	GPAI047013	ATP-binding Cassette (ABC) Superfamily transporter	4271-4305	-28.4 kcal/mol	ATCACAATCTCTCACTTAAAACCCTTGGAGTTGCT	CGTAACTTCGGGATAAGGATTGGCTCTGAA	...........((.((((...(((..((((((((.	.))))))))))).))))))...........
miR-6497	GPAI047711		283-311	-27.5 kcal/mol	TTCAGACAATCTCCTTGTATTAAGATATA	CGTAACTTCGGGATAAGGATTGGCTCTGAA	(((((((....(((((((...(((.(((.	.))).)))....)))))))...).))))))
miR-6497	GPAI047780		10174-10203	-29.5 kcal/mol	GAGGGTCACCAACTCAATCTCGAAGTAATG	CGTAACTTCGGGATAAGGATTGGCTCTGAA	............((..((((((((((.(((	))).))))))))))..))............
miR-6497	GPAI047860	grappa	4530-4561	-29.4 kcal/mol	CAAAGAGTGTTTGATTGTTTAAAGAAGTTGTG	CGTAACTTCGGGATAAGGATTGGCTCTGAA	....((((......((((((...(((((((((	))))))))).))))))......))))....
miR-6497	GPAI048440	mannose-6-phosphate isomerase	8908-8938	-30.8 kcal/mol	TGCATTTCCATTTCTTGTTTCCAAATTTGCA	CGTAACTTCGGGATAAGGATTGGCTCTGAA	.......(((.((((((((.((.((.((((.	.)))).)).)))))))))).))).......
miR-999-3p	GPAI000227		20-41	-25.4 kcal/mol	ATGAGGGCCTTTATTTTAGCAT	ATGTTAACTGTAAGACTGTGTCT	.........(((((.(((((((	)))))))..))))).........
miR-999-3p	GPAI001000		4853-4875	-22.3 kcal/mol	AGACAATGTCATCACGTAGACAT	ATGTTAACTGTAAGACTGTGTCT	(((((..(((..((.((.(((((	))))).))))...)))..)))))
miR-999-3p	GPAI002170	Snakeskin	6366-6386	-23.1 kcal/mol	AGTCACCTCTTCAGCTAACAT	ATGTTAACTGTAAGACTGTGTCT	((.(((.(((((((.((((((	)))))).))).))))..))).))
miR-999-3p	GPAI003888		2700-2722	-21.6 kcal/mol	TTAAACATCTTTTCAGTTAACAA	ATGTTAACTGTAAGACTGTGTCT	....(((((((..(((((((((.	.))))))))).)))).)))....
miR-999-3p	GPAI003914	methuselah-like	4759-4782	-21.6 kcal/mol	AGCACATATTCTAAATGTTAACAT	ATGTTAACTGTAAGACTGTGTCT	((.(((((.(((....((((((((	))))))))....))).)))))))
miR-999-3p	GPAI004104		2991-3015	-22.5 kcal/mol	AGAGGCAGGAAATGCAAGTTAAGAC	ATGTTAACTGTAAGACTGTGTCT	(((.((((....((((.(((((.(.	.).)))))))))...)))).)))
miR-999-3p	GPAI004438	immediate early response erythropoietin 4-like protein	1543-1564	-22.0 kcal/mol	GGAAATTAACTGCAGTTGACGC	ATGTTAACTGTAAGACTGTGTCT	(((.......(((((((((((.	.)))))))))))........)))
miR-999-3p	GPAI004636	Chromatin-linked adaptor for MSL proteins	407-429	-27.8 kcal/mol	GGTCACAGGCAAAAGGTAAGCGA	ATGTTAACTGTAAGACTGTGTCT	((.(((((......(((.((((.	.)))).)))......))))).))
miR-999-3p	GPAI005040		1154-1177	-21.4 kcal/mol	TCGCACAACAGACAGATTTGACAT	ATGTTAACTGTAAGACTGTGTCT	..(((((....((((..(((((((	))))))))))).....)))))..
miR-999-3p	GPAI005271		1795-1818	-22.9 kcal/mol	AAACAACAGTTTTATAGCTGATAG	ATGTTAACTGTAAGACTGTGTCT	..(((.(((((((((((.(((((.	.))))).))))))))))))))..
miR-999-3p	GPAI005407		1315-1335	-21.5 kcal/mol	CGATGTAGTCCAAGTAAACAG	ATGTTAACTGTAAGACTGTGTCT	.((..(((((..(((.((((.	.)))).)))....)))))..)).
miR-999-3p	GPAI006262		4873-4896	-29.2 kcal/mol	GGATGCCGTCTGCATATTTGACAA	ATGTTAACTGTAAGACTGTGTCT	((((((.((((..(((.((((((.	.)))))).))).)))).))))))
miR-999-3p	GPAI006780	Zinc/iron regulated transporter-related protein 99C	3270-3291	-22.7 kcal/mol	AGATATCAACTTCAGTTAACGT	ATGTTAACTGTAAGACTGTGTCT	((((((...(((((((((((((	)))))))))).)))...))))))
miR-999-3p	GPAI006960		11593-11620	-23.9 kcal/mol	TGACACAAAGTGCTTGCAAATGTGATAT	ATGTTAACTGTAAGACTGTGTCT	.((((((..((.((((((....((((((	))))))..)))))))))))))).
miR-999-3p	GPAI007400		66-90	-20.5 kcal/mol	CACCACAAACTATCGCAGTTAACGA	ATGTTAACTGTAAGACTGTGTCT	...((((..((...((((((((((.	.)))))))))).))..))))...
miR-999-3p	GPAI007435		6870-6893	-21.7 kcal/mol	GTACTCAGGGTGTACAGTTAGGAA	ATGTTAACTGTAAGACTGTGTCT	..((.(((....(((((((((.(.	.).)))))))))...))).))..
miR-999-3p	GPAI007878		1846-1866	-23.2 kcal/mol	AGCCGCGTTCGCAGTGGACAA	ATGTTAACTGTAAGACTGTGTCT	((.((((.(((((((.((((.	.)))).)))))..)).)))).))
miR-999-3p	GPAI007984		545-568	-21.1 kcal/mol	AGTACAGTCTAAAAAAGTAAACGA	ATGTTAACTGTAAGACTGTGTCT	((((((((((.(...(((.((((.	.)))).))).).)))))))).))
miR-999-3p	GPAI007999		62-86	-24.2 kcal/mol	AGCCACAATAAGCAGCAGTTAATGT	ATGTTAACTGTAAGACTGTGTCT	((.((((.......(((((((((((	))))))))))).....)))).))
miR-999-3p	GPAI008000		8775-8799	-22.8 kcal/mol	AGAAACAGCACTTTGCAGATAGCAA	ATGTTAACTGTAAGACTGTGTCT	(((.((((...(((((((.(((((.	.))))).))))))).)))).)))
miR-999-3p	GPAI009027	ERp60	941-965	-21.0 kcal/mol	AGATGCAAACTCGTTCAGCTGACGA	ATGTTAACTGTAAGACTGTGTCT	(((((((...((...(((.(((((.	.))))).)))...)).)))))))
miR-999-3p	GPAI009042	drosha	2056-2077	-22.0 kcal/mol	CGACATACTATTACAATAACAT	ATGTTAACTGTAAGACTGTGTCT	.((((((...(((((.((((((	))))))..)))))...)))))).
miR-999-3p	GPAI009336		5981-6003	-24.0 kcal/mol	TCTCATTATCGTACAGTTGTCAT	ATGTTAACTGTAAGACTGTGTCT	...(((..((.((((((((.(((	))).)))))))).))..)))...
miR-999-3p	GPAI009401		7493-7514	-21.2 kcal/mol	GGGCACACAGACACGTGAACAT	ATGTTAACTGTAAGACTGTGTCT	(((((((...(((.((.(((((	))))).))))).....)))))))
miR-999-3p	GPAI009708	Sirt2	808-830	-21.7 kcal/mol	TCGCACATAAATACAGGTAGCAG	ATGTTAACTGTAAGACTGTGTCT	..(((((....(((((.(((((.	.))))).)))))....)))))..
miR-999-3p	GPAI009805		2236-2259	-21.9 kcal/mol	AGACAAAATGTTTTACATTCACGT	ATGTTAACTGTAAGACTGTGTCT	(((((....((((((((((.((((	)))).)).))))))))..)))))
miR-999-3p	GPAI010117		5765-5789	-29.7 kcal/mol	GGGAGTAGTCGCAAGCGGGTGATAT	ATGTTAACTGTAAGACTGTGTCT	(((..(((((....((((.(((((.	.))))).))))..)))))..)))
miR-999-3p	GPAI010328		4375-4396	-25.0 kcal/mol	AGACTGGAAAAACAGTTGATAA	ATGTTAACTGTAAGACTGTGTCT	(((((((....((((((((((.	.))))))))))....))).))))
miR-999-3p	GPAI010934	Sir2	7125-7150	-26.0 kcal/mol	ACACACGGATTGGCAACAGTGAACAT	ATGTTAACTGTAAGACTGTGTCT	...(((((.((....(((((.(((((	))))).)))))..)))))))...
miR-999-3p	GPAI010958		914-936	-26.6 kcal/mol	AGACATTGAACAGCAGTTAACAA	ATGTTAACTGTAAGACTGTGTCT	((((((......((((((((((.	.))))))))))......))))))
miR-999-3p	GPAI011496	UPI0001CC9B85	4732-4758	-22.4 kcal/mol	TTACATACGTCCGTACAAACTTAACAT	ATGTTAACTGTAAGACTGTGTCT	..(((((.(((..((((...(((((((	))))))).)))).))))))))..
miR-999-3p	GPAI011692	Guanylyl cyclase at 76C	861-883	-22.3 kcal/mol	ATATACAGTTGATCTGTTAATAT	ATGTTAACTGTAAGACTGTGTCT	..((((((((...(.((((((((	)))))))).)...))))))))..
miR-999-3p	GPAI011735	peroxisomal membrane protein MpV17	1510-1531	-23.3 kcal/mol	CAATATTTCTATCAGTTAACAT	ATGTTAACTGTAAGACTGTGTCT	..((((.(((..((((((((((	))))))))))..)))..))))..
miR-999-3p	GPAI012208		11746-11768	-23.2 kcal/mol	TCAAACGTTCGTGCGGTTGGCAT	ATGTTAACTGTAAGACTGTGTCT	...........((((((((((((	))))))))))))...........
miR-999-3p	GPAI012515	Hormone receptor-like in	3164-3185	-24.3 kcal/mol	TACCACAGCACTTACATAGCGT	ATGTTAACTGTAAGACTGTGTCT	...(((((..((((((((((((	))))))..)))))).)))))...
miR-999-3p	GPAI012900	ionotropic receptor 47a	4737-4761	-22.8 kcal/mol	AGACATTTTGTTACAATATTGACGG	ATGTTAACTGTAAGACTGTGTCT	((((((..(.(((((...((((((.	.)))))).))))).)..))))))
miR-999-3p	GPAI014544		8016-8037	-23.6 kcal/mol	AAACCACTCTTTCAGTTTGCAT	ATGTTAACTGTAAGACTGTGTCT	..((((.((((.(((((.((((	)))).))))).)))).)).))..
miR-999-3p	GPAI014895	UPI0001CC9B1F	345-368	-23.6 kcal/mol	AGGCACACACAGGCACACTGACAT	ATGTTAACTGTAAGACTGTGTCT	(((((((.....(((...((((((	))))))..))).....)))))))
miR-999-3p	GPAI015164	Derlin-2	3111-3134	-24.1 kcal/mol	AAACAACAGTTTTGCATTTAGTAT	ATGTTAACTGTAAGACTGTGTCT	..(((.((((((((((.(((((((	))))))).)))))))))))))..
miR-999-3p	GPAI015522		54-75	-23.0 kcal/mol	AGGCATCAGCATAGATTAGCAT	ATGTTAACTGTAAGACTGTGTCT	(((((.((((((((.(((((((	)))))))))))..).))))))))
miR-999-3p	GPAI015640	Ras-like protein A	8352-8377	-24.5 kcal/mol	TTACATCAGTCAGCTCCAGATGGCAG	ATGTTAACTGTAAGACTGTGTCT	..(((.(((((.....(((.(((((.	.))))).)))...))))))))..
miR-999-3p	GPAI016242		5912-5934	-24.2 kcal/mol	CGTCTCGGTCGATGGCTTGACAT	ATGTTAACTGTAAGACTGTGTCT	.(.(.(((((.((((.(((((((	)))))))))))..))))).).).
miR-999-3p	GPAI016543		258-281	-21.5 kcal/mol	TTCCACTGTTTTATTTATTAGCAT	ATGTTAACTGTAAGACTGTGTCT	...(((.(((((((...(((((((	)))))))..))))))).)))...
miR-999-3p	GPAI017344	Kinesin family member 19A ortholog	4890-4914	-22.2 kcal/mol	CGTCACAATCTGCCCCAGTTACCAT	ATGTTAACTGTAAGACTGTGTCT	.(.((((.(((....((((((.(((	))).))))))..))).)))).).
miR-999-3p	GPAI017346		1019-1043	-22.3 kcal/mol	CAGTTGATTCTTGATCAGTTGACAT	ATGTTAACTGTAAGACTGTGTCT	........(((((..((((((((((	)))))))))))))))........
miR-999-3p	GPAI017461		5547-5570	-25.2 kcal/mol	TCTCACACTCTTAAAATTTAACAT	ATGTTAACTGTAAGACTGTGTCT	...((((.(((((....(((((((	)))))))...))))).))))...
miR-999-3p	GPAI017518	tipE homolog	1121-1142	-21.6 kcal/mol	ATATTCAGTTGATGGTTGGCAT	ATGTTAACTGTAAGACTGTGTCT	.....(((((.(((((((((((	)))))))))))..))))).....
miR-999-3p	GPAI017794	Hira	1791-1816	-21.6 kcal/mol	AAACAAAGTTGTATATATGTTAACGT	ATGTTAACTGTAAGACTGTGTCT	..(((.((((...((((.((((((((	)))))))))))).)))).)))..
miR-999-3p	GPAI017812		10169-10188	-24.0 kcal/mol	GGACAAATCACAGATAACAG	ATGTTAACTGTAAGACTGTGTCT	(((((..((((((.(((((.	.))))).))))..))...)))))
miR-999-3p	GPAI018182		1275-1299	-21.3 kcal/mol	TATAGTAGTCTTCTACAGGTAATAG	ATGTTAACTGTAAGACTGTGTCT	.....((((((..(((((.(((((.	.))))).))))))))))).....
miR-999-3p	GPAI018262	kurz	14296-14321	-26.0 kcal/mol	AGATCACGGTCAAAAAGAGCTAATAA	ATGTTAACTGTAAGACTGTGTCT	(((.(((((((....(.((.(((((.	.))))).)).)..))))))))))
miR-999-3p	GPAI018363		2891-2913	-21.3 kcal/mol	AGAACAGCCGGCAGAAATAGCAT	ATGTTAACTGTAAGACTGTGTCT	((((((((..((((...((((((	)))))).))))..).)))).)))
miR-999-3p	GPAI019620		10880-10902	-26.0 kcal/mol	TAATTCAGTCAGACAGTAAACAA	ATGTTAACTGTAAGACTGTGTCT	.....(((((..(((((.((((.	.)))).)))))..))))).....
miR-999-3p	GPAI019793	decapentaplegic	484-508	-24.8 kcal/mol	TTACGCAGCTCAAAGCAGGTAACAT	ATGTTAACTGTAAGACTGTGTCT	..((((((.((...((((.((((((	)))))).))))..))))))))..
miR-999-3p	GPAI020035		6268-6290	-22.4 kcal/mol	ACGGTCAGTCAGTCAGTCAGCGA	ATGTTAACTGTAAGACTGTGTCT	.....(((((...((((.((((.	.)))).))))...))))).....
miR-999-3p	GPAI020459		2020-2041	-27.9 kcal/mol	CGACGCAGATGTCAGTTGACAT	ATGTTAACTGTAAGACTGTGTCT	...(((((....((((((((((	)))))))))).....)))))...
miR-999-3p	GPAI021925		950-970	-24.7 kcal/mol	AGATAATATTGCAATTAGCAT	ATGTTAACTGTAAGACTGTGTCT	(((((...(((((.(((((((	))))))).))))).....)))))
miR-999-3p	GPAI022202	Argonaute-1	1482-1502	-29.0 kcal/mol	AGACACAGTTCAAGTTAACAT	ATGTTAACTGTAAGACTGTGTCT	((((((((((..((((((((.	.))))))))....))))))))))
miR-999-3p	GPAI022239		7767-7790	-25.5 kcal/mol	CTGTGCAATGCTTATGGTGAACAT	ATGTTAACTGTAAGACTGTGTCT	..(..((...((((((((.(((((	))))).))))))))..))..)..
miR-999-3p	GPAI022403	farnesyltransferase alpha subunit	11123-11145	-22.8 kcal/mol	TTACATATTTGATCAGTTAATAC	ATGTTAACTGTAAGACTGTGTCT	..(((((.((...(((((((((.	.)))))))))...)).)))))..
miR-999-3p	GPAI022424		5288-5311	-24.7 kcal/mol	AGACATAGATTTTACATTTTACAT	ATGTTAACTGTAAGACTGTGTCT	((((((((.(((((((.((.((((	)))).)).)))))))))))))))
miR-999-3p	GPAI022589	transaldolase	3608-3630	-20.3 kcal/mol	AGACACAGGTGGAATGCTAATAT	ATGTTAACTGTAAGACTGTGTCT	((((((((.......(.((((((	)))))).).......))))))))
miR-999-3p	GPAI022590		197-220	-20.7 kcal/mol	AGGCACGCTTTTTTACAATAACGT	ATGTTAACTGTAAGACTGTGTCT	(((((((...(((((((.((((((	))))))..))))))).)))))))
miR-999-3p	GPAI023402		2194-2214	-23.9 kcal/mol	AGACACTGTATAAGATAACAA	ATGTTAACTGTAAGACTGTGTCT	((((((.((...((.(((((.	.))))).)).....)).))))))
miR-999-3p	GPAI023841		3646-3665	-21.2 kcal/mol	CACTACAGCACAGTTAATAG	ATGTTAACTGTAAGACTGTGTCT	...((((((((((((((((.	.))))))))))..).)))))...
miR-999-3p	GPAI024071		3595-3616	-24.0 kcal/mol	ACGCATTCATTGCAGTTTGCAT	ATGTTAACTGTAAGACTGTGTCT	..((((...((((((((.((((	)))).))))))))....))))..
miR-999-3p	GPAI024768	olf413	1331-1353	-24.9 kcal/mol	TTGCATGGTTCCGTGGTTAACGA	ATGTTAACTGTAAGACTGTGTCT	..((((((((..(..(((((((.	.)))))))..)..))))))))..
miR-999-3p	GPAI025949		1590-1613	-24.3 kcal/mol	AGATGACAGTATCCCAGTTCATAA	ATGTTAACTGTAAGACTGTGTCT	((((.(((((....(((((.(((.	.))).)))))....)))))))))
miR-999-3p	GPAI026094	Mesoderm-expressed	3524-3545	-21.7 kcal/mol	TGACAAGACCCACAGTTAACAC	ATGTTAACTGTAAGACTGTGTCT	.((((((.(..((((((((((.	.))))))))))..).)).)))).
miR-999-3p	GPAI026571	Cuticular protein 30B	46-67	-21.2 kcal/mol	CAATACAGTCCCTAGTTTACAT	ATGTTAACTGTAAGACTGTGTCT	..((((((((..(((((.((((	)))).)))))...))))))))..
miR-999-3p	GPAI026574	Organic anion transporting polypeptide 30B	1938-1959	-22.0 kcal/mol	TTTAATAGTTTTACTTTGACAA	ATGTTAACTGTAAGACTGTGTCT	....((((((((((.((((((.	.))))))..))))))))))....
miR-999-3p	GPAI026950	ADP ribosylation factor at 102F	3365-3387	-24.0 kcal/mol	ATGCATAGCTCTTTGGTTATCAA	ATGTTAACTGTAAGACTGTGTCT	..((((((.((((((((((.((.	.)).)))))).))))))))))..
miR-999-3p	GPAI027342	Biogenesis of lysosome-related organelles complex 1, subunit	3066-3086	-22.8 kcal/mol	TCACACATCCTTGCTTGGCAG	ATGTTAACTGTAAGACTGTGTCT	..(((((..(((((((((((.	.))))))..)))))..)))))..
miR-999-3p	GPAI028339		14567-14588	-24.0 kcal/mol	GGATGCAGCGGTTTGTAGACAA	ATGTTAACTGTAAGACTGTGTCT	(((((((((.....((.((((.	.)))).)).....).))))))))
miR-999-3p	GPAI028359		8609-8629	-27.4 kcal/mol	TGACACAGTCAATGTTAACAA	ATGTTAACTGTAAGACTGTGTCT	.(((((((((...(((((((.	.))))))).....))))))))).
miR-999-3p	GPAI029645		5328-5350	-25.6 kcal/mol	TGACATTGAAATACAGTTAAGAT	ATGTTAACTGTAAGACTGTGTCT	.(((((.....(((((((((.((	)).))))))))).....))))).
miR-999-3p	GPAI029645		7377-7399	-25.6 kcal/mol	TGACACACCCACACACTTAACAG	ATGTTAACTGTAAGACTGTGTCT	.((((((..(..(((.((((((.	.)))))).)))..)..)))))).
miR-999-3p	GPAI029771		2836-2855	-23.6 kcal/mol	AGACATGTCACAGTCAATAA	ATGTTAACTGTAAGACTGTGTCT	((((((((((((((.((((.	.)))).)))))..))).))))))
miR-999-3p	GPAI029911	puffyeye	1978-2000	-22.0 kcal/mol	AGAAAAGTAAATGCAGTTGATAA	ATGTTAACTGTAAGACTGTGTCT	(((..(((...(((((((((((.	.)))))))))))..)))...)))
miR-999-3p	GPAI029983		1467-1490	-23.1 kcal/mol	TCATATGGTGCTAACAATTGACAT	ATGTTAACTGTAAGACTGTGTCT	..(((((((.((.(((.(((((((	))))))).))).)))))))))..
miR-999-3p	GPAI030417		3833-3853	-21.4 kcal/mol	AGCACACATCTACATTAGCAT	ATGTTAACTGTAAGACTGTGTCT	((.((((((((((((((((((	))))))).))).))).)))))))
miR-999-3p	GPAI031219		3094-3114	-25.8 kcal/mol	AAATACAGCTACAGATAACGA	ATGTTAACTGTAAGACTGTGTCT	..((((((((((((.(((((.	.))))).)))).)).))))))..
miR-999-3p	GPAI031446		4576-4597	-23.4 kcal/mol	AGACACATAGACGGACTGATAT	ATGTTAACTGTAAGACTGTGTCT	(((((((...((((..((((((	)))))).)))).....)))))))
miR-999-3p	GPAI032134		13947-13968	-26.2 kcal/mol	AGAAAATGCTTATAGTTAATAA	ATGTTAACTGTAAGACTGTGTCT	(((....((((((((((((((.	.))))))))))))).)....)))
miR-999-3p	GPAI032134		4781-4805	-26.2 kcal/mol	CAGCACAGACAACGGCAGTGAATAG	ATGTTAACTGTAAGACTGTGTCT	..((((((......(((((.((((.	.)))).)))))....))))))..
miR-999-3p	GPAI032437		4247-4268	-21.4 kcal/mol	ACCTACAGGTCACAGTTAAGAT	ATGTTAACTGTAAGACTGTGTCT	...(((((...((((((((.((	)).))))))))....)))))...
miR-999-3p	GPAI032885	lethal (2) k05819	9507-9530	-24.3 kcal/mol	ATACACAGCAATAGCGGTTAACAG	ATGTTAACTGTAAGACTGTGTCT	..((((((...(.((((((((((.	.)))))))))).)..))))))..
miR-999-3p	GPAI032885	lethal (2) k05819	15765-15787	-24.3 kcal/mol	TGAAAAGTTATTGCAGTTAATAT	ATGTTAACTGTAAGACTGTGTCT	.((..((((.(((((((((((((	)))))))))))))))))...)).
miR-999-3p	GPAI033385		1183-1207	-24.3 kcal/mol	CTTCATTGGGTAGTGCAGCTAGCGT	ATGTTAACTGTAAGACTGTGTCT	...(((..(((..(((((.((((((	)))))).)))))..))))))...
miR-999-3p	GPAI033669		755-778	-24.2 kcal/mol	GAATACATTCCCTGCAGTGAGCAA	ATGTTAACTGTAAGACTGTGTCT	..(((((.((..((((((.((((.	.)))).)))))).)).)))))..
miR-999-3p	GPAI033669		385-407	-24.2 kcal/mol	CGGATTTGTCCTTCAGTTAATAA	ATGTTAACTGTAAGACTGTGTCT	.......(((...(((((((((.	.)))))))))...))).......
miR-999-3p	GPAI033669		5191-5212	-24.2 kcal/mol	TTATGCAGAATGCGGATAGCAG	ATGTTAACTGTAAGACTGTGTCT	..((((((..(((((.(((((.	.))))).)))))...))))))..
miR-999-3p	GPAI033999	DnaJ-like-60	5013-5035	-26.1 kcal/mol	AGGCAAAGGATCGCGGCTAATAA	ATGTTAACTGTAAGACTGTGTCT	(((((.((..(..(((.(((((.	.))))).)))..)..)).)))))
miR-999-3p	GPAI034184		4856-4877	-24.6 kcal/mol	AAGCACACCTTATAGTCAACAA	ATGTTAACTGTAAGACTGTGTCT	..(((((.((((((((.((((.	.)))).))))))))..)))))..
miR-999-3p	GPAI034436		4010-4035	-22.9 kcal/mol	TGATCACAAGTCTAAATGGTTTGCGA	ATGTTAACTGTAAGACTGTGTCT	.((.((((.((((..((((((.(((.	.))).)))))).)))))))))).
miR-999-3p	GPAI034436		8488-8509	-22.9 kcal/mol	ATATACAGTTAAAGGTAAACAC	ATGTTAACTGTAAGACTGTGTCT	..((((((((...(((.((((.	.)))).)))....))))))))..
miR-999-3p	GPAI034459		14690-14713	-23.5 kcal/mol	GTGCACCGGATGCACAGTTAATAC	ATGTTAACTGTAAGACTGTGTCT	..((((.(..(..((((((((((.	.)))))))))).)..).))))..
miR-999-3p	GPAI034557	Apolipoprotein lipid transfer particle	9774-9795	-24.9 kcal/mol	AGACCACAGGCGAAGTAAACAC	ATGTTAACTGTAAGACTGTGTCT	((((.((((.(..(((.((((.	.)))).)))....).))))))))
miR-999-3p	GPAI034557	Apolipoprotein lipid transfer particle	16254-16274	-24.9 kcal/mol	CGACAACGATGCAGTTCGCAC	ATGTTAACTGTAAGACTGTGTCT	.((((....(((((((.(((.	.))).)))))))......)))).
miR-999-3p	GPAI035705	Mtr3	2417-2438	-23.6 kcal/mol	GGACATAATTCGCAGTTAATAT	ATGTTAACTGTAAGACTGTGTCT	(((((((.((..((((((((((	))))))))))..))..)))))))
miR-999-3p	GPAI035784	Stromalin	534-558	-21.3 kcal/mol	GGAACACAGCATCTAGCTTTAACAA	ATGTTAACTGTAAGACTGTGTCT	(((.(((((..(((.((.((((((.	.))))))..)).)))))))))))
miR-999-3p	GPAI035788	ats-ala-m|mitochondrial alanyl-tRNA synthetase	13497-13519	-24.6 kcal/mol	TACCACAAAGGATCAGTTGACAT	ATGTTAACTGTAAGACTGTGTCT	...((((......((((((((((	))))))))))......))))...
miR-999-3p	GPAI036153		2998-3022	-23.9 kcal/mol	AAATGAAGCCTTGCAGCAGTAACAT	ATGTTAACTGTAAGACTGTGTCT	......((.(((((((...((((((	)))))).))))))).))......
miR-999-3p	GPAI038281		3736-3758	-25.0 kcal/mol	TAGCACAGTGAATAAGTAGACAA	ATGTTAACTGTAAGACTGTGTCT	..(((((((.....(((.((((.	.)))).))).....)))))))..
miR-999-3p	GPAI038892		7470-7494	-27.9 kcal/mol	CGTTGTGGTACTTGCGGAGTAGCAT	ATGTTAACTGTAAGACTGTGTCT	......(((.(((((((..((((((	)))))).))))))))))......
miR-999-3p	GPAI038987	Protein-serine/threonine kinase	12127-12147	-24.0 kcal/mol	CATTACACTTGCAGTGAGCGT	ATGTTAACTGTAAGACTGTGTCT	...((((((((((((.((((.	.)))).))))))))..))))...
miR-999-3p	GPAI039839	Sema-2a	1284-1306	-21.2 kcal/mol	AAATGCAGTTCCACAAATGACAT	ATGTTAACTGTAAGACTGTGTCT	....((((((..(((..((((((	))))))..)))..))))))....
miR-999-3p	GPAI040171	Rab5	13311-13335	-24.0 kcal/mol	AGAATACAATCTGCTCAGTTGATGT	ATGTTAACTGTAAGACTGTGTCT	(((.((((.(((...((((((((((	))))))))))..))).)))))))
miR-999-3p	GPAI040654	mRNA-capping-enzyme	2421-2443	-22.8 kcal/mol	CAGCACAGTGGCTACGTTTGCAG	ATGTTAACTGTAAGACTGTGTCT	..(((((((...((((((.(((.	.))).))).)))..)))))))..
miR-999-3p	GPAI040735		9801-9823	-22.5 kcal/mol	TAACATGAAGCAGCAGTTGGCAG	ATGTTAACTGTAAGACTGTGTCT	..((((......((((((((((.	.))))))))))......))))..
miR-999-3p	GPAI041577	High mobility group protein D	2435-2456	-21.7 kcal/mol	AGAAGGTTAAGGCAGTAAGCAA	ATGTTAACTGTAAGACTGTGTCT	(((.((((...(((((.((((.	.)))).)))))..))))...)))
miR-999-3p	GPAI042553		3095-3115	-23.5 kcal/mol	AGCCACAGTCACAAGTGACAT	ATGTTAACTGTAAGACTGTGTCT	((.((((((((((..((((((	))))))..)))..))))))).))
miR-999-3p	GPAI042571		11419-11440	-24.9 kcal/mol	AAACCAGTTTTAATGTTAATAA	ATGTTAACTGTAAGACTGTGTCT	..((((((((((..(((((((.	.)))))))..)))))))).))..
miR-999-3p	GPAI043028		1355-1377	-25.2 kcal/mol	AGCCACGGTCCAACATTAAATAT	ATGTTAACTGTAAGACTGTGTCT	((.(((((((..(((.(.(((((	))))).).)))..))))))).))
miR-999-3p	GPAI043264	Troponin C at 25D	1742-1765	-24.9 kcal/mol	TGACGCAAATTTGCATAATAGCAT	ATGTTAACTGTAAGACTGTGTCT	.((((((..((((((...((((((	))))))..))))))..)))))).
miR-999-3p	GPAI043472	gamma-glutamyl carboxylase	3133-3153	-22.2 kcal/mol	TGGCACGCAAACAGTCAACAC	ATGTTAACTGTAAGACTGTGTCT	.((((((...(((((.((((.	.)))).))))).....)))))).
miR-999-3p	GPAI043619		7092-7114	-24.7 kcal/mol	GGAACCAGTGCTACGGCTAGCAA	ATGTTAACTGTAAGACTGTGTCT	(((..((((..(((((.(((((.	.))))).)))))..))))..)))
miR-999-3p	GPAI044041	Rbp1-like	3555-3578	-23.7 kcal/mol	AGACGCAGCCGCAGCCGTTCACGC	ATGTTAACTGTAAGACTGTGTCT	((((((((.(...((.(((.(((.	.))).))).))..).))))))))
miR-999-3p	GPAI044946		278-299	-26.0 kcal/mol	AACACCCGTCTGCAGTTAACAA	ATGTTAACTGTAAGACTGTGTCT	.......((((((((((((((.	.)))))))))).)))).......
miR-999-3p	GPAI045152		468-487	-20.8 kcal/mol	GTATGCAGTCGACATGACAT	ATGTTAACTGTAAGACTGTGTCT	..((((((((.(((((((((	))))))..)))..))))))))..
miR-999-3p	GPAI045300	hattifattener	2667-2688	-29.2 kcal/mol	AAACACAGTTGACAGTTAACAT	ATGTTAACTGTAAGACTGTGTCT	..((((((((.(((((((((((	)))))))))))..))))))))..
miR-999-3p	GPAI045649	Niemann-Pick type C-1a	2342-2363	-24.6 kcal/mol	AGACAAAAGCTTCAGATAATAG	ATGTTAACTGTAAGACTGTGTCT	(((((....((((((.(((((.	.))))).))).)))....)))))
miR-999-3p	GPAI045650	Sarcoplasmic calcium-binding protein	2453-2475	-26.2 kcal/mol	AGATACATACTTCCAGTTCACGG	ATGTTAACTGTAAGACTGTGTCT	(((((((..(((.(((((.(((.	.))).))))).)))..)))))))
miR-999-3p	GPAI045668		1276-1298	-20.2 kcal/mol	AGTACAGTCATAGACGATGACAA	ATGTTAACTGTAAGACTGTGTCT	(((((((((.((.(.(.(((((.	.))))).)).)).))))))).))
miR-999-3p	GPAI046729		2086-2106	-22.6 kcal/mol	AAACGCAGTTACCTGTGACAT	ATGTTAACTGTAAGACTGTGTCT	..((((((((((...((((((	))))))...))..))))))))..
miR-999-3p	GPAI047013		2117-2140	-23.4 kcal/mol	CGACATGGGCAAAACAAATAGCAT	ATGTTAACTGTAAGACTGTGTCT	.(((((((.....(((..((((((	))))))..)))....))))))).
miR-999-3p	GPAI047163	Pomp	2449-2470	-23.9 kcal/mol	ATACATGGTTTTACGTTTACGT	ATGTTAACTGTAAGACTGTGTCT	..(((((((((((((((.((((	)))).))).))))))))))))..
miR-999-3p	GPAI047283	Ecotropic viral integration site 5 ortholog (H. sapiens)	14258-14281	-29.9 kcal/mol	CTGCATGGGATTTACTGTTGGCAC	ATGTTAACTGTAAGACTGTGTCT	..((((((..(((((.(((((((.	.))))))).))))).))))))..
miR-999-3p	GPAI047860		961-985	-30.2 kcal/mol	AGACAGACAGACTTACGGTTAACGG	ATGTTAACTGTAAGACTGTGTCT	((((..((((.(((((((((((((.	.))))))))))))).))))))))
miR-999-3p	GPAI047925		6701-6724	-22.5 kcal/mol	AAGCAAAGTCATGCAATTTAACAA	ATGTTAACTGTAAGACTGTGTCT	..(((.((((.((((..((((((.	.)))))).)))).)))).)))..
miR-999-3p	GPAI048375		1745-1766	-26.3 kcal/mol	AAACGCAGTCAAAAGTTAAGGC	ATGTTAACTGTAAGACTGTGTCT	..((((((((...((((((.(.	.).))))))....))))))))..
miR-1-3p	GPAI000012	octopamine beta 2 receptor	660-683	-23.6 kcal/mol	TCTCTTATTTCATCACTCATTCTA	TGGAATGTAAAGAAGTATGGAGC	.((((((((((......(((((((	)))))))....)))))).)))).
miR-1-3p	GPAI000216	UPI0001CC9B85	2338-2359	-23.0 kcal/mol	GTTTTTACTTCTTAACATTCTT	TGGAATGTAAAGAAGTATGGAGC	(((((((((((((.(((((((.	.))))))).)))))))).)))))
miR-1-3p	GPAI000341		738-761	-20.5 kcal/mol	CTTCCAGGCATTGCTTACATCCCT	TGGAATGTAAAGAAGTATGGAGC	.(((((.((.((..((((((.((.	.)).)))))).)).)).))))).
miR-1-3p	GPAI000746		1113-1135	-22.0 kcal/mol	CAAATCTATTTCTGTGCATTCTT	TGGAATGTAAAGAAGTATGGAGC	......(((((((.((((((((.	.)))))))).)))))))......
miR-1-3p	GPAI001000		1544-1567	-24.3 kcal/mol	TCTCCACATTTTACTTACAATCCT	TGGAATGTAAAGAAGTATGGAGC	.(((((.(((((..(((((.(((.	.))).))))).))))).))))).
miR-1-3p	GPAI001000	Blimp-1	3048-3071	-24.3 kcal/mol	TCTCTGATACCTCATTATACTCTA	TGGAATGTAAAGAAGTATGGAGC	.((((.((((.((.(((((.((((	)))).))))).)).)))))))).
miR-1-3p	GPAI001185		13153-13174	-27.8 kcal/mol	TCCCCGTAATGCAAGCGTTCCC	TGGAATGTAAAGAAGTATGGAGC	....((((...(..(((((((.	.)))))))...)...))))....
miR-1-3p	GPAI001902		2994-3016	-26.4 kcal/mol	ATTCCAAATTTAATTGCCTTCCT	TGGAATGTAAAGAAGTATGGAGC	.(((((.((((..((((.((((.	.)))).))))..)))).))))).
miR-1-3p	GPAI002020		7282-7305	-24.2 kcal/mol	TACCCATTACTTCTTTCCATTACG	TGGAATGTAAAGAAGTATGGAGC	...((((.((((((((.((((.((	)).)))).))))))))))))...
miR-1-3p	GPAI002020	Ptpmeg	1203-1224	-24.2 kcal/mol	CCACTATGTTTTTCACATTCTA	TGGAATGTAAAGAAGTATGGAGC	...((((((((((.((((((((	)))))))).))))).)))))...
miR-1-3p	GPAI002627		3990-4010	-21.6 kcal/mol	TTTCTTCTTCTTTCCATTTCG	TGGAATGTAAAGAAGTATGGAGC	.((((.(((((((.(((((((	))))))).)))))))...)))).
miR-1-3p	GPAI002654	Myb-interacting protein	14034-14057	-25.3 kcal/mol	GCTTACGTACATGTCTACATGCTA	TGGAATGTAAAGAAGTATGGAGC	((((.(((((.(.(.(((((.(((	))).))))).).).)))))))))
miR-1-3p	GPAI002680		18995-19015	-25.6 kcal/mol	ACTTTTTTTCATTACATTCTT	TGGAATGTAAAGAAGTATGGAGC	.((((.((((.(((((((((.	.))))))))).))))...)))).
miR-1-3p	GPAI002960		7762-7786	-24.9 kcal/mol	GCTGCCATGTATTTTGATCATTTTT	TGGAATGTAAAGAAGTATGGAGC	(((.(((((..((((...((((((.	.))))))..))))..))))))))
miR-1-3p	GPAI003628		9338-9361	-23.3 kcal/mol	GTTCACATATTTCAAACCATACCA	TGGAATGTAAAGAAGTATGGAGC	((((.((((((((....(((.(((	))).)))....))))))))))))
miR-1-3p	GPAI003884		92-114	-22.1 kcal/mol	AAAAAATGCTTCTTCATATTTCA	TGGAATGTAAAGAAGTATGGAGC	.....(((((((((.((((((((	)))))))).))))))))).....
miR-1-3p	GPAI003904		182-204	-22.8 kcal/mol	GTTTCTCTTTTTTTTATATTCTC	TGGAATGTAAAGAAGTATGGAGC	(((((...((((((((((((((.	.))))))))))))))...)))))
miR-1-3p	GPAI004233	cg4360	16213-16232	-23.8 kcal/mol	TCTTCATCTTCGTCATTTTG	TGGAATGTAAAGAAGTATGGAGC	.((((((((((..((((((.	.))))))....)))).)))))).
miR-1-3p	GPAI004233	dpr13	1175-1195	-22.9 kcal/mol	CCTCCCTATCTCTGCATTTTT	TGGAATGTAAAGAAGTATGGAGC	.((((.((..((((((((((.	.)))))))..)))..)).)))).
miR-1-3p	GPAI004268		7267-7288	-23.3 kcal/mol	AAGTGAAATTTCTTTCATTCCT	TGGAATGTAAAGAAGTATGGAGC	.......((((((((((((((.	.)))))).)))))))).......
miR-1-3p	GPAI004268		2170-2194	-23.3 kcal/mol	TCTCAGGGTACATCTCAGCAATCCT	TGGAATGTAAAGAAGTATGGAGC	.(((...((((.(((..(((.(((.	.))).)))..))).)))).))).
miR-1-3p	GPAI004300	yellow-c	7951-7974	-23.6 kcal/mol	TCTCCCTATTTTATATCAATTCCG	TGGAATGTAAAGAAGTATGGAGC	.((((.((((((......((((((	)))))).....)))))).)))).
miR-1-3p	GPAI004333	Glutamyl-prolyl-tRNA synthetase	635-656	-26.1 kcal/mol	CCTTTAACTTTTTAATATTTCA	TGGAATGTAAAGAAGTATGGAGC	.((((((((((((.((((((((	)))))))).))))))).))))).
miR-1-3p	GPAI004763		691-715	-24.3 kcal/mol	GCGGAAAAAACTTCTTAACATTCTT	TGGAATGTAAAGAAGTATGGAGC	((.......(((((((.(((((((.	.))))))).))))))).....))
miR-1-3p	GPAI004763		2182-2206	-24.3 kcal/mol	ACACCAATGCCAATCTTACGTTCCA	TGGAATGTAAAGAAGTATGGAGC	...(((.(((...((((((((((((	)))))))).)))).))))))...
miR-1-3p	GPAI005249	quiver	4899-4922	-23.8 kcal/mol	AGAATATGCTTGCTTTACATTTCT	TGGAATGTAAAGAAGTATGGAGC	....(((((((.(((((((((((.	.))))))))))))))))))....
miR-1-3p	GPAI005749	mutagen-sensitive	201-223	-24.7 kcal/mol	AAAAGAAAATTTTTTACATTCCA	TGGAATGTAAAGAAGTATGGAGC	.........((((((((((((((	)))))))))))))).........
miR-1-3p	GPAI005758	Downstream of raf1	868-888	-21.6 kcal/mol	GCTCCTACAAGTGCCATTTCT	TGGAATGTAAAGAAGTATGGAGC	((((((((...(..((((((.	.))))))..)....))).)))))
miR-1-3p	GPAI005934	peroxisomal membrane protein MpV17	3897-3919	-24.8 kcal/mol	ATTTCATTCTTAATTCCATTCCA	TGGAATGTAAAGAAGTATGGAGC	.((((((.(((..((.(((((((	))))))).))..))).)))))).
miR-1-3p	GPAI006188		227-249	-23.0 kcal/mol	CCTCACGTAATTCTTTCAGTTCA	TGGAATGTAAAGAAGTATGGAGC	.(((.((((.((((((((.((((	)))).)).)))))).))))))).
miR-1-3p	GPAI006279		1668-1689	-25.9 kcal/mol	ACTCTGTGCTCTCATCATTCTT	TGGAATGTAAAGAAGTATGGAGC	.(((((((((((...((((((.	.))))))...)).))))))))).
miR-1-3p	GPAI006371	tempura	121-143	-23.7 kcal/mol	TCTTTTTACATTTTTGCAGTCCA	TGGAATGTAAAGAAGTATGGAGC	.(((..(((.((((((((.((((	)))).)))))))).)))..))).
miR-1-3p	GPAI006409		5235-5259	-24.5 kcal/mol	GCTTTTTTTACTTCTTTACTTTTTT	TGGAATGTAAAGAAGTATGGAGC	(((((...(((((((((((.((((.	.)))).))))))))))).)))))
miR-1-3p	GPAI006412		2116-2139	-24.1 kcal/mol	AGTCCATATTGTGGCTGCACTTCG	TGGAATGTAAAGAAGTATGGAGC	..((((((((.....((((.((((	)))).))))....))))))))..
miR-1-3p	GPAI006454		797-817	-21.5 kcal/mol	AAACCATACTCTTCCATTTCT	TGGAATGTAAAGAAGTATGGAGC	...((((((((((.((((((.	.))))))..))).)))))))...
miR-1-3p	GPAI006509	huntingtin	66-87	-20.9 kcal/mol	AATCTTGATTTATTGCATTCCA	TGGAATGTAAAGAAGTATGGAGC	..(((...(((.((((((((((	)))))))))).)))....)))..
miR-1-3p	GPAI006851	Regulator of cullins 1a	869-893	-20.6 kcal/mol	CTTCCACAAAATTCTCTATATTCTG	TGGAATGTAAAGAAGTATGGAGC	.(((((.(...((((.((((((((.	.)))))))).)))).).))))).
miR-1-3p	GPAI006856	Sir2	10055-10075	-25.1 kcal/mol	GCTAGTACAATGCACATTCCA	TGGAATGTAAAGAAGTATGGAGC	(((.((((..(..(((((((.	.)))))))..)...))))..)))
miR-1-3p	GPAI006916		1558-1580	-22.9 kcal/mol	ATTCTATACCTGCAAACATTCTA	TGGAATGTAAAGAAGTATGGAGC	.((((((((......((((((((	))))))))......)))))))).
miR-1-3p	GPAI006916		1575-1597	-22.9 kcal/mol	ATTCTATACCTGCAAACATTCTA	TGGAATGTAAAGAAGTATGGAGC	.((((((((......((((((((	))))))))......)))))))).
miR-1-3p	GPAI007413		19877-19897	-27.5 kcal/mol	TTTCCACTCTTCTACATTTTT	TGGAATGTAAAGAAGTATGGAGC	.(((((..((((((((((((.	.)))))))..)))))..))))).
miR-1-3p	GPAI007413		19616-19638	-23.3 kcal/mol	CATCCAAATTGCTAAACATTTCA	TGGAATGTAAAGAAGTATGGAGC	..((((.(((.((..((((((((	))))))))..)).))).))))..
miR-1-3p	GPAI007446		2611-2634	-21.8 kcal/mol	ATTTCAAATATTCATTATATTCCC	TGGAATGTAAAGAAGTATGGAGC	.(((((....(((.(((((((((.	.))))))))).)))...))))).
miR-1-3p	GPAI007550		2146-2168	-25.2 kcal/mol	TTTCCTTTTTCTAAATTATTCCG	TGGAATGTAAAGAAGTATGGAGC	.((((..(((((....(((((((	)))))))...)))))...)))).
miR-1-3p	GPAI007558	short neuropeptide F precursor	1123-1145	-23.2 kcal/mol	GCTCCAAGACGAATAACACTCTC	TGGAATGTAAAGAAGTATGGAGC	((((((..((.....(((.(((.	.))).)))......)).))))))
miR-1-3p	GPAI007592		900-923	-26.2 kcal/mol	GTTTTTTTACTTTTTTATTTTCTC	TGGAATGTAAAGAAGTATGGAGC	(((((..(((((((((((.((((.	.)))).))))))))))).)))))
miR-1-3p	GPAI007772		5743-5764	-24.7 kcal/mol	TAATTGTGCTTTTTCTATTCCA	TGGAATGTAAAGAAGTATGGAGC	.....(((((((((.(((((((	)))))))..))))))))).....
miR-1-3p	GPAI007800		917-938	-21.4 kcal/mol	GCCTATACAAGCATTCATTCCA	TGGAATGTAAAGAAGTATGGAGC	((((((((.......(((((((	))))))).......)))))).))
miR-1-3p	GPAI007846		4653-4677	-22.2 kcal/mol	TCTCCAGTTCTTCATCTGCTTTCCT	TGGAATGTAAAGAAGTATGGAGC	.(((((...((((...(((.((((.	.)))).)))..))))..))))).
miR-1-3p	GPAI007878		4639-4663	-22.6 kcal/mol	TTTCTACACTTTTTTCTTTATTCCA	TGGAATGTAAAGAAGTATGGAGC	.(((((.((((((((...(((((((	))))))).)))))))).))))).
miR-1-3p	GPAI007920		4727-4748	-25.0 kcal/mol	GTTTTATGTTCTTTTCATTTTC	TGGAATGTAAAGAAGTATGGAGC	((((((((((((((.((((((.	.)))))).)))))).))))))))
miR-1-3p	GPAI007920	Osm-6 ortholog (C. elegans)	1725-1746	-24.2 kcal/mol	GTTCCGGTTCTTCAATATTTTA	TGGAATGTAAAGAAGTATGGAGC	((((((...((((.((((((((	))))))))...))))..))))))
miR-1-3p	GPAI008000		4009-4031	-24.9 kcal/mol	AATTCGTAATTTATTACTTTCCA	TGGAATGTAAAGAAGTATGGAGC	..((((((.(((.((((.(((((	))))).)))).))).))))))..
miR-1-3p	GPAI008035	yolkless	2820-2841	-26.3 kcal/mol	ATTCCAACCTTTCATCATTCTA	TGGAATGTAAAGAAGTATGGAGC	.(((((..((((...(((((((	)))))))....))))..))))).
miR-1-3p	GPAI008205	phosphatidylinositol-4-phosphate 3-kinase	634-653	-21.7 kcal/mol	TCTCCTCTTCTTCCATACTA	TGGAATGTAAAGAAGTATGGAGC	.((((.((((((.(((.(((	))).)))..))))))...)))).
miR-1-3p	GPAI008209		7720-7742	-23.9 kcal/mol	TACCCAACTTCTTTCAGATTTCT	TGGAATGTAAAGAAGTATGGAGC	...(((((((((((.(.(((((.	.))))).))))))))).)))...
miR-1-3p	GPAI008442	Mitochondrial E3 ubiquitin protein ligase 1 homologue	25-48	-21.4 kcal/mol	TCTTATATACTTTTTTACACTTTT	TGGAATGTAAAGAAGTATGGAGC	.(((.((((((((((((((.(((.	.))).))))))))))))))))).
miR-1-3p	GPAI008632		100-123	-21.5 kcal/mol	AATCCTTTCTTTCGAGACATTCTA	TGGAATGTAAAGAAGTATGGAGC	..(((...((((....((((((((	))))))))...))))...)))..
miR-1-3p	GPAI008632		118-142	-21.5 kcal/mol	ATTCTAATCACTTCTTTTTATTTCA	TGGAATGTAAAGAAGTATGGAGC	.(((((...((((((((.(((((((	))))))).)))))))).))))).
miR-1-3p	GPAI008949	Vacuolar protein sorting	1216-1237	-24.8 kcal/mol	ATTCCAAACTCTATTCATTCTC	TGGAATGTAAAGAAGTATGGAGC	.(((((.(((((...((((((.	.))))))...)).))).))))).
miR-1-3p	GPAI008965		4079-4099	-23.0 kcal/mol	GCTTATTGCATTTTCATTCCA	TGGAATGTAAAGAAGTATGGAGC	((((..(((.(((((((((((	)))))))..)))).)))..))))
miR-1-3p	GPAI008981	reversed polarity	2374-2398	-24.4 kcal/mol	AATCCATGTTTCTTCCATTGTTCTA	TGGAATGTAAAGAAGTATGGAGC	...(((((((((((....(((((((	)))))))..)))))))))))...
miR-1-3p	GPAI009039	spt4	1243-1264	-22.2 kcal/mol	TAGCCATTTGTCTGTCATTCCA	TGGAATGTAAAGAAGTATGGAGC	...((((...(((..(((((((	)))))))...)))...))))...
miR-1-3p	GPAI009353		1071-1095	-26.6 kcal/mol	AGAACATGCTTCTAGTTTCATTCCA	TGGAATGTAAAGAAGTATGGAGC	....(((((((((.....(((((((	)))))))...)))))))))....
miR-1-3p	GPAI009412	Maternal transcript 89Ba	1351-1372	-24.0 kcal/mol	TTTCCATGCAACTAGCTTTCCA	TGGAATGTAAAGAAGTATGGAGC	.((((((((..((.((.(((((	))))).))..))..)))))))).
miR-1-3p	GPAI009650	squid	1027-1047	-22.4 kcal/mol	CCTCTTCTTCTTCTTGTTCTT	TGGAATGTAAAGAAGTATGGAGC	.((((.((((((..((((((.	.))))))..))))))...)))).
miR-1-3p	GPAI009718		13300-13323	-26.4 kcal/mol	TCTTCATAAATCTTCAACTTTCCC	TGGAATGTAAAGAAGTATGGAGC	.(((((((..((((..((.((((.	.)))).)).))))..))))))).
miR-1-3p	GPAI009914		535-555	-24.0 kcal/mol	ATTTCTCTTCTATACATTTCT	TGGAATGTAAAGAAGTATGGAGC	.((((.(((((.((((((((.	.)))))))).)))))...)))).
miR-1-3p	GPAI009963		213-236	-21.5 kcal/mol	TCTCCAGATCTTCTTCATCTTCTT	TGGAATGTAAAGAAGTATGGAGC	.(((((...((((((.((.((((.	.)))).)).))))))..))))).
miR-1-3p	GPAI010019		1928-1948	-20.4 kcal/mol	TCTCAATGCTTATCCATTCTT	TGGAATGTAAAGAAGTATGGAGC	.(((.((((((...((((((.	.)))))).....)))))).))).
miR-1-3p	GPAI010047	Kinesin-like protein at 98A	2527-2551	-24.5 kcal/mol	CGTCCGTAAGTCTGTGTAGATTCTT	TGGAATGTAAAGAAGTATGGAGC	..((((((..(((...((.(((((.	.))))).)).)))..))))))..
miR-1-3p	GPAI010117		6807-6830	-21.9 kcal/mol	GCAAACTATACTTTCTACTTTCTA	TGGAATGTAAAGAAGTATGGAGC	((...(((((((((.(((.(((((	))))).)))..))))))))).))
miR-1-3p	GPAI010140		5609-5632	-24.4 kcal/mol	TTTCCATGCTTGCTGCCCATTTCT	TGGAATGTAAAGAAGTATGGAGC	.((((((((((.((...((((((.	.))))))...)))))))))))).
miR-1-3p	GPAI010140	Phosphatidylinositol 4-kinase III alpha	1130-1152	-22.8 kcal/mol	TCTCTTCCTCTTCTTTCTTTTCA	TGGAATGTAAAGAAGTATGGAGC	.((((....((((((((.(((((	))))).).)))))))...)))).
miR-1-3p	GPAI010286	Alk	8809-8831	-22.1 kcal/mol	GCTTCATCTTCAAATTTATTTTA	TGGAATGTAAAGAAGTATGGAGC	(((((((((((.....(((((((	)))))))....)))).)))))))
miR-1-3p	GPAI010541	gawky	4768-4791	-26.8 kcal/mol	ACTCTGAATTCTGTGTTCATTCCA	TGGAATGTAAAGAAGTATGGAGC	.(((((..((((.....(((((((	)))))))...))))...))))).
miR-1-3p	GPAI010541	Ubiquitin conjugating enzyme	4796-4814	-26.8 kcal/mol	TCTTCATTTCTTAATTCCA	TGGAATGTAAAGAAGTATGGAGC	.(((((((((((.((((((	))))))...)))))..)))))).
miR-1-3p	GPAI010741		4554-4577	-24.3 kcal/mol	AACACATGCACTCCCTACATTCCA	TGGAATGTAAAGAAGTATGGAGC	....(((((..((..(((((((((	)))))))))..)).)))))....
miR-1-3p	GPAI010757	off-track	168-192	-20.4 kcal/mol	CATAAATACAAATATTTACATTCCG	TGGAATGTAAAGAAGTATGGAGC	.....((((.....((((((((((.	.))))))))))...)))).....
miR-1-3p	GPAI010759		1416-1434	-25.3 kcal/mol	GCTCCTTTTCTCCGTACCA	TGGAATGTAAAGAAGTATGGAGC	(((((.(((((.(((.(((	))).)))...)))))...)))))
miR-1-3p	GPAI010873	B4	651-674	-21.3 kcal/mol	TCTCTTCTTCTTCTCTACAATCTA	TGGAATGTAAAGAAGTATGGAGC	.((((....(((((.((((.((((	)))).)))).)))))...)))).
miR-1-3p	GPAI010934		1688-1710	-23.8 kcal/mol	TTTTCATGCTTTCTTTCCTTTCA	TGGAATGTAAAGAAGTATGGAGC	.((((((((((.(((((.(((((	))))).).)))))))))))))).
miR-1-3p	GPAI010934	Rab11 interacting protein	7266-7289	-27.6 kcal/mol	TATCCAAGTGCATTGCACATTCCG	TGGAATGTAAAGAAGTATGGAGC	..((((..(((.((..((((((((	))))))))...)).)))))))..
miR-1-3p	GPAI010934	Troponin C at 41C	2370-2392	-27.6 kcal/mol	ACAACAAATTTTATTGCATTTCA	TGGAATGTAAAGAAGTATGGAGC	.(..((.(((((.((((((((((	)))))))))).))))).))..).
miR-1-3p	GPAI011257		1022-1042	-24.0 kcal/mol	GCTTCGTCCTCCTCCATTCTC	TGGAATGTAAAGAAGTATGGAGC	(((((((.((.((.((((((.	.))))))...)).)).)))))))
miR-1-3p	GPAI011257		1950-1971	-24.0 kcal/mol	CCACTGTGCTTTTCTCATTCCA	TGGAATGTAAAGAAGTATGGAGC	...((((((((((..(((((((	)))))))...))))))))))...
miR-1-3p	GPAI011270		3729-3752	-21.6 kcal/mol	AATCAATTGATTTTATACATTCCA	TGGAATGTAAAGAAGTATGGAGC	..((......((((.(((((((((	))))))))).)))).....))..
miR-1-3p	GPAI011283	male fertility factor kl2	848-869	-26.5 kcal/mol	TTTCCTCTTCTGCTATCTTCCA	TGGAATGTAAAGAAGTATGGAGC	.((((.(((((..(((.(((((	))))).))).)))))...)))).
miR-1-3p	GPAI011283	vacuolar H+ATPase v1 sector subunit A	1517-1538	-26.5 kcal/mol	TTTCCCCCTTTTTCACGTTTCA	TGGAATGTAAAGAAGTATGGAGC	.((((..((((((.((((((((	)))))))).))))))...)))).
miR-1-3p	GPAI011286	Signal-transducer and activator of transcription protein at 92E	1611-1634	-21.9 kcal/mol	TTTCCAATTCTTTTTAACATTTCC	TGGAATGTAAAGAAGTATGGAGC	.(((((...((((((.(((((((.	.))))))).))))))..))))).
miR-1-3p	GPAI011327	Rho GTPase activating protein at 16F	2695-2716	-23.8 kcal/mol	TTTCCATATAAAAGACATTTCA	TGGAATGTAAAGAAGTATGGAGC	.((((((((.....((((((((	))))))))......)))))))).
miR-1-3p	GPAI011402		4801-4823	-24.3 kcal/mol	GCTGTTATCTTATTTACATTTTA	TGGAATGTAAAGAAGTATGGAGC	(((.(...(((.(((((((((((	))))))))))).)))...).)))
miR-1-3p	GPAI011422	Glutamic acid decarboxylase	2982-3007	-23.6 kcal/mol	CCTACCGTGCTATGCGTCTCGCTCCA	TGGAATGTAAAGAAGTATGGAGC	.((.(((((((...(....((.((((	)))).))....).))))))))).
miR-1-3p	GPAI011423	Sterile20-like kinase	2325-2348	-24.7 kcal/mol	GTTGACATACTGAACCACAATCCA	TGGAATGTAAAGAAGTATGGAGC	(((..((((((.....(((.((((	)))).))).....)))))).)))
miR-1-3p	GPAI011496		4739-4762	-24.1 kcal/mol	CGTCCGTACAAACTTAACATACCC	TGGAATGTAAAGAAGTATGGAGC	..(((((((...(((.((((.((.	.)).)))).)))..)))))))..
miR-1-3p	GPAI011586	mitochondrial ribosomal protein L37	3740-3763	-26.3 kcal/mol	GCTCCATTAACACTTTATTTTCTC	TGGAATGTAAAGAAGTATGGAGC	(((((((.....((((((.((((.	.)))).))))))....)))))))
miR-1-3p	GPAI011690	Poly(rC) Binding Protein	2609-2631	-24.2 kcal/mol	GCCTGTAAATTCACTATGTTCCA	TGGAATGTAAAGAAGTATGGAGC	(((((((..(((..(((((((((	)))))))))..))).))))).))
miR-1-3p	GPAI011735	Sialyltransferase	4914-4933	-24.2 kcal/mol	GCCTGTCTTCAGTTGTTCCA	TGGAATGTAAAGAAGTATGGAGC	((((((((((...(((((((	)))))))....)))).)))).))
miR-1-3p	GPAI011747	Sir2	11327-11348	-25.3 kcal/mol	GCTTTACCCTTCCACCAGTCCG	TGGAATGTAAAGAAGTATGGAGC	((((((..((((...((.((((	)))).))....))))..))))))
miR-1-3p	GPAI012139		1382-1404	-23.3 kcal/mol	TTTCCACTTAGAAATGCATTTCA	TGGAATGTAAAGAAGTATGGAGC	.((((((((.....(((((((((	)))))))))...))))..)))).
miR-1-3p	GPAI012208	Female sterile (2) Ketel	5110-5132	-23.8 kcal/mol	GCTCCAAAGAAGAATACATTTTC	TGGAATGTAAAGAAGTATGGAGC	((((((........((((((((.	.))))))))........))))))
miR-1-3p	GPAI012208	rhea	4339-4363	-23.8 kcal/mol	CCTGCAGCACATCATTTGCAATCCC	TGGAATGTAAAGAAGTATGGAGC	.((.((..((.((.((((((.(((.	.))).)))))))).)).)).)).
miR-1-3p	GPAI012386	Ecotropic viral integration site 5 ortholog (H. sapiens)	2444-2464	-24.5 kcal/mol	ACTTCTCTTCTTCTTATTCTT	TGGAATGTAAAGAAGTATGGAGC	.((((.((((((..((((((.	.))))))..))))))...)))).
miR-1-3p	GPAI012513	flapwing	516-538	-26.0 kcal/mol	GAAGTCTGCTTCCTTACATCCCC	TGGAATGTAAAGAAGTATGGAGC	......((((((.((((((.((.	.)).)))))).))))))......
miR-1-3p	GPAI013339		3607-3626	-23.1 kcal/mol	GCAAATGCTTTGGGATTCCG	TGGAATGTAAAGAAGTATGGAGC	((..(((((((.(.((((((	)))))).)...)))))))...))
miR-1-3p	GPAI013486		1275-1298	-24.9 kcal/mol	GCTTCAGCCATTTGCGACAATCCT	TGGAATGTAAAGAAGTATGGAGC	((((((....(((...(((.(((.	.))).)))...)))...))))))
miR-1-3p	GPAI013640		4476-4498	-22.1 kcal/mol	GATTGATACTGTTTTGCATTTTA	TGGAATGTAAAGAAGTATGGAGC	..((.(((((.((((((((((((	)))))))))))).))))).))..
miR-1-3p	GPAI014230		2761-2782	-23.2 kcal/mol	ACTACAGCTTCTTCAAATTCCG	TGGAATGTAAAGAAGTATGGAGC	.((.(((((((((...((((((	))))))...))))))).)).)).
miR-1-3p	GPAI014544	Mediator complex subunit	3134-3157	-24.7 kcal/mol	ATTTCATTACACTATTACATTCCA	TGGAATGTAAAGAAGTATGGAGC	.((((((....((.((((((((((	))))))))))))....)))))).
miR-1-3p	GPAI014544	quiver	8574-8597	-24.7 kcal/mol	TCCAGGGACGATCTTTACATTGCA	TGGAATGTAAAGAAGTATGGAGC	.......((..((((((((((.((	)).)))))))))).)).......
miR-1-3p	GPAI014577	ubiquitin-specific protease	2670-2692	-21.5 kcal/mol	TCTCCAGCTCTTCTAATAGTCCT	TGGAATGTAAAGAAGTATGGAGC	.(((((...(((((.(((.(((.	.))).)))..)))))..))))).
miR-1-3p	GPAI014617		178-199	-20.1 kcal/mol	AATCATTTGCTAGGACATTCCA	TGGAATGTAAAGAAGTATGGAGC	..((...((((...((((((((	)))))))).....))))..))..
miR-1-3p	GPAI014785	DNA fragmentation factor-related protein	6837-6858	-21.5 kcal/mol	GTTGTTAACTGTTTACATTTCA	TGGAATGTAAAGAAGTATGGAGC	(((.(..(((.(((((((((((	)))))))))))..)))..).)))
miR-1-3p	GPAI014895		2472-2494	-21.8 kcal/mol	GCTCGCAGTCTCATTTCATTTCA	TGGAATGTAAAGAAGTATGGAGC	((((.((..((..((((((((((	))))))).)))..))..))))))
miR-1-3p	GPAI015164		6132-6154	-25.4 kcal/mol	TTTCATAATTTCTTTATCTTCCC	TGGAATGTAAAGAAGTATGGAGC	.......((((((((((.((((.	.)))).)))))))))).......
miR-1-3p	GPAI015422	Guanylyl cyclase alpha-subunit at 99B	8878-8898	-25.6 kcal/mol	CTTCCGTGTCTTTTCATTCCA	TGGAATGTAAAGAAGTATGGAGC	.((((((((((((.(((((((	))))))).)))))..))))))).
miR-1-3p	GPAI015524	Rab7	1322-1344	-24.7 kcal/mol	AATCCAGACTTTTCTCAGTTTCA	TGGAATGTAAAGAAGTATGGAGC	..((((.((((((....((((((	))))))....)))))).))))..
miR-1-3p	GPAI015546		6475-6498	-24.2 kcal/mol	CATCCAGGCATGAGTTACAATCCC	TGGAATGTAAAGAAGTATGGAGC	..((((.((.....(((((.(((.	.))).)))))....)).))))..
miR-1-3p	GPAI015628	RNA-binding protein musashi	4910-4935	-23.1 kcal/mol	ATCCCAAAGATTTCTGCGGCATTTTT	TGGAATGTAAAGAAGTATGGAGC	...(((...((((((...(((((((.	.)))))))..)))))).)))...
miR-1-3p	GPAI015640	Ras-like protein A	6912-6932	-25.3 kcal/mol	GCTGCTTCCTCTTTCATTCTC	TGGAATGTAAAGAAGTATGGAGC	(((.(..(.(((((((((((.	.)))))).))))).)...).)))
miR-1-3p	GPAI016970	cappuccino	1397-1418	-22.1 kcal/mol	TCTTCTTCTTCGTTATTTTCCA	TGGAATGTAAAGAAGTATGGAGC	.((((..((((.((((.(((((	))))).)))).))))...)))).
miR-1-3p	GPAI017120	Troponin C at 25D	1162-1182	-24.1 kcal/mol	AGTCCAGCAAACAACATTCCA	TGGAATGTAAAGAAGTATGGAGC	..((((.......((((((((	)))))))).........))))..
miR-1-3p	GPAI017229		1360-1382	-22.3 kcal/mol	ACTCAACATGCAAATATGTTCCA	TGGAATGTAAAGAAGTATGGAGC	.(((..(((((...(((((((((	))))))))).....)))))))).
miR-1-3p	GPAI017343		295-317	-22.3 kcal/mol	CAATAATTCTTCTCTACATTCTT	TGGAATGTAAAGAAGTATGGAGC	........(((((.((((((((.	.)))))))).)))))........
miR-1-3p	GPAI017346	Na[+/H[+ hydrogen exchanger	122-145	-21.5 kcal/mol	TCTCCACTCCTCTCCTGCTTTCCC	TGGAATGTAAAGAAGTATGGAGC	.(((((..(.(((..(((.((((.	.)))).))).))).)..))))).
miR-1-3p	GPAI017350	HPX2|heme peroxidase 2	1828-1848	-21.7 kcal/mol	TCTCCCAGCTTTTTCAATCCA	TGGAATGTAAAGAAGTATGGAGC	.((((..(((((((((.((((	)))).))..)))))))..)))).
miR-1-3p	GPAI017577	Ret oncogene	4223-4241	-24.7 kcal/mol	ACTCCTCTTCGTCATTCTC	TGGAATGTAAAGAAGTATGGAGC	.((((.((((..((((((.	.))))))....))))...)))).
miR-1-3p	GPAI017581	Troponin C at 25D	2861-2882	-25.4 kcal/mol	ACTCTTTGAACACGACATTCCG	TGGAATGTAAAGAAGTATGGAGC	.((((.((......((((((((	)))))))).......)).)))).
miR-1-3p	GPAI017671	Rab11 interacting protein	5350-5373	-24.9 kcal/mol	GCTGAATGCTTCTCTAACATTTTC	TGGAATGTAAAGAAGTATGGAGC	(((..((((((((...(((((((.	.)))))))..))))))))..)))
miR-1-3p	GPAI017738	saxophone	3555-3575	-25.3 kcal/mol	GCTCTTAATAACGCCATTCCA	TGGAATGTAAAGAAGTATGGAGC	(((((.........(((((((	)))))))...........)))))
miR-1-3p	GPAI017851		2034-2057	-26.2 kcal/mol	AAAATTTACTTCTTCTACATTTCC	TGGAATGTAAAGAAGTATGGAGC	......((((((((.((((((((.	.))))))))))))))))......
miR-1-3p	GPAI018053	Transport and Golgi organization	3755-3778	-23.3 kcal/mol	TCTCTACACGGTTGATGCGTTCCC	TGGAATGTAAAGAAGTATGGAGC	.(((((.((..((..((((((((.	.))))))))..)).)).))))).
miR-1-3p	GPAI018163		5141-5162	-23.0 kcal/mol	GCTCCAAAGTAAATGCTTTCCT	TGGAATGTAAAGAAGTATGGAGC	((((((.......(((.((((.	.)))).)))........))))))
miR-1-3p	GPAI018165		7748-7771	-22.6 kcal/mol	TCTCAAAATATTTCTGTTGTTCTC	TGGAATGTAAAGAAGTATGGAGC	.(((...((((((((..((((((.	.))))))...)))))))).))).
miR-1-3p	GPAI018184		7019-7038	-22.1 kcal/mol	GTTGCCGCTTCTGCATTGCA	TGGAATGTAAAGAAGTATGGAGC	(((.(((((((((((((.((	)).)))))..))))))..)))))
miR-1-3p	GPAI018262		16006-16029	-25.4 kcal/mol	TCTTCGCAATCTTCTTCCATTTCA	TGGAATGTAAAGAAGTATGGAGC	.(((((....((((((.(((((((	)))))))..))))))..))))).
miR-1-3p	GPAI018262		10892-10913	-27.5 kcal/mol	TCAACATACTTTTTGAATTCCA	TGGAATGTAAAGAAGTATGGAGC	.(..((((((((((..((((((	))))))...))))))))))..).
miR-1-3p	GPAI018402	Dgp-1	4439-4463	-24.6 kcal/mol	GCTCCCACAAATTCAGCACATTCCA	TGGAATGTAAAGAAGTATGGAGC	(((((......(((...((((((((	))))))))...)))....)))))
miR-1-3p	GPAI018610	UPI0001CC8F94	309-334	-21.5 kcal/mol	ACTCCAGCGCTTGACCCAATCTTCCA	TGGAATGTAAAGAAGTATGGAGC	.(((((..((((......((.(((((	))))).))....)))).))))).
miR-1-3p	GPAI018664	head-elevated expression protein	2019-2045	-21.0 kcal/mol	CCTCCTATTACATCTACAGTCATACCA	TGGAATGTAAAGAAGTATGGAGC	.((((...(((.(((.....(((.(((	))).)))...))).))).)))).
miR-1-3p	GPAI018982		2975-2995	-23.7 kcal/mol	GCATCCTACTTCCACGATCTC	TGGAATGTAAAGAAGTATGGAGC	((.(((((((((.(((.(((.	.))).)))...)))))).)))))
miR-1-3p	GPAI019225		1519-1540	-23.2 kcal/mol	TCTTCTTACTCGCTTGGTTCCA	TGGAATGTAAAGAAGTATGGAGC	.((((.((((..(((.((((((	))))))...))).)))).)))).
miR-1-3p	GPAI019854	liquid facets-Related	6805-6828	-23.3 kcal/mol	GCATGCTATGGTTTTCTCATTCCA	TGGAATGTAAAGAAGTATGGAGC	((...(((((.((((..(((((((	)))))))...)))).))))).))
miR-1-3p	GPAI019854	mRNA-capping-enzyme	224-246	-22.9 kcal/mol	TTTATATATATTTTTACATTGCA	TGGAATGTAAAGAAGTATGGAGC	....(((((.((((((((((.((	)).)))))))))).)))))....
miR-1-3p	GPAI019897		4954-4975	-27.3 kcal/mol	GCTTTAACTTCTCGATATTTTG	TGGAATGTAAAGAAGTATGGAGC	((((((((((((..(((((((.	.)))))))..)))))).))))))
miR-1-3p	GPAI020045		2743-2764	-25.1 kcal/mol	ATTCTATACTTTCAACATTCCC	TGGAATGTAAAGAAGTATGGAGC	.....(((((((..(((((((.	.)))))))...))))))).....
miR-1-3p	GPAI020187		127-150	-21.0 kcal/mol	GCTCTTTCTTATAGTGGCATTTTT	TGGAATGTAAAGAAGTATGGAGC	(((((..(((......(((((((.	.)))))))....)))...)))))
miR-1-3p	GPAI020391	Rpb11	388-411	-21.2 kcal/mol	ATTTCATATTTTATATTTATTCCA	TGGAATGTAAAGAAGTATGGAGC	.(((((((((((.....(((((((	)))))))....))))))))))).
miR-1-3p	GPAI020549		1241-1264	-22.3 kcal/mol	TTTCTGAACTTCTTTTCCGTTTCG	TGGAATGTAAAGAAGTATGGAGC	.(((((.((((((((..(((((((	))))))).)))))))).))))).
miR-1-3p	GPAI020685	alpha-L-fucosidase	2047-2066	-21.2 kcal/mol	GCCCAATTTCAAATATTTCA	TGGAATGTAAAGAAGTATGGAGC	((((((((((..((((((((	))))))))...))))).))).))
miR-1-3p	GPAI020825	DNA fragmentation factor-related protein	370-395	-20.8 kcal/mol	GTTAATATGCTTTCATGTACATTTCT	TGGAATGTAAAGAAGTATGGAGC	(((..((((((((....((((((((.	.))))))))..)))))))).)))
miR-1-3p	GPAI021235	transmembrane protein	3551-3575	-23.9 kcal/mol	GCACACCAAACTTTTGATGATTCCA	TGGAATGTAAAGAAGTATGGAGC	((...(((.((((((....((((((	))))))....)))))).))).))
miR-1-3p	GPAI021581	Ribosomal protein L22	6841-6866	-23.9 kcal/mol	TCTCGATCTCTTTCTCTTGCGTTTCT	TGGAATGTAAAGAAGTATGGAGC	.(((.((...(((((.(((((((((.	.)))))))))))))).)).))).
miR-1-3p	GPAI021925		930-948	-22.4 kcal/mol	GTTCCACTTCCCCATTTCC	TGGAATGTAAAGAAGTATGGAGC	((((((((((..((((((.	.))))))....)))))..)))))
miR-1-3p	GPAI021940	Regulator of cullins 1a	1303-1324	-23.1 kcal/mol	TCTCCATTACTTTGATTTTCCA	TGGAATGTAAAGAAGTATGGAGC	.((((((.(((((.((.(((((	))))).))...))))))))))).
miR-1-3p	GPAI022139		1776-1795	-24.5 kcal/mol	GTTTTTCTTCTTCCATTCCA	TGGAATGTAAAGAAGTATGGAGC	(((((.((((((.(((((((	)))))))..))))))...)))))
miR-1-3p	GPAI022403		9941-9963	-23.5 kcal/mol	GCTCGAAAAAGTTTTTCATTCTT	TGGAATGTAAAGAAGTATGGAGC	((((.(.(...(((((((((((.	.)))))).)))))..).).))))
miR-1-3p	GPAI022561		4484-4506	-24.3 kcal/mol	GCTGCTTGCAAATTTATATTTCT	TGGAATGTAAAGAAGTATGGAGC	(((.(.(((...((((((((((.	.))))))))))...))).).)))
miR-1-3p	GPAI022809		2994-3018	-22.4 kcal/mol	AATCCTTTACTTTCTTCACATTTTT	TGGAATGTAAAGAAGTATGGAGC	..(((..(((((.(((.(((((((.	.))))))).)))))))).)))..
miR-1-3p	GPAI022809	DNA polymerase alpha 73kD	5198-5219	-22.4 kcal/mol	ACTTCAATTTCAAAACATTTCG	TGGAATGTAAAGAAGTATGGAGC	.((((((((((...((((((((	))))))))...))))).))))).
miR-1-3p	GPAI022899		15-37	-21.7 kcal/mol	GCATCATATAGGACGGCATTCTA	TGGAATGTAAAGAAGTATGGAGC	((..(((((......((((((((	))))))))......)))))..))
miR-1-3p	GPAI023052		3496-3518	-25.7 kcal/mol	GATATATACTTCTTTACATACCC	TGGAATGTAAAGAAGTATGGAGC	....(((((((((((((((.((.	.)).)))))))))))))))....
miR-1-3p	GPAI023147		976-997	-22.6 kcal/mol	GCTTTGTTTTCAATTCATTTCG	TGGAATGTAAAGAAGTATGGAGC	((((..(((((....(((((((	)))))))....)))).)..))))
miR-1-3p	GPAI023164		1718-1741	-22.7 kcal/mol	GCCCAGCCTTCTCTAGGCATTGCT	TGGAATGTAAAGAAGTATGGAGC	(((((..(((((....(((((.(.	.).)))))..)))))..))).))
miR-1-3p	GPAI023165	vermiform	3028-3051	-21.6 kcal/mol	GTTCTTCTTCTTCTTCTTCTTCTA	TGGAATGTAAAGAAGTATGGAGC	(((((....((((((..(.(((((	))))).)..))))))...)))))
miR-1-3p	GPAI023178		4052-4073	-24.0 kcal/mol	ACTGCCACACAGTTATGTTCCA	TGGAATGTAAAGAAGTATGGAGC	.((.(((.((..((((((((((	))))))))))....)).))))).
miR-1-3p	GPAI023178		1939-1960	-24.0 kcal/mol	GCAGCCGTCTTCGTAGGTTCTC	TGGAATGTAAAGAAGTATGGAGC	((..((((((((.((.(((((.	.))))).))..)))).)))).))
miR-1-3p	GPAI023178	kurz	7875-7899	-24.0 kcal/mol	TCTCTTCTTGCTTTGATATATACCG	TGGAATGTAAAGAAGTATGGAGC	.((((...((((((..(((((.(((	))).)))))..)))))).)))).
miR-1-3p	GPAI023308	mitochondrial F1F0-ATP synthase subunit delta/ATP16	2100-2122	-22.2 kcal/mol	AGTTCGTACTTTTTTTCAATTTA	TGGAATGTAAAGAAGTATGGAGC	..(((((((((((((.((.((((	)))).)).)))))))))))))..
miR-1-3p	GPAI023369		700-723	-25.1 kcal/mol	GATCACAGGCTTTTCATCATTCCA	TGGAATGTAAAGAAGTATGGAGC	..((.((.((((((...(((((((	)))))))...)))))).))))..
miR-1-3p	GPAI023677	COP9 signalosome subunit	287-308	-24.2 kcal/mol	GCTATGACATCAGCACATTCCA	TGGAATGTAAAGAAGTATGGAGC	(((...((.((...((((((((	))))))))...)).))....)))
miR-1-3p	GPAI023755	Girdin	5146-5168	-25.9 kcal/mol	TGTTCATAATTCAAAACATTTCA	TGGAATGTAAAGAAGTATGGAGC	..((((((.(((...((((((((	))))))))...))).))))))..
miR-1-3p	GPAI023843		490-513	-22.0 kcal/mol	TATCCTCTTTTCATAATCATTCCA	TGGAATGTAAAGAAGTATGGAGC	..(((...((((.....(((((((	)))))))....))))...)))..
miR-1-3p	GPAI024031	Serine/threonine-protein kinase receptor	2669-2690	-22.6 kcal/mol	CATCCTTCTTCAGTTCATTCCC	TGGAATGTAAAGAAGTATGGAGC	..(((..((((....((((((.	.))))))....))))...)))..
miR-1-3p	GPAI024071		10149-10172	-24.7 kcal/mol	GCTTCTGTTTCTTATTGCTTTCCA	TGGAATGTAAAGAAGTATGGAGC	(((((((((((((..(((.(((((	))))).))))))))))).)))))
miR-1-3p	GPAI024648	shuttle craft	497-519	-23.9 kcal/mol	CTGCCATACGTATACAGATTCCA	TGGAATGTAAAGAAGTATGGAGC	...((((((......(.((((((	)))))).)......))))))...
miR-1-3p	GPAI024996		340-362	-21.6 kcal/mol	TTTCCAAATGTCTACACATTCTA	TGGAATGTAAAGAAGTATGGAGC	.(((((.((.(((..((((((((	))))))))..))).)).))))).
miR-1-3p	GPAI025141		4329-4350	-25.0 kcal/mol	GCCCCATTTTTCCATCATTCTC	TGGAATGTAAAGAAGTATGGAGC	((.((((.((((...((((((.	.))))))....)))).)))).))
miR-1-3p	GPAI025151		485-507	-21.9 kcal/mol	TTAAAATTCTCTTTTACATTCCC	TGGAATGTAAAGAAGTATGGAGC	........((..((((((((((.	.))))))))))..))........
miR-1-3p	GPAI025687	metabotropic GABA-B receptor	2014-2034	-23.5 kcal/mol	GCTTTTTATTTTCACATTTCA	TGGAATGTAAAGAAGTATGGAGC	((((..((((((.((((((((	))))))))...))))))..))))
miR-1-3p	GPAI025990	Transcription factor collier	2408-2430	-20.7 kcal/mol	AAAAAAAATTTCTTTCCGTTCCC	TGGAATGTAAAGAAGTATGGAGC	.......((((((((.((((((.	.)))))).)))))))).......
miR-1-3p	GPAI026035		10050-10071	-26.2 kcal/mol	TCTTCTGCTTCTTTGTATTGCA	TGGAATGTAAAGAAGTATGGAGC	..(((((((((((((((((.((	)).)))))))))))))).)))..
miR-1-3p	GPAI026054		1760-1782	-24.8 kcal/mol	GCATCCGACTTAAAGAAGTTCCA	TGGAATGTAAAGAAGTATGGAGC	((.((((((((......((((((	))))))......)))).))))))
miR-1-3p	GPAI026054	chickadee	7166-7188	-24.8 kcal/mol	TTTCCCTACAGTTTTATGTTCTC	TGGAATGTAAAGAAGTATGGAGC	.((((.(((..(((((((((((.	.)))))))))))..))).)))).
miR-1-3p	GPAI027241	Shal K[+ channel interacting protein	283-306	-24.0 kcal/mol	TTTCCAAAAACTTCAAGTATTCCA	TGGAATGTAAAGAAGTATGGAGC	.(((((...(((((...(((((((	)))))))....))))).))))).
miR-1-3p	GPAI027309	Kinesin-like protein at 3A	5780-5802	-29.9 kcal/mol	AATTTATATGCATTTACGTTTTA	TGGAATGTAAAGAAGTATGGAGC	..(((((((...(((((((((((	)))))))))))...)))))))..
miR-1-3p	GPAI027345	hoepel2	46-67	-28.6 kcal/mol	ATTTCAATTTCTTTACATTCCA	TGGAATGTAAAGAAGTATGGAGC	.(((((((((((((((((((((	)))))))))))))))).))))).
miR-1-3p	GPAI027346	Dead-box-1	1890-1916	-22.1 kcal/mol	GTGAAACATACTTTTATCAACATTGCA	TGGAATGTAAAGAAGTATGGAGC	((....(((((((((....(((((.((	)).)))))..)))))))))..))
miR-1-3p	GPAI027356		1267-1289	-20.1 kcal/mol	GCTCCCTCCTACTGTGGATTTCC	TGGAATGTAAAGAAGTATGGAGC	(((((...((.((.((.(((((.	.))))).)).)).))...)))))
miR-1-3p	GPAI027356		2216-2237	-20.1 kcal/mol	ACTTCAATTTCTTCTTATTCTT	TGGAATGTAAAGAAGTATGGAGC	.((((((((((((..((((((.	.))))))..))))))).))))).
miR-1-3p	GPAI027547	fatty-acid--CoA ligase	5540-5562	-24.1 kcal/mol	ACCCCTTACTTCTCAAGATTCTT	TGGAATGTAAAGAAGTATGGAGC	...((.(((((((..(.(((((.	.))))).)..))))))).))...
miR-1-3p	GPAI027547	pallbearer	3606-3627	-24.1 kcal/mol	CAGCCGTCAGTCTTGCATTCCA	TGGAATGTAAAGAAGTATGGAGC	...((((...((((((((((((	)))))))).))))...))))...
miR-1-3p	GPAI027550		8283-8305	-22.7 kcal/mol	GGACCAACTTTTTATATAATCCG	TGGAATGTAAAGAAGTATGGAGC	...((((((((((.((((.((((	)))).))))))))))).)))...
miR-1-3p	GPAI027641		702-727	-22.9 kcal/mol	GCTCATATATTCCTTTTACCATTGCA	TGGAATGTAAAGAAGTATGGAGC	((((.((((((.((((...((((.((	)).)))).)))).))))))))))
miR-1-3p	GPAI027641	lethal (1) G0148	694-715	-22.9 kcal/mol	ACTTCATTGCTCATATATTCCT	TGGAATGTAAAGAAGTATGGAGC	.((((((.(((..((((((((.	.))))))))....))))))))).
miR-1-3p	GPAI027662		440-463	-23.6 kcal/mol	ACTCAGCTACTTCACTGCGTACCA	TGGAATGTAAAGAAGTATGGAGC	.(((...((((((..(((((.(((	))).)))))..))))))..))).
miR-1-3p	GPAI027700	Replication protein A2	262-282	-23.7 kcal/mol	GCTCAATTTCTTTAAATTCCT	TGGAATGTAAAGAAGTATGGAGC	((((.(((((((((.(((((.	.))))).)))))))))...))))
miR-1-3p	GPAI027877	branched-chain-amino-acid transaminase	1115-1135	-21.7 kcal/mol	TCTCCTTTTCAACATATTCCC	TGGAATGTAAAGAAGTATGGAGC	.((((.((((...(((((((.	.)))))))...))))...)))).
miR-1-3p	GPAI027879		6232-6253	-24.1 kcal/mol	ACTTCAGTCTTCATACATTCTT	TGGAATGTAAAGAAGTATGGAGC	.(((((..((((.((((((((.	.))))))))..))))..))))).
miR-1-3p	GPAI027964	Sarcoplasmic calcium-binding protein	8763-8782	-23.4 kcal/mol	GCACATGCAGTTACATTCCA	TGGAATGTAAAGAAGTATGGAGC	((.(((((..((((((((((	))))))))))....)))))..))
miR-1-3p	GPAI027973		1995-2015	-24.3 kcal/mol	ATTTCGTGCTTACACATTTTA	TGGAATGTAAAGAAGTATGGAGC	.((((((((((..((((((((	))))))))....)))))))))).
miR-1-3p	GPAI027973		5038-5061	-24.3 kcal/mol	GTAGATTGCTTCTTCTTAGTTCCA	TGGAATGTAAAGAAGTATGGAGC	......((((((((....((((((	))))))...))))))))......
miR-1-3p	GPAI027973	retroactive	6473-6492	-24.3 kcal/mol	TCTCCTTACTCTACATTCTT	TGGAATGTAAAGAAGTATGGAGC	.((((.(((((((((((((.	.)))))))..)).)))).)))).
miR-1-3p	GPAI028274	Rabaptin-5-associated exchange factor for Rab5 ortholog (H. sapiens)	96-117	-21.8 kcal/mol	AATATATGCATCAAACATTCCA	TGGAATGTAAAGAAGTATGGAGC	....(((((.((..((((((((	))))))))...)).)))))....
miR-1-3p	GPAI028291	Stromalin	835-857	-24.2 kcal/mol	CTTCCGACTTTTCAAACGTTCCA	TGGAATGTAAAGAAGTATGGAGC	.(((((((((((...((((((((	))))))))..)))))).))))).
miR-1-3p	GPAI028296	Molybdenum cofactor synthesis	9547-9568	-24.3 kcal/mol	GCACACCCTTTTTTATTTTCTT	TGGAATGTAAAGAAGTATGGAGC	((.((..(((((((((.((((.	.)))).)))))))))..))..))
miR-1-3p	GPAI028339		13094-13118	-26.3 kcal/mol	AGAGGCAGCTTTTGTGTGCATTCTG	TGGAATGTAAAGAAGTATGGAGC	.......((((((...((((((((.	.)))))))).)))))).......
miR-1-3p	GPAI028391		780-802	-24.6 kcal/mol	CTTCTTCACTTCTATATGTGCCA	TGGAATGTAAAGAAGTATGGAGC	.((((..((((((.(((((.(((	))).))))).))))))..)))).
miR-1-3p	GPAI028580		73-95	-20.9 kcal/mol	GAACTATATTTTTTTGTATTTTG	TGGAATGTAAAGAAGTATGGAGC	...(((((((((((((((((((.	.)))))))))))))))))))...
miR-1-3p	GPAI028864		1822-1844	-25.0 kcal/mol	ACTCCAACCACTTTCTCATACCA	TGGAATGTAAAGAAGTATGGAGC	.(((((((..((((..(((.(((	))).))).))))..)).))))).
miR-1-3p	GPAI028864		14894-14917	-25.4 kcal/mol	TATTTATATTTTTTTAACATTTTA	TGGAATGTAAAGAAGTATGGAGC	..((((((((((((((.(((((((	)))))))))))))))))))))..
miR-1-3p	GPAI028864	punt	990-1012	-25.0 kcal/mol	CTTTCATATATCATCACATTCTC	TGGAATGTAAAGAAGTATGGAGC	.((((((((.((...(((((((.	.)))))))...)).)))))))).
miR-1-3p	GPAI028864	roughoid	4436-4457	-25.4 kcal/mol	ACTTCATCTTATTTATATTTTT	TGGAATGTAAAGAAGTATGGAGC	.(((((((((.((((((((((.	.)))))))))).))).)))))).
miR-1-3p	GPAI029171		232-254	-22.2 kcal/mol	TATCTAGAAATCTTTACAATTCA	TGGAATGTAAAGAAGTATGGAGC	..((((....((((((((.((((	)))).))))))))....))))..
miR-1-3p	GPAI029430		2561-2582	-22.6 kcal/mol	CCTGCATATCTCTTCCATTTCG	TGGAATGTAAAGAAGTATGGAGC	.((.((((..((((.(((((((	)))))))..))))..)))).)).
miR-1-3p	GPAI029470		861-882	-25.1 kcal/mol	TATCCTTCTTTTGCTCATTCCT	TGGAATGTAAAGAAGTATGGAGC	..(((..(((((...((((((.	.))))))...)))))...)))..
miR-1-3p	GPAI029771		3193-3216	-22.7 kcal/mol	TCTCTTTCGCATTTTCTCATTCCT	TGGAATGTAAAGAAGTATGGAGC	.((((...((.((((..((((((.	.))))))..)))).))..)))).
miR-1-3p	GPAI029771		3185-3208	-22.7 kcal/mol	TCTCTATCTCTCTTTCGCATTTTC	TGGAATGTAAAGAAGTATGGAGC	.((((((((.(((((.(((((((.	.)))))))))))))).)))))).
miR-1-3p	GPAI029919		3096-3119	-21.4 kcal/mol	GCTTGATGCCCTTTTCTCATTTTT	TGGAATGTAAAGAAGTATGGAGC	((((.((((.((((...((((((.	.)))))).))))..)))).))))
miR-1-3p	GPAI029983		1375-1399	-22.8 kcal/mol	TTTCCGTCTTCATTTCCACATTCTG	TGGAATGTAAAGAAGTATGGAGC	.((((((((((.(((..(((((((.	.)))))))))))))).)))))).
miR-1-3p	GPAI030423	farnesyltransferase alpha subunit	78-102	-23.4 kcal/mol	CATCCGTGGATTTCTTCATTTTCCT	TGGAATGTAAAGAAGTATGGAGC	..(((((..(((((((.((.((((.	.)))).)).))))))))))))..
miR-1-3p	GPAI030501	Activated Cdc42 kinase-like	10837-10856	-23.6 kcal/mol	ACAACATGGTCGACATTCCA	TGGAATGTAAAGAAGTATGGAGC	.(..((((.((.((((((((	))))))))...))..))))..).
miR-1-3p	GPAI030664		2231-2255	-22.7 kcal/mol	GTTCCATGCAAAACTTTCAATTTCA	TGGAATGTAAAGAAGTATGGAGC	(((((((((....((((..((((((	))))))..))))..)))))))))
miR-1-3p	GPAI030839		6924-6945	-23.3 kcal/mol	TCACCACACTCTGAACGTTCTT	TGGAATGTAAAGAAGTATGGAGC	...(((.(((((..(((((((.	.)))))))..)).))).)))...
miR-1-3p	GPAI030839	Glutamic acid decarboxylase	6950-6973	-23.3 kcal/mol	ATTTCATGAATTTTTTACATTTTT	TGGAATGTAAAGAAGTATGGAGC	.(((((((..(((((((((((((.	.))))))))))))).))))))).
miR-1-3p	GPAI031326		162-183	-22.2 kcal/mol	TCTCTGGAAATCTTCCATTCCG	TGGAATGTAAAGAAGTATGGAGC	.(((((....((((.(((((((	)))))))..))))....))))).
miR-1-3p	GPAI031364		13663-13685	-22.8 kcal/mol	TGTTGCTGCACCTTTACATTTCG	TGGAATGTAAAGAAGTATGGAGC	......(((..((((((((((((	))))))))))))..)))......
miR-1-3p	GPAI031947		2391-2415	-23.4 kcal/mol	GTTTTATATTTTTGTTTATATTTTT	TGGAATGTAAAGAAGTATGGAGC	((((((((((((..((((((((((.	.))))))))))))))))))))))
miR-1-3p	GPAI032118	Tetraspanin 26A	5237-5261	-26.4 kcal/mol	ATTCAAAACTATTCTGCACATTCCC	TGGAATGTAAAGAAGTATGGAGC	.(((...(((..(((..(((((((.	.)))))))..))))))...))).
miR-1-3p	GPAI032192		635-658	-22.6 kcal/mol	GAAAAGATTTTCTTTAACATTCTA	TGGAATGTAAAGAAGTATGGAGC	........((((((((.(((((((	)))))))))))))))........
miR-1-3p	GPAI032224	Ugt86Di	37-59	-21.6 kcal/mol	TCTTCATTCTTCTTCTTGTTTTT	TGGAATGTAAAGAAGTATGGAGC	.((((((.((((((..((((((.	.))))))..)))))).)))))).
miR-1-3p	GPAI032488	sulfite oxidase	4135-4159	-23.1 kcal/mol	CCTCGGTCCTTCTTCTTGCATTGTA	TGGAATGTAAAGAAGTATGGAGC	.(((.((.((((((..((((((.((	)).)))))))))))).)).))).
miR-1-3p	GPAI032492		189-212	-24.0 kcal/mol	TCTTTGAATTTATATTGCATTCCA	TGGAATGTAAAGAAGTATGGAGC	.((..(.((((...((((((((((	))))))))))..)))).)..)).
miR-1-3p	GPAI033349	ATP-binding Cassette (ABC) Superfamily transporter	111-132	-23.7 kcal/mol	AAACCAAGCTTTTTACAATTCA	TGGAATGTAAAGAAGTATGGAGC	...(((.((((((((((.((((	)))).))).))))))).)))...
miR-1-3p	GPAI033350		1382-1404	-22.8 kcal/mol	TCTCCATTCATTTTCACATTTCA	TGGAATGTAAAGAAGTATGGAGC	.((((((.(.((((.((((((((	)))))))).)))).).)))))).
miR-1-3p	GPAI033350		4863-4884	-22.8 kcal/mol	CCTCTGTCTATTTTCCATTCCA	TGGAATGTAAAGAAGTATGGAGC	.((((((((.((((.(((((((	))))))).)))).)).)))))).
miR-1-3p	GPAI033381		161-181	-23.2 kcal/mol	TCTGCGTATGCATTCATTCCA	TGGAATGTAAAGAAGTATGGAGC	.((.(((((.....(((((((	))))))).......))))).)).
miR-1-3p	GPAI033785		87-112	-20.6 kcal/mol	TATTCAGCATTTCTGAAAACATTCCT	TGGAATGTAAAGAAGTATGGAGC	..((((..((((((....(((((((.	.)))))))..)))))).))))..
miR-1-3p	GPAI033863	varicose	3326-3346	-20.7 kcal/mol	GTGAATGCTTTCATCATTCCT	TGGAATGTAAAGAAGTATGGAGC	((..(((((((...((((((.	.))))))....)))))))...))
miR-1-3p	GPAI034022		2527-2547	-24.6 kcal/mol	AGGCCATACAATGACGTTCCA	TGGAATGTAAAGAAGTATGGAGC	...((((((....((((((((	))))))))......))))))...
miR-1-3p	GPAI034145	quiver	166-186	-25.6 kcal/mol	TATCTATATTTCTCCATTTCC	TGGAATGTAAAGAAGTATGGAGC	..(((((((((((.((((((.	.))))))...)))))))))))..
miR-1-3p	GPAI034419	Malic enzyme	4809-4831	-25.0 kcal/mol	CCTTCATCGACTTGCTCAGTCCA	TGGAATGTAAAGAAGTATGGAGC	.(((((((..(((...((.((((	)))).))..)))..).)))))).
miR-1-3p	GPAI034456	Serine protease 1	13007-13031	-24.4 kcal/mol	CATCCACTTGTCTTTCAACCTTCCA	TGGAATGTAAAGAAGTATGGAGC	..((((....(((((..((.(((((	))))).)))))))....))))..
miR-1-3p	GPAI034456	Serine protease 1	3468-3490	-24.4 kcal/mol	AATACATACCTCAGTACATTCCC	TGGAATGTAAAGAAGTATGGAGC	....(((((.((..((((((((.	.))))))))..)).)))))....
miR-1-3p	GPAI034474		1241-1261	-23.4 kcal/mol	ACTCCATGATAACACCTTCCA	TGGAATGTAAAGAAGTATGGAGC	.(((((((.....((.(((((	))))).)).......))))))).
miR-1-3p	GPAI034601		6790-6814	-22.0 kcal/mol	TTTTTATACCCCTAGCTGCATTCTG	TGGAATGTAAAGAAGTATGGAGC	.((((((((..((...((((((((.	.)))))))).))..)))))))).
miR-1-3p	GPAI034642		456-477	-20.2 kcal/mol	AATCCATCTTCATCATCTTCCG	TGGAATGTAAAGAAGTATGGAGC	..(((((((((...((.(((((	))))).))...)))).)))))..
miR-1-3p	GPAI034740	beta-1,4-mannosyltransferase	2922-2940	-21.6 kcal/mol	GCTCTTGCTCTACATTACA	TGGAATGTAAAGAAGTATGGAGC	((((((((((((((((.((	)).)))))..)).)))).)))))
miR-1-3p	GPAI035039	Troponin C at 25D	1621-1641	-23.0 kcal/mol	GCTCTTCTTCTTCTTGTTCTG	TGGAATGTAAAGAAGTATGGAGC	(((((.((((((..((((((.	.))))))..))))))...)))))
miR-1-3p	GPAI035119	yellow-f	65-88	-20.1 kcal/mol	GTTCCATATTTGAAATATATTTTT	TGGAATGTAAAGAAGTATGGAGC	(((((((((((....((((((((.	.))))))))...)))))))))))
miR-1-3p	GPAI035149		402-423	-26.2 kcal/mol	TCTCACATTCTTCTGCATTTTC	TGGAATGTAAAGAAGTATGGAGC	.(((.(((.((((((((((((.	.)))))))..))))).)))))).
miR-1-3p	GPAI035174		429-451	-21.3 kcal/mol	TATCCGTAAATTCTAACATTTTA	TGGAATGTAAAGAAGTATGGAGC	..((((((..((((.((((((((	))))))))..)))).))))))..
miR-1-3p	GPAI035382	Diuretic hormone 44 receptor	1183-1206	-29.0 kcal/mol	GCTTCGTGCCACGAATGCAATTTG	TGGAATGTAAAGAAGTATGGAGC	(((((((((..(...((((.(((.	.))).))))..)..)))))))))
miR-1-3p	GPAI035455	crossveinless	3173-3192	-26.2 kcal/mol	GCACATGCAAAGATATTCCA	TGGAATGTAAAGAAGTATGGAGC	((.(((((....((((((((	))))))))......)))))..))
miR-1-3p	GPAI035784		1904-1924	-28.3 kcal/mol	TCTTCAATTTCTTGCACTTCA	TGGAATGTAAAGAAGTATGGAGC	.(((((((((((((((.((((	)))).))).))))))).))))).
miR-1-3p	GPAI035831		1196-1218	-23.6 kcal/mol	TTTATATACACCCATACATTCCA	TGGAATGTAAAGAAGTATGGAGC	....(((((..(..(((((((((	)))))))))..)..)))))....
miR-1-3p	GPAI035869		5404-5427	-21.7 kcal/mol	TTTTCATACGTTCTTAACTTTTCG	TGGAATGTAAAGAAGTATGGAGC	.((((((((.(((((.((.(((((	))))).)).))))))))))))).
miR-1-3p	GPAI036062		1449-1471	-24.2 kcal/mol	ATAATATATTTTTCTACATTCTC	TGGAATGTAAAGAAGTATGGAGC	....(((((((((.((((((((.	.)))))))).)))))))))....
miR-1-3p	GPAI036073	Ecotropic viral integration site 5 ortholog (H. sapiens)	4162-4186	-23.6 kcal/mol	GTTCCGTTTGCTACAAAACATTCCC	TGGAATGTAAAGAAGTATGGAGC	..(((((..(((.(...(((((((.	.)))))))...).))))))))..
miR-1-3p	GPAI036176		763-785	-26.0 kcal/mol	ACTCCATACAATGTCACATACCC	TGGAATGTAAAGAAGTATGGAGC	.((((((((......((((.((.	.)).))))......)))))))).
miR-1-3p	GPAI036268		4255-4276	-23.4 kcal/mol	GTTTCTACTTTTTTTTATTTTT	TGGAATGTAAAGAAGTATGGAGC	((((((((((((((.((((((.	.)))))).))))))))).)))))
miR-1-3p	GPAI036296	Rab8	1330-1354	-22.5 kcal/mol	TCCCCAGGACTTTCTTAATATTCTA	TGGAATGTAAAGAAGTATGGAGC	...(((..((((.(((.((((((((	)))))))).))))))).)))...
miR-1-3p	GPAI036361		11114-11137	-23.8 kcal/mol	CCTCCAAACATAAAAAACACTCCA	TGGAATGTAAAGAAGTATGGAGC	.(((((.((.......(((.((((	)))).)))......)).))))).
miR-1-3p	GPAI036361	Niemann-Pick type C-1a	14589-14609	-29.1 kcal/mol	CCTTCATGCACTGCCATTTCG	TGGAATGTAAAGAAGTATGGAGC	.((((((((.((..(((((((	)))))))...))..)))))))).
miR-1-3p	GPAI036951		9834-9857	-22.6 kcal/mol	TCTTCATCTTCTATGTATATTCTC	TGGAATGTAAAGAAGTATGGAGC	.(((((((((((...((((((((.	.)))))))).))))).)))))).
miR-1-3p	GPAI036969	Symplekin	59-81	-22.1 kcal/mol	GCTCCACTTTCTTATATATACTT	TGGAATGTAAAGAAGTATGGAGC	((((((.((((((.(((((.((.	.)).)))))))))))..))))))
miR-1-3p	GPAI037272		17-39	-21.0 kcal/mol	TATATATATTTCTAGACATTTCC	TGGAATGTAAAGAAGTATGGAGC	....(((((((((..(((((((.	.)))))))..)))))))))....
miR-1-3p	GPAI037688		4611-4635	-22.4 kcal/mol	ACATTATGCTATCAGTTACCTTCCA	TGGAATGTAAAGAAGTATGGAGC	...(((((((.((..((((.(((((	))))).)))).)))))))))...
miR-1-3p	GPAI037688	adenosine	6416-6437	-22.4 kcal/mol	TCGCCAACTTTTTTACAATTTG	TGGAATGTAAAGAAGTATGGAGC	.(.((((((((((((((.(((.	.))).))))))))))).))).).
miR-1-3p	GPAI037744		1344-1364	-22.1 kcal/mol	CATGCATACATTTGCATTTTA	TGGAATGTAAAGAAGTATGGAGC	..(.(((((.(((((((((((	)))))))))))...))))).)..
miR-1-3p	GPAI037796	UPI0001CC9B1F	2052-2072	-23.0 kcal/mol	GCTTTTTGACTCTTCATTTCA	TGGAATGTAAAGAAGTATGGAGC	(((((...(((((((((((((	)))))))..))).)))..)))))
miR-1-3p	GPAI037799		4434-4458	-24.3 kcal/mol	TGTCCTTATGTGCACATACATTCCC	TGGAATGTAAAGAAGTATGGAGC	..(((.(((...(...((((((((.	.))))))))..)..))).)))..
miR-1-3p	GPAI037873	Mediator complex subunit	5962-5989	-25.3 kcal/mol	GCTTTCATCAGCTTCGACTGACCTTCTA	TGGAATGTAAAGAAGTATGGAGC	((((.(((..(((((.....((.(((((	))))).))...))))))))))))
miR-1-3p	GPAI037941	quemao	5602-5624	-24.8 kcal/mol	CCTCCATGTCTCTTTCTATTCCC	TGGAATGTAAAGAAGTATGGAGC	.(((((((..(((((.((((((.	.)))))).)))))..))))))).
miR-1-3p	GPAI037959	mitochondrial ribosomal protein S6	5149-5168	-25.0 kcal/mol	GCTCAACTCCAGACAGTCCA	TGGAATGTAAAGAAGTATGGAGC	((((.((((...(((.((((	)))).)))...).)))...))))
miR-1-3p	GPAI038092		1286-1310	-22.6 kcal/mol	TCTCCAAATTTCGCTGAACTTTCCT	TGGAATGTAAAGAAGTATGGAGC	.(((((.(((((.....((.((((.	.)))).))...))))).))))).
miR-1-3p	GPAI038389		96-119	-31.1 kcal/mol	GTGGCATGCACGCTTGTCATTTCA	TGGAATGTAAAGAAGTATGGAGC	((..(((((...(((..(((((((	)))))))..)))..)))))..))
miR-1-3p	GPAI038413		11464-11487	-26.1 kcal/mol	TCTCCATAAAATAAGTAAATTCCT	TGGAATGTAAAGAAGTATGGAGC	.(((((((.......((.(((((.	.))))).))......))))))).
miR-1-3p	GPAI038552		7334-7360	-24.3 kcal/mol	ATTCCATTTCGTTGCTCTTACATTCTA	TGGAATGTAAAGAAGTATGGAGC	..(((((..(....((.((((((((((	))))))))))))..).)))))..
miR-1-3p	GPAI038700		1195-1215	-21.4 kcal/mol	TTTCCAAACTTAAGCGTTTCA	TGGAATGTAAAGAAGTATGGAGC	.(((((.((((..((((((((	))))))))....)))).))))).
miR-1-3p	GPAI038891	Lipid storage droplet-1	2656-2677	-26.5 kcal/mol	TCTCCTTGCTAACAACATTGCA	TGGAATGTAAAGAAGTATGGAGC	.((((.((((....(((((.((	)).))))).....)))).)))).
miR-1-3p	GPAI038908		6437-6459	-24.5 kcal/mol	GCTCTTCCATAGTTTGCACTTCA	TGGAATGTAAAGAAGTATGGAGC	(((((.......((((((.((((	)))).)))))).......)))))
miR-1-3p	GPAI038987	Protein-serine/threonine kinase	2210-2234	-25.2 kcal/mol	TTTTCATAAAATTCTCATCATTTCA	TGGAATGTAAAGAAGTATGGAGC	.(((((((...((((...(((((((	)))))))...)))).))))))).
miR-1-3p	GPAI039108		416-436	-25.2 kcal/mol	TCTTCTTCTTCTTCTATTCCC	TGGAATGTAAAGAAGTATGGAGC	.((((..((((((.((((((.	.))))))..))))))...)))).
miR-1-3p	GPAI039274	tyrosine aminotransferase	1444-1465	-21.9 kcal/mol	CTTTTATGTCTCTCCCATTCCT	TGGAATGTAAAGAAGTATGGAGC	.(((((((..(((..((((((.	.))))))...)))..))))))).
miR-1-3p	GPAI039438		1544-1566	-22.6 kcal/mol	TCGACAACTTCGCTCACGTTCTC	TGGAATGTAAAGAAGTATGGAGC	.(..(((((((....(((((((.	.)))))))...))))).))..).
miR-1-3p	GPAI039463		5765-5788	-25.2 kcal/mol	GCATGCCGTATGTCTAACATTTTA	TGGAATGTAAAGAAGTATGGAGC	((...((((((.(((.((((((((	))))))))..))).)))))).))
miR-1-3p	GPAI039608		852-873	-22.0 kcal/mol	TCTCCAGCCTTCAGATCTTTCG	TGGAATGTAAAGAAGTATGGAGC	.(((((..((((..((.((((.	.)))).))...))))..))))).
miR-1-3p	GPAI039623	Synaptotagmin beta	3782-3806	-22.8 kcal/mol	ATCCCATGACTTTGGCTACATTTCA	TGGAATGTAAAGAAGTATGGAGC	...(((((.((((...(((((((((	)))))))))..)))))))))...
miR-1-3p	GPAI039716		3998-4021	-29.1 kcal/mol	AATCCAGCTATCATTTGCGTTTTT	TGGAATGTAAAGAAGTATGGAGC	..(((((((.((.((((((((((.	.))))))))))))))).))))..
miR-1-3p	GPAI040272	crooked	37-59	-21.6 kcal/mol	TCTTCATTCTTCTTCTTGTTTTT	TGGAATGTAAAGAAGTATGGAGC	.((((((.((((((..((((((.	.))))))..)))))).)))))).
miR-1-3p	GPAI040278	tankyrase	5619-5640	-24.7 kcal/mol	GATTAATATTTGTTTCATTCCG	TGGAATGTAAAGAAGTATGGAGC	.....((((((.((((((((((	))))))).))).)))))).....
miR-1-3p	GPAI040364	TRAPP subunit 20 ortholog (S. cerevisiae)	1708-1728	-21.3 kcal/mol	GTGCCATTTCTTCTTATTCTT	TGGAATGTAAAGAAGTATGGAGC	((.(((((((((..((((((.	.))))))..)))))..)))).))
miR-1-3p	GPAI040596		9049-9071	-22.5 kcal/mol	AATACATACATTTTTACATTTTA	TGGAATGTAAAGAAGTATGGAGC	....(((((.(((((((((((((	))))))))))))).)))))....
miR-1-3p	GPAI040651	Cuticular protein 78E	30-52	-22.4 kcal/mol	GCAAACATTGCTTCAACGTTCCA	TGGAATGTAAAGAAGTATGGAGC	((...(((.(((((.((((((((	))))))))...))))))))..))
miR-1-3p	GPAI040654		794-814	-24.2 kcal/mol	GCTGCATGGTTTGACATTGTA	TGGAATGTAAAGAAGTATGGAGC	(((.((((.(((.(((((.((	)).)))))...))).)))).)))
miR-1-3p	GPAI040709		1769-1792	-24.2 kcal/mol	CATCTATTGCTTCTCTACATTTTA	TGGAATGTAAAGAAGTATGGAGC	..(((((.((((((.(((((((((	))))))))).)))))))))))..
miR-1-3p	GPAI040731	B4	3752-3775	-28.9 kcal/mol	GCACTATACAAATCAAACATTTCG	TGGAATGTAAAGAAGTATGGAGC	((.((((((.......((((((((	))))))))......)))))).))
miR-1-3p	GPAI041175		17485-17507	-23.6 kcal/mol	AAAGTCTGCTTCTAGCTGTTCCA	TGGAATGTAAAGAAGTATGGAGC	......(((((((...(((((((	)))))))...)))))))......
miR-1-3p	GPAI041739	glass bottom boat	3589-3613	-24.0 kcal/mol	TGTCTATACTTCAATGTGCGTACCT	TGGAATGTAAAGAAGTATGGAGC	..((((((((((....(((((.((.	.)).)))))..))))))))))..
miR-1-3p	GPAI042032		1748-1773	-24.1 kcal/mol	GCTTGCATAGTATGTTTTACATTTTT	TGGAATGTAAAGAAGTATGGAGC	((((.((((.(...(((((((((((.	.))))))))))).).))))))))
miR-1-3p	GPAI042038	UPI0001CC9392	5024-5047	-24.7 kcal/mol	CATCCAAAACTTCTTTGCAATTTT	TGGAATGTAAAGAAGTATGGAGC	..((((..(((((((((((.(((.	.))).))))))))))).))))..
miR-1-3p	GPAI042371		3099-3121	-21.1 kcal/mol	TAAATTTCCTTCTGAACATTTCA	TGGAATGTAAAGAAGTATGGAGC	........(((((..((((((((	))))))))..)))))........
miR-1-3p	GPAI042371	Derlin-2	3831-3854	-21.1 kcal/mol	TTAAAGTATTTCAAATTCATTCCA	TGGAATGTAAAGAAGTATGGAGC	.....(((((((.....(((((((	)))))))....))))))).....
miR-1-3p	GPAI042447		8948-8966	-25.0 kcal/mol	GCAATACATTTACATTTCA	TGGAATGTAAAGAAGTATGGAGC	((.((((.(((((((((((	)))))))))))...))))...))
miR-1-3p	GPAI042447	Kinesin-like protein at 10A	16962-16984	-25.0 kcal/mol	GCTGATAATACTTCGGCATTCTA	TGGAATGTAAAGAAGTATGGAGC	(((....(((((((.((((((((	))))))))...)))))))..)))
miR-1-3p	GPAI042543	Vitellogenin receptor	2440-2464	-23.7 kcal/mol	GTTTACACTCTTCTCTTGCACTCTT	TGGAATGTAAAGAAGTATGGAGC	((((.((..(((((.(((((.(((.	.))).))))))))))..))))))
miR-1-3p	GPAI042954		5000-5019	-26.0 kcal/mol	TCTCTTTTTCTCTCATTCCT	TGGAATGTAAAGAAGTATGGAGC	.((((.(((((..((((((.	.))))))...)))))...)))).
miR-1-3p	GPAI042962		716-740	-22.9 kcal/mol	TTTCCAAATCAATTTTTGCATTCCC	TGGAATGTAAAGAAGTATGGAGC	.(((((.((...((((((((((((.	.)))))))))))).)).))))).
miR-1-3p	GPAI043264		19868-19890	-23.3 kcal/mol	GTTTCTGCACCTAAAACGTTCCG	TGGAATGTAAAGAAGTATGGAGC	((((((((..((...((((((((	))))))))..))..))).)))))
miR-1-3p	GPAI043264	26S proteasome regulatory complex subunit PSMD5	2968-2990	-26.3 kcal/mol	GCCCCGTCTTTTTCAATATTCCA	TGGAATGTAAAGAAGTATGGAGC	((.((((((((((..((((((((	)))))))).)))))).)))).))
miR-1-3p	GPAI043264	vacuolar peduncle	8988-9007	-23.9 kcal/mol	CTGACATGCCTTTCATTCCT	TGGAATGTAAAGAAGTATGGAGC	....(((((((((((((((.	.)))))).))))..)))))....
miR-1-3p	GPAI043375		763-783	-25.2 kcal/mol	ATTTCAACTTCTTCTATTCTA	TGGAATGTAAAGAAGTATGGAGC	.((((((((((((.(((((((	)))))))..))))))).))))).
miR-1-3p	GPAI043375		748-768	-25.2 kcal/mol	TGTCTATACTTTTGTATTTCA	TGGAATGTAAAGAAGTATGGAGC	..(((((((((((.(((((((	)))))))...)))))))))))..
miR-1-3p	GPAI043620	Rad, Gem/Kir family member	1319-1340	-24.6 kcal/mol	GTTTTTTAATTCCAACATTCCA	TGGAATGTAAAGAAGTATGGAGC	((((..((.(((..((((((((	))))))))...))).))..))))
miR-1-3p	GPAI043926		2134-2154	-22.4 kcal/mol	GCTTTTTCTTATTATATTCTC	TGGAATGTAAAGAAGTATGGAGC	(((((..(((.(((((((((.	.)))))))))..)))...)))))
miR-1-3p	GPAI044042		1876-1899	-28.5 kcal/mol	AAATCAATCTTCATCTGCATTCCC	TGGAATGTAAAGAAGTATGGAGC	...(((..((((...((((((((.	.))))))))..))))..)))...
miR-1-3p	GPAI044050	Rab27	4676-4697	-24.0 kcal/mol	TTTCTGTATTTTTTTTATTTTA	TGGAATGTAAAGAAGTATGGAGC	.(((((((((((((((((((((	))))))).)))))))))))))).
miR-1-3p	GPAI044256		280-302	-20.7 kcal/mol	AATGTAAATTTCTTTATATTCTT	TGGAATGTAAAGAAGTATGGAGC	.......(((((((((((((((.	.))))))))))))))).......
miR-1-3p	GPAI044790		116-139	-22.1 kcal/mol	AATCTATGTATTCAATACATTCCG	TGGAATGTAAAGAAGTATGGAGC	..(((((...(((..(((((((((	)))))))))..)))..)))))..
miR-1-3p	GPAI044845		1128-1151	-20.2 kcal/mol	ACTCTATCCATTCTTCACATTTTC	TGGAATGTAAAGAAGTATGGAGC	.((((((...(((((.(((((((.	.))))))).)))))..)))))).
miR-1-3p	GPAI044909		36-59	-20.8 kcal/mol	GTTTCTTTTTCCATTTACATTCTC	TGGAATGTAAAGAAGTATGGAGC	(((((..((((..((((((((((.	.))))))))))))))...)))))
miR-1-3p	GPAI045018	Glutamic acid decarboxylase	606-632	-24.4 kcal/mol	AATCCCGATATTTATGTTTACATTCCA	TGGAATGTAAAGAAGTATGGAGC	..(((..((((((...(((((((((((	))))))))))).)))))))))..
miR-1-3p	GPAI045046	Death executioner Bcl-2 homologue	240-263	-24.2 kcal/mol	GTCCCATACAAACTCTGCATTCCT	TGGAATGTAAAGAAGTATGGAGC	(..((((((...((.((((((((.	.)))))))).))..))))))..)
miR-1-3p	GPAI045649		2080-2104	-27.8 kcal/mol	GTGTTGTCACTCTCTCTGCATTCCC	TGGAATGTAAAGAAGTATGGAGC	((.(..(.(((.(((.((((((((.	.)))))))).)))))))..).))
miR-1-3p	GPAI045650		5104-5126	-24.0 kcal/mol	TTTCTATAGCTCTTCGTAGTCCA	TGGAATGTAAAGAAGTATGGAGC	.(((((((..((((..((.((((	)))).))..))))..))))))).
miR-1-3p	GPAI045836	Shaker	7219-7240	-25.2 kcal/mol	TCTCCATCTCCACCACATTCTT	TGGAATGTAAAGAAGTATGGAGC	.((((((((.(...(((((((.	.)))))))...).)).)))))).
miR-1-3p	GPAI045850	kruppel	3355-3376	-22.4 kcal/mol	ATTTCTCTTCATTTGGATTCCG	TGGAATGTAAAGAAGTATGGAGC	.((((.((((.((((.((((((	)))))).))))))))...)))).
miR-1-3p	GPAI045902	paralytic	3036-3058	-21.6 kcal/mol	TTACCATACCACTTCATATACCA	TGGAATGTAAAGAAGTATGGAGC	...((((((..(((.((((.(((	))).)))).)))..))))))...
miR-1-3p	GPAI046220		13001-13023	-25.6 kcal/mol	CCTCCTCTGCTTCCGATAATTCA	TGGAATGTAAAGAAGTATGGAGC	.((((..((((((..(((.((((	)))).)))...)))))).)))).
miR-1-3p	GPAI046220	Shaker	3203-3226	-25.6 kcal/mol	AATATATATTTCTTTTACATTTTC	TGGAATGTAAAGAAGTATGGAGC	....(((((((((((.(((((((.	.))))))))))))))))))....
miR-1-3p	GPAI046313		2174-2197	-22.2 kcal/mol	CGTCCGTACAAACTTAATATACCC	TGGAATGTAAAGAAGTATGGAGC	..(((((((...(((.((((.((.	.)).)))).)))..)))))))..
miR-1-3p	GPAI046563	mitochondrial F1F0-ATP synthase subunit delta/ATP16	9424-9448	-24.1 kcal/mol	ATTCCAGAAACTTTTTTCAATTCTA	TGGAATGTAAAGAAGTATGGAGC	.(((((...((((((((..((((((	))))))..)))))))).))))).
miR-1-3p	GPAI046765		367-388	-25.3 kcal/mol	TCTTCTCACTTCTTTCATTCCG	TGGAATGTAAAGAAGTATGGAGC	.((((..(((((((((((((((	))))))).))))))))..)))).
miR-1-3p	GPAI046766	convoluted	823-843	-22.8 kcal/mol	CCTTCAATTCTTTACATACTA	TGGAATGTAAAGAAGTATGGAGC	.(((((.((((((((((.(((	))).))))))))))...))))).
miR-1-3p	GPAI047042		213-233	-22.7 kcal/mol	GTTTGCCTTCTCAACATTTCA	TGGAATGTAAAGAAGTATGGAGC	((((..(((((..((((((((	))))))))..)))))....))))
miR-1-3p	GPAI047100		862-884	-25.1 kcal/mol	ACATAACGCTTTCTTGCATTCTG	TGGAATGTAAAGAAGTATGGAGC	.......((((..(((((((((.	.)))))))))..)))).......
miR-1-3p	GPAI047162		3516-3539	-24.2 kcal/mol	GCACTATTATTTCCAAGCAATCCA	TGGAATGTAAAGAAGTATGGAGC	((.((((.(((((...(((.((((	)))).)))...))))))))).))
miR-1-3p	GPAI047163	schlank	1520-1542	-23.8 kcal/mol	GATGCATATTTCTGTGCATTGCA	TGGAATGTAAAGAAGTATGGAGC	..(.(((((((((.((((((.((	)).)))))).))))))))).)..
miR-1-3p	GPAI047166	Sir2	2018-01-20	-20.2 kcal/mol	GAGACTTTTTTTGCATTTCA	TGGAATGTAAAGAAGTATGGAGC	......((((((((((((((	)))))))))))))).........
miR-1-3p	GPAI047167		5493-5516	-25.8 kcal/mol	GCTTTTGCACTTTTCGTCCTTCCA	TGGAATGTAAAGAAGTATGGAGC	(((((...((((((...(.(((((	))))).)...))))))..)))))
miR-1-3p	GPAI047254	Rpd3	2340-2361	-23.9 kcal/mol	TCTTCAAATATTTTTCGTTCCT	TGGAATGTAAAGAAGTATGGAGC	.(((((.((.(((((((((((.	.)))))).))))).)).))))).
miR-1-3p	GPAI047278		1423-1445	-23.0 kcal/mol	GGTTCGTTTCTCTTTGCAATTCA	TGGAATGTAAAGAAGTATGGAGC	..(((((...((((((((.((((	)))).))))))))...)))))..
miR-1-3p	GPAI047283		8495-8520	-26.5 kcal/mol	GCTCTAGAAATGAAATTCACATTTCA	TGGAATGTAAAGAAGTATGGAGC	((((((...((....((.((((((((	)))))))).))...)).))))))
miR-1-3p	GPAI047283		3197-3219	-22.2 kcal/mol	ATAGTATATCACTTTACATTTCA	TGGAATGTAAAGAAGTATGGAGC	....(((((..((((((((((((	))))))))))))..)))))....
miR-1-3p	GPAI047283	stress-sensitive B	18634-18658	-26.5 kcal/mol	GTTCCACCACTAGTTTTTTATTCTT	TGGAATGTAAAGAAGTATGGAGC	((((((..(((..((((.((((((.	.)))))).)))).))).))))))
miR-1-3p	GPAI047345		9391-9411	-24.1 kcal/mol	AGCCCATATTGTTACTTTTCA	TGGAATGTAAAGAAGTATGGAGC	...(((((((.((((.(((((	))))).))))...)))))))...
miR-1-3p	GPAI047678		524-543	-21.0 kcal/mol	TCTCCTCTTCTTTCTTTTTA	TGGAATGTAAAGAAGTATGGAGC	.((((.((((((((.(((((	))))).).)))))))...)))).
miR-1-3p	GPAI047678	E2F transcription factor	81-103	-21.0 kcal/mol	ATGTAATATTTTTTTACAATCTA	TGGAATGTAAAGAAGTATGGAGC	.....(((((((((((((.((((	)))).))))))))))))).....
miR-1-3p	GPAI047688	Rabaptin-5	6175-6197	-24.9 kcal/mol	ATGGCATATTCAAAGGCATTCCA	TGGAATGTAAAGAAGTATGGAGC	....((((((.....((((((((	)))))))).....))))))....
miR-1-3p	GPAI047780		19071-19093	-26.4 kcal/mol	TAGCCTTGAAGTTTTACATTCCA	TGGAATGTAAAGAAGTATGGAGC	...........((((((((((((	))))))))))))...........
miR-1-3p	GPAI047780	Rab3	19489-19510	-26.4 kcal/mol	GTTTCGTCTTGTTTGCATATCA	TGGAATGTAAAGAAGTATGGAGC	((((((((((.(((((((.(((	))).))))))).))).)))))))
miR-1-3p	GPAI048085	Female sterile (2) Ketel	7784-7806	-21.6 kcal/mol	GCTCTGTAAGCATAAGGATTCTA	TGGAATGTAAAGAAGTATGGAGC	((((((((.......(.((((((	)))))).).......))))))))
miR-1-3p	GPAI048238	division abnormally delayed	83-107	-20.7 kcal/mol	CATCTGTACTTTTCTTCTTATTCTT	TGGAATGTAAAGAAGTATGGAGC	..((((((((..((((..((((((.	.))))))..))))))))))))..
miR-9-3p	GPAI000129	tiptop	1619-1642	-22.9 kcal/mol	TACATGGGTGTGTGCATGTGTGAC	CTCATACAGCTAGATAACCAAAGA	....(((.(((.(((.(((((((.	.))))))))).).))).)))....
miR-9-3p	GPAI000232		254-277	-22.5 kcal/mol	TGCGTGTGTATGTGGGTGTGTGAA	CTCATACAGCTAGATAACCAAAGA	....((..(((.(((.(((((((.	.))))))).))).)))..))....
miR-9-3p	GPAI001925	Cat|catalase	835-857	-27.7 kcal/mol	TTTTTGTCACATAGGTGTGTGGG	CTCATACAGCTAGATAACCAAAGA	((((((.....(((.((((((((	)))))))).)))......))))))
miR-9-3p	GPAI005698		1148-1169	-21.8 kcal/mol	CAATTGGAATTTTCTGTGTGAA	CTCATACAGCTAGATAACCAAAGA	...((((.((((.((((((((.	.))))))))..))))..))))...
miR-9-3p	GPAI009336	tiptop	5990-6011	-22.5 kcal/mol	CGTACAGTTGTCATTGTGTGAT	CTCATACAGCTAGATAACCAAAGA	......((((((.((((((((.	.))))))))...))))))......
miR-9-3p	GPAI011586		8301-8326	-23.1 kcal/mol	CGTTAGTTTGTATATGGGTGTATGGG	CTCATACAGCTAGATAACCAAAGA	.......((((...(((.((((((((	)))))))).))).)))).......
miR-9-3p	GPAI012208	spoonbill	6024-6047	-25.3 kcal/mol	CATAGAAGCATCTGGCTGTAAGAG	CTCATACAGCTAGATAACCAAAGA	.........(((((((((((.(((	))).))))))))))).........
miR-9-3p	GPAI012717		1791-1816	-21.7 kcal/mol	TCTGTGTGTGTGTATGCGCGTGTGGG	CTCATACAGCTAGATAACCAAAGA	(((.((..(((.((.((..((((((.	.)))))).)))).)))..)).)))
miR-9-3p	GPAI013517	scalloped	642-665	-20.6 kcal/mol	TAAGCAAATTTTTGGCTGAATGAA	CTCATACAGCTAGATAACCAAAGA	..........((((((((.((((.	.)))).))))))))..........
miR-9-3p	GPAI013799		4052-4074	-22.2 kcal/mol	TCTTTGTCACGTAGGCGTGTGGG	CTCATACAGCTAGATAACCAAAGA	((((((.......((((((((((	))))))).))).......))))))
miR-9-3p	GPAI015642		6243-6268	-23.5 kcal/mol	ACAGCACATATCCTGGATTGTGTGAG	CTCATACAGCTAGATAACCAAAGA	........((((.(((.(((((((((	))))))))))))))))........
miR-9-3p	GPAI017671		8493-8516	-28.1 kcal/mol	TCTTTATATATATATCTGTATGAT	CTCATACAGCTAGATAACCAAAGA	(((((...(((.((.((((((((.	.)))))))).)).)))...)))))
miR-9-3p	GPAI023095		837-862	-23.5 kcal/mol	TCTTTGTCGTTGTGTCTCTGTGTGGT	CTCATACAGCTAGATAACCAAAGA	((((((..(((((.(..((((((((.	.))))))))..).)))))))))))
miR-9-3p	GPAI024071	Negative elongation factor E	2261-2282	-26.0 kcal/mol	TCTGTGTATATGTGTGTGTGAG	CTCATACAGCTAGATAACCAAAGA	(((.((..(((.((((((((((	))))))))..)).)))..)).)))
miR-9-3p	GPAI026352		1682-1702	-20.3 kcal/mol	ACAATGGTGTCTCTATGTGAG	CTCATACAGCTAGATAACCAAAGA	....((((((((((.((((((	)))))).))..)))).))))....
miR-9-3p	GPAI034436		3986-4009	-21.7 kcal/mol	CCAATGGTTTTCTTACAGTTTGAG	CTCATACAGCTAGATAACCAAAGA	....(((((.(((..(.((.((((	)))).)).)..))).)))))....
miR-9-3p	GPAI035869		1787-1811	-20.8 kcal/mol	TTTTTGGTTACCTGATATGTACGAC	CTCATACAGCTAGATAACCAAAGA	((((((((((.(((...((((.((.	.)).))))..))).))))))))))
miR-9-3p	GPAI036062		3143-3164	-26.3 kcal/mol	TGTAGAGTTGCAGCTGTAAGAG	CTCATACAGCTAGATAACCAAAGA	......((((((((((((.(((	))).))))))).).))))......
miR-9-3p	GPAI036170	SP2637	10892-10913	-22.5 kcal/mol	CAATTGGAGGCAGTAGTATGAG	CTCATACAGCTAGATAACCAAAGA	...((((...((((.(((((((	))))))).))).)....))))...
miR-9-3p	GPAI036318		10704-10731	-26.4 kcal/mol	ATATTTTCTGTCCATAGCAAAGTATGAG	CTCATACAGCTAGATAACCAAAGA	........((((..((((...(((((((	))))))).))))))))........
miR-9-3p	GPAI036361	Peroxin	14832-14856	-23.5 kcal/mol	TCGGCGGGTGTTTGTGCTGCATGGT	CTCATACAGCTAGATAACCAAAGA	.....((.((((((.((((.((((.	.)))).)))))))))).)).....
miR-9-3p	GPAI038892		4490-4511	-23.7 kcal/mol	TTTTTAAATGCTGCTGTGTGAT	CTCATACAGCTAGATAACCAAAGA	(((((.....(((((((((((.	.))))))))).))......)))))
miR-9-3p	GPAI038987	Protein-serine/threonine kinase	282-305	-28.2 kcal/mol	CCCGTGTATGTGTATTTGTGTGAG	CTCATACAGCTAGATAACCAAAGA	....((..(((.((.(((((((((	))))))))).)).)))..))....
miR-9-3p	GPAI039628		246-269	-22.1 kcal/mol	TTTACGCAGGTCGCGCTGTCTGAG	CTCATACAGCTAGATAACCAAAGA	.........(((..(((((.((((	)))).)))))..))).........
miR-9-3p	GPAI039826	hattifattener	4053-4074	-21.6 kcal/mol	CAAATGGTAATGGTTTTATGAG	CTCATACAGCTAGATAACCAAAGA	....((((..(((((.((((((	)))))).)))))....))))....
miR-9-3p	GPAI040596		9226-9249	-22.7 kcal/mol	AAACAAAGTGTTTTGCTGTAAGGG	CTCATACAGCTAGATAACCAAAGA	........(((((.((((((.(((	))).)))))).)))))........
miR-9-3p	GPAI040735		8018-8041	-21.7 kcal/mol	AACATGGCGGCAAGGCTGGATGGG	CTCATACAGCTAGATAACCAAAGA	....(((......(((((.(((((	))))).)))))......)))....
miR-9-3p	GPAI043028		4477-4498	-23.1 kcal/mol	CGCGCGTGTGTCTGTGTATGAG	CTCATACAGCTAGATAACCAAAGA	........((((((((((((((	))))))))..))))))........
miR-9-3p	GPAI044944	quemao	5536-5560	-24.0 kcal/mol	GTTTTATATATGTAAGCTGTGTGAG	CTCATACAGCTAGATAACCAAAGA	........(((.((.((((((((((	)))))))))))).)))........
miR-9-3p	GPAI045300	hattifattener	2439-2463	-21.5 kcal/mol	ACACAGGTGCACAGCCATGTGTGAG	CTCATACAGCTAGATAACCAAAGA	.....(((....(((..((((((((	))))))))))).....))).....
miR-277-3p	GPAI000227		1932-09-01	-20.8 kcal/mol	TGTGGCCCCGGATGAGGGCCTTTA	TAAATGCACTATCTGGTACGACA	(((.(..((((((.((.((.((((	)))).)).))))))))..).)))
miR-277-3p	GPAI000644		105-126	-21.9 kcal/mol	TCCTATACCAGATATGCGATTA	TAAATGCACTATCTGGTACGACA	.....(((((((((((((.(((	))).)))).))))))))).....
miR-277-3p	GPAI001249		4762-4783	-24.1 kcal/mol	TATCTACTCTCCAGTGCATTTC	TAAATGCACTATCTGGTACGACA	..((((((....(((((((((.	.)))))))))....)))).))..
miR-277-3p	GPAI001643		725-746	-23.3 kcal/mol	TGTGTACAGATATGAGTATTTT	TAAATGCACTATCTGGTACGACA	((((((((((((.(.((((((.	.)))))).)))))).)))).)))
miR-277-3p	GPAI001644		3376-3401	-25.1 kcal/mol	ATTCGTACACATACACAGTGCATTTG	TAAATGCACTATCTGGTACGACA	..((((((.((.....((((((((((	))))))))))...))))))))..
miR-277-3p	GPAI002022	methuselah-like	4741-4761	-26.4 kcal/mol	CACCGAACTTCAGTGCGTTTA	TAAATGCACTATCTGGTACGACA	...((.(((..((((((((((	))))))))))....))).))...
miR-277-3p	GPAI002657	acyl-CoA dehydrogenase	150-171	-27.7 kcal/mol	ACAGATACCAAAAGTGCATTTA	TAAATGCACTATCTGGTACGACA	.....(((((..((((((((((	))))))))))...))))).....
miR-277-3p	GPAI004316	tubulin-binding cofactor B	1737-1758	-26.5 kcal/mol	AGGAGTATGGATAGTGCATTTA	TAAATGCACTATCTGGTACGACA	.(..((((((((((((((((((	)))))))))))))).))))..).
miR-277-3p	GPAI004451	Vacuolar protein sorting	3199-3221	-23.4 kcal/mol	ACGCGTGCCGATAAATGCATTTC	TAAATGCACTATCTGGTACGACA	...((((((((((..(((((((.	.))))))).)))).))))))...
miR-277-3p	GPAI005249		4876-4898	-21.8 kcal/mol	TGTCGGATGGTGTAGGGTATTTA	TAAATGCACTATCTGGTACGACA	(((((.((.(.((((.(((((((	))))))).)))).).)).)))))
miR-277-3p	GPAI005264	Ras opposite	5449-5472	-23.1 kcal/mol	TGTAAAAAATAGTGTGTGCATTTT	TAAATGCACTATCTGGTACGACA	(((......(((...((((((((.	.))))))))...))).....)))
miR-277-3p	GPAI006259	Myosin light chain cytoplasmic	1617-1638	-22.7 kcal/mol	AACTGTGCCATTGGAACATTTG	TAAATGCACTATCTGGTACGACA	...(((((((.(((..((((((	))))))..)))..)))))))...
miR-277-3p	GPAI007371		82-103	-23.0 kcal/mol	CAACAAACTAGAAGTGCATTTT	TAAATGCACTATCTGGTACGACA	......(((((((((((((((.	.))))))))).))))))......
miR-277-3p	GPAI007413		12813-12834	-29.0 kcal/mol	AGTCGACCAGGAACTGCCTTTA	TAAATGCACTATCTGGTACGACA	.((((((((((.(.(((.((((	)))).))).).)))))).)))).
miR-277-3p	GPAI007904		841-865	-28.0 kcal/mol	TGTTGTGCTAACTGTAGTGCACTTA	TAAATGCACTATCTGGTACGACA	((((((((((...((((((((.(((	))).)))))))).))))))))))
miR-277-3p	GPAI007920		4841-4861	-26.6 kcal/mol	TGTAGTTTGGATAGGCATTTT	TAAATGCACTATCTGGTACGACA	(((.(((..(((((((((((.	.)))))).)))))..).)).)))
miR-277-3p	GPAI009336		8292-8313	-24.2 kcal/mol	AATCGTATCAAGAAAGCATTTT	TAAATGCACTATCTGGTACGACA	..((((((((.((..((((((.	.))))))....))))))))))..
miR-277-3p	GPAI009718	cg4360	10479-10503	-25.6 kcal/mol	AGTCGCAAGCAAGAACATGCATTTA	TAAATGCACTATCTGGTACGACA	.((((...((.(((...((((((((	))))))))...))).)).)))).
miR-277-3p	GPAI010244		4427-4449	-22.9 kcal/mol	AGAGAGACCAGGTACTGTGTTTA	TAAATGCACTATCTGGTACGACA	......((((((((.((((((((	)))))))).))))))))......
miR-277-3p	GPAI011735	peroxisomal membrane protein MpV17	15815-15838	-26.7 kcal/mol	TGAAGTACCTTTCATTTGCGTTTA	TAAATGCACTATCTGGTACGACA	((..(((((.......((((((((	))))))))......)))))..))
miR-277-3p	GPAI012139		8227-8247	-23.4 kcal/mol	AATCTCATCAGAAGGCATTTT	TAAATGCACTATCTGGTACGACA	......((((((((((((((.	.)))))).)).))))))......
miR-277-3p	GPAI012371		7761-7784	-28.4 kcal/mol	TGTCGTACCATTTAAGAGCATTTA	TAAATGCACTATCTGGTACGACA	((((((((((..((.(.(((((((	))))))).)))..))))))))))
miR-277-3p	GPAI013090	tetratricopeptide repeat protein KIAA0103	1061-1084	-26.9 kcal/mol	ATAAGTGAGAGGTGGGTGCATTTA	TAAATGCACTATCTGGTACGACA	....(((..((((((.((((((((	))))))))))))))..)))....
miR-277-3p	GPAI013102		4612-4634	-22.7 kcal/mol	CCACAAGCCAGAAGGAGCATTTC	TAAATGCACTATCTGGTACGACA	......((((((.((.((((((.	.)))))).)).))))))......
miR-277-3p	GPAI014577	fatty-acid--CoA ligase	5424-5447	-26.3 kcal/mol	AAACTATCTGGATGTGTGTATTTA	TAAATGCACTATCTGGTACGACA	.......(..((((.(((((((((	)))))))))))))..).......
miR-277-3p	GPAI015164	Derlin-2	7273-7297	-28.1 kcal/mol	TTTTGTACCAAATAAAGAGCATTTA	TAAATGCACTATCTGGTACGACA	..((((((((.((..((.((((((.	.)))))).)))).))))))))..
miR-277-3p	GPAI015640	Ras-like protein A	11899-11919	-27.9 kcal/mol	AGACGTTTAGAGTTGCATTTA	TAAATGCACTATCTGGTACGACA	...((((((((..((((((((	))))))))...))))).)))...
miR-277-3p	GPAI016963		1720-1741	-22.7 kcal/mol	AGTATGTCCGTCTGTGCATTTG	TAAATGCACTATCTGGTACGACA	.((.((((((...(((((((((	)))))))))....))).))))).
miR-277-3p	GPAI017581	TRAPP subunit 20 ortholog (S. cerevisiae)	534-557	-23.1 kcal/mol	TTTTGTATTAAAAAAGTGCATTTA	TAAATGCACTATCTGGTACGACA	..((((((((....((((((((((	))))))))))...))))))))..
miR-277-3p	GPAI017581	TRAPP subunit 20 ortholog (S. cerevisiae)	1231-1253	-22.9 kcal/mol	TTCCGTACGGACTGGTGCAATTG	TAAATGCACTATCTGGTACGACA	...((((((((.(((((((.(((	))).)))))))))).)))))...
miR-277-3p	GPAI017865		312-334	-23.1 kcal/mol	ATATGTATTTATTAGTGCAATTA	TAAATGCACTATCTGGTACGACA	...((((((...(((((((.(((	))).)))))))...))))))...
miR-277-3p	GPAI018258	pecanex	10123-10144	-25.7 kcal/mol	TCTTGATCGGACTGTGGATTTT	TAAATGCACTATCTGGTACGACA	..(((((((((..(((.((((.	.)))).)))..)))))).)))..
miR-277-3p	GPAI018415		1242-1262	-23.8 kcal/mol	AATCGTATCACAAAGCGTTTT	TAAATGCACTATCTGGTACGACA	..((((((((....((((((.	.))))))......))))))))..
miR-277-3p	GPAI018996		6046-6071	-24.0 kcal/mol	TGTCTGTGTGTGTGTGTGTGCGTTTG	TAAATGCACTATCTGGTACGACA	((((.(((...(.(((.(((((((((	)))))))))))))...)))))))
miR-277-3p	GPAI019373		1854-1877	-21.4 kcal/mol	GGTCTTTTTCCAATAGTGGATTTA	TAAATGCACTATCTGGTACGACA	.(((.....(((((((((.(((((	))))).)))))).)))...))).
miR-277-3p	GPAI019897	Rpb11	8266-8288	-23.0 kcal/mol	AGTTTCTACAGAAAATGCATTTA	TAAATGCACTATCTGGTACGACA	.(((....((((.(.((((((((	)))))))).).))))....))).
miR-277-3p	GPAI022392		9165-9188	-25.1 kcal/mol	TCGCGTCCACAGACAATGCATTTT	TAAATGCACTATCTGGTACGACA	...(((.(.((((.(.(((((((.	.))))))).).))))).)))...
miR-277-3p	GPAI023373	bifunctional ATP sulfurylase adenosine 5-phosphosulfate kinase,bifunctional ATP sulfurylase adenosine 5-phosphosulfate kinase	60-82	-31.5 kcal/mol	TGTCGAACCAAATAGTGCATTTT	TAAATGCACTATCTGGTACGACA	(((((.((((.(((((((((((.	.))))))))))).)))).)))))
miR-277-3p	GPAI023835		1137-1157	-21.2 kcal/mol	TGTCTGCAAACAGTGTATTTA	TAAATGCACTATCTGGTACGACA	(((((((....((((((((((	)))))))))).....))).))))
miR-277-3p	GPAI023841		3295-3317	-24.5 kcal/mol	TTTGGTGCCAGCAACAGCAATTA	TAAATGCACTATCTGGTACGACA	..(.(((((((.....(((.(((	))).))).....))))))).)..
miR-277-3p	GPAI024040		1980-1999	-22.9 kcal/mol	TGCGTGCGTGTGTGTGTTTG	TAAATGCACTATCTGGTACGACA	(((((((..(.(((((((((	)))))))))...)..))))).))
miR-277-3p	GPAI024118		3125-3148	-24.2 kcal/mol	AGATGCACTTGGTGCGTGCATTTT	TAAATGCACTATCTGGTACGACA	...((.(((.((((.((((((((.	.)))))))))))).))).))...
miR-277-3p	GPAI024832		499-523	-21.4 kcal/mol	TGTTGTACATCATATGTTGTATTTA	TAAATGCACTATCTGGTACGACA	((((((((..((.(((.((((((((	)))))))).))).))))))))))
miR-277-3p	GPAI025141	roughoid	4919-4938	-23.9 kcal/mol	TGTGTGCTTGCGTGTGTTTG	TAAATGCACTATCTGGTACGACA	((((((((...(((((((((	))))))))).....))))).)))
miR-277-3p	GPAI025642	myoblast city	4439-4460	-22.8 kcal/mol	TCCTTCACTGGATGTGCGGTTA	TAAATGCACTATCTGGTACGACA	......((..((((((((.(((	))).))))).)))..))......
miR-277-3p	GPAI025654	chord	6875-6896	-26.1 kcal/mol	TGTTGCTGGGTGTGTGCATTTA	TAAATGCACTATCTGGTACGACA	((((((..((((.(((((((((	)))))))))))))..))..))))
miR-277-3p	GPAI026352	SP2637	185-204	-22.7 kcal/mol	TGTGTGCTTGTGTGTATTTA	TAAATGCACTATCTGGTACGACA	((((((((.(.(((((((((	)))))))))...).))))).)))
miR-277-3p	GPAI026460		195-217	-24.3 kcal/mol	TGATAATCCAGAAGGTGCATTTT	TAAATGCACTATCTGGTACGACA	.......(((((.(((((((((.	.))))))))).))))).......
miR-277-3p	GPAI027497		3213-3234	-24.9 kcal/mol	GAGAGTATTAGATATGTGTTTG	TAAATGCACTATCTGGTACGACA	....((((((((((((((((((	)))))))).))))))))))....
miR-277-3p	GPAI027499		745-769	-22.5 kcal/mol	TCTCGTTCCGAATGTGGTGCTTTTA	TAAATGCACTATCTGGTACGACA	..((((.(((...(((((((.((((	)))).))))))).))).))))..
miR-277-3p	GPAI027879	vacuolar H+ATPase v1 sector subunit A	7307-7330	-27.6 kcal/mol	ATTCGTGTAAAAAAGGTGCATTTG	TAAATGCACTATCTGGTACGACA	..(((((.......((((((((((	))))))))))......)))))..
miR-277-3p	GPAI027879	vacuolar H+ATPase v1 sector subunit A	10977-11001	-23.8 kcal/mol	AGTTGTACTACTGATATCATATTTA	TAAATGCACTATCTGGTACGACA	.(((((((((..((((...((((((	))))))...))))))))))))).
miR-277-3p	GPAI028339		14728-14749	-28.0 kcal/mol	CACTTTGCCTAGATAGCGTTTA	TAAATGCACTATCTGGTACGACA	.....((((.((((((((((((	)))))))..))))))))).....
miR-277-3p	GPAI028339		3879-3901	-28.0 kcal/mol	ATTTGTATCTTTGAGAGCATTTC	TAAATGCACTATCTGGTACGACA	..(((((((....((.((((((.	.)))))).))....)))))))..
miR-277-3p	GPAI028864		18064-18086	-26.2 kcal/mol	CTAATCATCAGTTAGAGCATTTC	TAAATGCACTATCTGGTACGACA	......(((((.(((.((((((.	.)))))).))).)))))......
miR-277-3p	GPAI029919		7074-7098	-24.1 kcal/mol	TACAAATTCAGAAATTGTGCATTTT	TAAATGCACTATCTGGTACGACA	.......(((((....((((((((.	.))))))))..))))).......
miR-277-3p	GPAI030839	Female sterile (2) Ketel	2243-2267	-23.6 kcal/mol	AAGTGTGCTTGTATGTGTGTGTTTG	TAAATGCACTATCTGGTACGACA	...((((((.(.(((.(((((((((	))))))))))))).))))))...
miR-277-3p	GPAI031364	hector	16224-16248	-25.9 kcal/mol	TTACCAATTGGAAAAAGTGCATTTC	TAAATGCACTATCTGGTACGACA	......((..((...(((((((((.	.))))))))).))..))......
miR-277-3p	GPAI032265		119-144	-20.9 kcal/mol	ATGTGTGCGGTTGTATAGTGCAATTG	TAAATGCACTATCTGGTACGACA	...(((((.(..(.((((((((.(((	))).)))))))))).)))))...
miR-277-3p	GPAI032490	Ada2a-containing complex component	692-716	-27.8 kcal/mol	TGTTGTAAAACAGAAAGTGCAATTA	TAAATGCACTATCTGGTACGACA	(((((((...((((.((((((.(((	))).)))))).)))).)))))))
miR-277-3p	GPAI034635	carbonic anhydrase	18035-18057	-25.8 kcal/mol	TGTGCGTACCTTTCCGGCAATTA	TAAATGCACTATCTGGTACGACA	(((.((((((......(((.(((	))).))).......)))))))))
miR-277-3p	GPAI035676		379-399	-25.0 kcal/mol	ATTCTAAGGAAAGTGCGTTTA	TAAATGCACTATCTGGTACGACA	..((((.(((.((((((((((	)))))))))).)))..)).))..
miR-277-3p	GPAI036350		10087-10108	-22.1 kcal/mol	ATTCAGACAGATAGTTCATTTC	TAAATGCACTATCTGGTACGACA	..((...((((((((.(((((.	.))))).))))))))....))..
miR-277-3p	GPAI036987		4848-4870	-24.5 kcal/mol	TCCGGTATCAGAGATCGCATTTA	TAAATGCACTATCTGGTACGACA	....((((((((....(((((((	)))))))....))))))))....
miR-277-3p	GPAI037548		3773-3793	-24.0 kcal/mol	ATATGTATGGGTGTGTGTTTA	TAAATGCACTATCTGGTACGACA	...(((((.((.(((((((((	)))))))))...)).)))))...
miR-277-3p	GPAI038388		4687-4710	-21.0 kcal/mol	TGTTGAAAAAGAAAGAAGCATTTA	TAAATGCACTATCTGGTACGACA	(((((.(..(((.((..(((((((	))))))).)).)))..).)))))
miR-277-3p	GPAI038987	Protein-serine/threonine kinase	274-299	-25.4 kcal/mol	TGTGTGTGCCCGTGTATGTGTATTTG	TAAATGCACTATCTGGTACGACA	(((.((((((.(.(((.(((((((((	))))))))))))).)))))))))
miR-277-3p	GPAI039109		8933-8956	-24.0 kcal/mol	TGTGTGTGCATGTGTGTGTGTTTG	TAAATGCACTATCTGGTACGACA	(((.(((((......(((((((((	)))))))))......))))))))
miR-277-3p	GPAI039183	portabella	234-256	-23.7 kcal/mol	TCTTAGACTAGTTTGTGTATTTA	TAAATGCACTATCTGGTACGACA	......(((((...(((((((((	)))))))))...)))))......
miR-277-3p	GPAI040733	multiple inositol-polyphosphate phosphatase	4168-4193	-21.5 kcal/mol	AATCATGACCGGTGTATGTGTATTTG	TAAATGCACTATCTGGTACGACA	..((...(((((.(((.(((((((((	)))))))))))))))))..))..
miR-277-3p	GPAI040755		326-352	-23.5 kcal/mol	TGTTGATTACGTGTTGTGGTGTGTTTG	TAAATGCACTATCTGGTACGACA	(((((..(((.....(((((((((((.	.)))))))))))...))))))))
miR-277-3p	GPAI041782		66-89	-20.2 kcal/mol	AAACGCCACCAAATGATGCATTTA	TAAATGCACTATCTGGTACGACA	...((..((((.(((.((((((((	)))))))).))).)))).))...
miR-277-3p	GPAI042954	glass bottom boat	970-993	-28.4 kcal/mol	TGCTTGCTTTGTTTTGTGCATTTA	TAAATGCACTATCTGGTACGACA	(((.((((..((...(((((((((	))))))))).))..)))).).))
miR-277-3p	GPAI043153	retinoblastoma-family protein	449-471	-20.9 kcal/mol	TTAGTTATTAGAAAGTGCTTTTA	TAAATGCACTATCTGGTACGACA	.....(((((((.(((((.((((	)))).))))).))))))).....
miR-277-3p	GPAI043764		532-554	-22.2 kcal/mol	ACAAACACCAGATAATGCACTTG	TAAATGCACTATCTGGTACGACA	......((((((((.((((.(((	))).)))).))))))))......
miR-277-3p	GPAI043921		3581-3602	-26.1 kcal/mol	AACATTATCAGAAATGCGTTTG	TAAATGCACTATCTGGTACGACA	.....(((((((..((((((((	))))))))...))))))).....
miR-277-3p	GPAI044042		5107-5130	-26.8 kcal/mol	CGTATTTACGTGTATGTGCATTTA	TAAATGCACTATCTGGTACGACA	...........(((.(((((((((	))))))))))))...........
miR-277-3p	GPAI044047	Glutathione S transferase T4	3730-3753	-24.0 kcal/mol	TGTGTGTACGTGTTTGTGTGTTTG	TAAATGCACTATCTGGTACGACA	(((.(((((..(...(((((((((	)))))))))...)..))))))))
miR-277-3p	GPAI045378	serotonin receptor 1B	103-127	-21.0 kcal/mol	ACTTGTGCAAAAGTATTTGCATTTG	TAAATGCACTATCTGGTACGACA	..((((((...((....((((((((	))))))))....)).))))))..
miR-277-3p	GPAI046563		3152-3173	-23.0 kcal/mol	GTAAGTAGTGAAAGTGCATTTT	TAAATGCACTATCTGGTACGACA	....(((.(((.(((((((((.	.))))))))).)).).)))....
miR-277-3p	GPAI046831		121-144	-22.9 kcal/mol	TGTGTGTGTCTGTGTGTGTGTTTG	TAAATGCACTATCTGGTACGACA	(((.(((..(.(...(((((((((	)))))))))...).)..))))))
miR-277-3p	GPAI048403	Upf2	10513-10535	-26.6 kcal/mol	TAGCTTATCAGATAATGCATTTC	TAAATGCACTATCTGGTACGACA	.....(((((((((.(((((((.	.))))))).))))))))).....
miR-31-5p	GPAI000457		50-75	-27.5 kcal/mol	TCAGAAAGCAGCCAGAAGGTTTGTCT	TGGCAAGATGTCGGCATAGCTGA	((((......(((.((...((((((.	.))))))...)))))....))))
miR-31-5p	GPAI000467		8704-8725	-29.1 kcal/mol	TCTGTTGGCTGGGATATTGCCA	TGGCAAGATGTCGGCATAGCTGA	((.(((((((((.((.((((((	)))))).)).))))).)))).))
miR-31-5p	GPAI001000		3776-3797	-28.8 kcal/mol	ACACTGTGACAAACTTTTGCTA	TGGCAAGATGTCGGCATAGCTGA	.(((((((.(..((((((((((	)))))))).))..)))))).)).
miR-31-5p	GPAI001028		12975-12998	-27.9 kcal/mol	AATGCTAGTAACAAGATCTTGCTC	TGGCAAGATGTCGGCATAGCTGA	...((((....(.(.((((((((.	.)))))))).).)...))))...
miR-31-5p	GPAI001218		262-285	-29.7 kcal/mol	TTGACTGTCCCGATGAGTATGCCG	TGGCAAGATGTCGGCATAGCTGA	((..((((.(((((...(.(((((	))))).)..))))).))))..))
miR-31-5p	GPAI001419		2708-273	-29.7 kcal/mol	TCAGAGGTATACTCATTTTGTCA	TGGCAAGATGTCGGCATAGCTGA	((((..((.....(((((((((.	.)))))))))...))....))))
miR-31-5p	GPAI001643		1434-1455	-28.1 kcal/mol	TCTGCTATTCCACTTCTTTTCA	TGGCAAGATGTCGGCATAGCTGA	((.(((((.((((.((((.(((	))).)))).)).)).))))).))
miR-31-5p	GPAI001644		4040-4064	-27.3 kcal/mol	TCAAATGCTGCCAATTTTTTTGCTA	TGGCAAGATGTCGGCATAGCTGA	(((..((.((((.((..((((((((	)))))))).)).))))))..)))
miR-31-5p	GPAI001902		855-878	-27.4 kcal/mol	AAAGCGAAAATGGCTTTTTTGCTG	TGGCAAGATGTCGGCATAGCTGA	..(((.....((((..(((((((.	.))))))).)))).....)))..
miR-31-5p	GPAI001925		918-94	-31.7 kcal/mol	TCAGCGATATCTCCATTTTTCCG	TGGCAAGATGTCGGCATAGCTGA	(((((.((..(..((((((.(((	))).))))))..)..)).)))))
miR-31-5p	GPAI002020		11280-11301	-31.9 kcal/mol	CATCCTCTGTTGCATGTTGTCA	TGGCAAGATGTCGGCATAGCTGA	....((.((((((((.((((((	)))))).))).))))).))....
miR-31-5p	GPAI002139		13691-13715	-33.2 kcal/mol	AGTGCTTCCTGCTGATTCATTGCCA	TGGCAAGATGTCGGCATAGCTGA	...(((...(((((((...((((((	))))))...))))))).)))...
miR-31-5p	GPAI002170		40-62	-29.1 kcal/mol	CCACTCTGACTGAGAGCTTGCTG	TGGCAAGATGTCGGCATAGCTGA	.((((.((.((((.(.((((((.	.)))))).).)))))).)).)).
miR-31-5p	GPAI002362		2006-2026	-30.2 kcal/mol	ACAGTGGCAGATATTTTTCTT	TGGCAAGATGTCGGCATAGCTGA	.((((.((.((((((((.((.	.)).)))))))).))...)))).
miR-31-5p	GPAI002654		5471-5494	-28.2 kcal/mol	GAAGCCTTGTTTGCAATTTTGTTT	TGGCAAGATGTCGGCATAGCTGA	..(((..(((..(((.(((((((.	.))))))))))..)))..)))..
miR-31-5p	GPAI002930		1957-198	-37.9 kcal/mol	ACAGCGATGCCAACTTGATTGCTA	TGGCAAGATGTCGGCATAGCTGA	.((((.(((((.((....((((((	))))))...)).))))).)))).
miR-31-5p	GPAI002973		4666-4688	-26.3 kcal/mol	ACAGCACTGTCTTCATCGTGTCT	TGGCAAGATGTCGGCATAGCTGA	.((((..((((..((((.((((.	.)))).))))..))))..)))).
miR-31-5p	GPAI003968		4624-4645	-28.8 kcal/mol	ACAGAACCCGCCGATCCTGCTC	TGGCAAGATGTCGGCATAGCTGA	.(((.....(((((((.((((.	.)))).))..)))))....))).
miR-31-5p	GPAI003986		13222-13243	-28.2 kcal/mol	CAACGTATGCCCAGCCCTGCCA	TGGCAAGATGTCGGCATAGCTGA	.....((((((((..(.(((((	))))).).))..)))))).....
miR-31-5p	GPAI004122		1951-197	-28.5 kcal/mol	GCAGCATGTTTTTCATGCCT	TGGCAAGATGTCGGCATAGCTGA	.(((((((((..((.((((.	.)))).))....))))).)))).
miR-31-5p	GPAI004277		2959-2984	-27.4 kcal/mol	TTGGTTGTGTGATGGCATGCTTTTCA	TGGCAAGATGTCGGCATAGCTGA	..((((((((..((((((.(((.(((	))).)))))))))))))))))..
miR-31-5p	GPAI004310		5619-5641	-28.8 kcal/mol	TCAGCCAACAGCCAATGTTGTTA	TGGCAAGATGTCGGCATAGCTGA	(((((.....(((.((.((((((	)))))).))...)))...)))))
miR-31-5p	GPAI004435		2591-2613	-27.0 kcal/mol	GTAGCAAGCCAAATATTTGGCTT	TGGCAAGATGTCGGCATAGCTGA	.((((..(((..((((((.(((.	.))).)))))).)))...)))).
miR-31-5p	GPAI005004		4597-4617	-29.4 kcal/mol	GAAGCAATAGATTTTTTGCCT	TGGCAAGATGTCGGCATAGCTGA	..(((.((.(((.(((((((.	.))))))).)))...)).)))..
miR-31-5p	GPAI005248		970-99	-29.3 kcal/mol	CCTACCCTGCCCATGTTGTCT	TGGCAAGATGTCGGCATAGCTGA	.......(((((((.(((((.	.))))).)))..)))).......
miR-31-5p	GPAI005285		7038-7058	-28.9 kcal/mol	TCACTGTTTCATTGCTTGCCA	TGGCAAGATGTCGGCATAGCTGA	(((((((.((....(((((((	))))))).....)).)))).)))
miR-31-5p	GPAI005703		831-853	-25.3 kcal/mol	AAGAAAACACCGACAGCTTTCCG	TGGCAAGATGTCGGCATAGCTGA	.........((((((.(((.(((	))).))).)))))).........
miR-31-5p	GPAI005933		5013-5038	-26.9 kcal/mol	TTTTTTTTGTATAGATTTACTTGCCA	TGGCAAGATGTCGGCATAGCTGA	.......(((...(((...(((((((	)))))))..))).))).......
miR-31-5p	GPAI006151		79-103	-25.2 kcal/mol	AATATAAAGCACGATTTTCTTGCCA	TGGCAAGATGTCGGCATAGCTGA	........((.((((..((((((((	)))))))).))))))........
miR-31-5p	GPAI006158		11101-11123	-30.7 kcal/mol	ATATTAATGACAACATCTTGTTA	TGGCAAGATGTCGGCATAGCTGA	......(((.(.(((((((((((	))))))))))).).)))......
miR-31-5p	GPAI006205		542-561	-22.4 kcal/mol	TCTGCAGCCATATCTCGCTG	TGGCAAGATGTCGGCATAGCTGA	((.((.(((((((((.(((.	.))).)))))).)))...)).))
miR-31-5p	GPAI006259		1328-1348	-31.9 kcal/mol	AAAGCATGCCATATCTTGCCT	TGGCAAGATGTCGGCATAGCTGA	..((((((((((((((((((.	.)))))))))).))))).)))..
miR-31-5p	GPAI006274		6973-6997	-28.4 kcal/mol	TCAAGTGATCCTGCACCTGTTGCCC	TGGCAAGATGTCGGCATAGCTGA	(((.((.((.(((.((.(.(((((.	.))))).).))))).)).)))))
miR-31-5p	GPAI006300		1399-142	-31.1 kcal/mol	ATGGTTTGTAAATGTTTTGTCA	TGGCAAGATGTCGGCATAGCTGA	..(((((((..(((((((((((	)))))))))))..))).))))..
miR-31-5p	GPAI006356		1753-1776	-26.3 kcal/mol	TATGGTGTGGAGCGCATGTTGCTC	TGGCAAGATGTCGGCATAGCTGA	...(.((((..(.((((.(((((.	.))))).)))))..)))).)...
miR-31-5p	GPAI006496		1840-1863	-26.9 kcal/mol	TAAGCGCTGCCGCTTTGTTTGTTT	TGGCAAGATGTCGGCATAGCTGA	..(((..((((((....((((((.	.))))))..).)))))..)))..
miR-31-5p	GPAI006850		11843-11863	-29.8 kcal/mol	AAGGTTTTTGTCAATTTGCCA	TGGCAAGATGTCGGCATAGCTGA	..((((.(((.((.(((((((	))))))).)).)))...))))..
miR-31-5p	GPAI006992		213-236	-27.7 kcal/mol	TAAGTTTGCTTTCCACTTTTGTCA	TGGCAAGATGTCGGCATAGCTGA	..((((((((...((.((((((((	))))))))))..)))).))))..
miR-31-5p	GPAI007002		6130-6154	-28.3 kcal/mol	GGCGCTACACCGCACTATATTGCTA	TGGCAAGATGTCGGCATAGCTGA	...((((..(((.((....((((((	))))))...)))))..))))...
miR-31-5p	GPAI007032		561-584	-25.7 kcal/mol	TATACAAAGCCAAATATATTGCCA	TGGCAAGATGTCGGCATAGCTGA	........(((..((((.((((((	)))))).)))).)))........
miR-31-5p	GPAI007775		5664-5686	-31.2 kcal/mol	GCAGATGTCGCCTGCACTTGTCA	TGGCAAGATGTCGGCATAGCTGA	.(((.(((.(((.((((((((((	))))))).))).)))))).))).
miR-31-5p	GPAI007878		5635-5657	-31.2 kcal/mol	CTATGTACTCTAACATCTTGTTA	TGGCAAGATGTCGGCATAGCTGA	.........(..(((((((((((	)))))))))))..).........
miR-31-5p	GPAI007880		4859-4882	-28.3 kcal/mol	AAAGCTCTTTGTGAAGTCTTGGCA	TGGCAAGATGTCGGCATAGCTGA	..((((...(((((.((((((.((	)).)))))).)).))).))))..
miR-31-5p	GPAI007923		484-505	-30.8 kcal/mol	GCAGTCCTCCAGCACTTTGCCA	TGGCAAGATGTCGGCATAGCTGA	.((((..(((.(((.(((((((	))))))).))).)).)..)))).
miR-31-5p	GPAI008000		4029-4052	-30.5 kcal/mol	CCAGTTATAAGCTTTTGCTTGCTC	TGGCAAGATGTCGGCATAGCTGA	.(((((((..(((....((((((.	.)))))).....)))))))))).
miR-31-5p	GPAI008209		3344-3364	-26.9 kcal/mol	ATGGCAGTGGAATTCTCGCCG	TGGCAAGATGTCGGCATAGCTGA	..(((.((.((..(((.(((.	.))).)))..)).))...)))..
miR-31-5p	GPAI008274		1520-1541	-29.8 kcal/mol	GTTAGATATTCGGCGCTTGCTA	TGGCAAGATGTCGGCATAGCTGA	..........((((((((((((	))))))).)))))..........
miR-31-5p	GPAI008965		156-178	-28.8 kcal/mol	TCAGTTGAATAGAATAATTGCCG	TGGCAAGATGTCGGCATAGCTGA	(((((((....((....((((((	))))))....))....)))))))
miR-31-5p	GPAI009009		2227-2252	-32.7 kcal/mol	TAAGCTGCAGTCTAGAGATGTTGTTG	TGGCAAGATGTCGGCATAGCTGA	..(((((..(((..((.((.(((((.	.))))).)).))))).)))))..
miR-31-5p	GPAI009022		847-869	-28.3 kcal/mol	CCATCTACACTGTTATCTTGGCT	TGGCAAGATGTCGGCATAGCTGA	.((.(((..(((.(((((((.(.	.).))))))).)))..))).)).
miR-31-5p	GPAI009025		393-415	-28.1 kcal/mol	AAGGCTGAACGCTTGCTTTGCCA	TGGCAAGATGTCGGCATAGCTGA	..(((((...(((.(((((((((	)))))))..)).))).)))))..
miR-31-5p	GPAI009027		765-785	-26.1 kcal/mol	ATTTTCATGTAACACTTGCCC	TGGCAAGATGTCGGCATAGCTGA	......((((.(((((((((.	.)))))).)))..))))......
miR-31-5p	GPAI009028		3641-3662	-29.2 kcal/mol	TCATCAAATAGAGATTTTGCCA	TGGCAAGATGTCGGCATAGCTGA	(((.......((.(((((((((	))))))))).))........)))
miR-31-5p	GPAI009042		541-56	-24.3 kcal/mol	CCGGTGGCTAAGACTTGTCG	TGGCAAGATGTCGGCATAGCTGA	.((((.((..(.((((((((	))))))).).)..))...)))).
miR-31-5p	GPAI009128		1756-1775	-29.5 kcal/mol	ACAGACAGTACATTTTGCCC	TGGCAAGATGTCGGCATAGCTGA	.(((...((((((((((((.	.))))))))))..))....))).
miR-31-5p	GPAI009336		7292-7315	-29.5 kcal/mol	AGGGTGTCCCCGTGCGTCTTTCTA	TGGCAAGATGTCGGCATAGCTGA	..(((....(((.(((((((.(((	))).))))))))))....)))..
miR-31-5p	GPAI009339		136-16	-24.9 kcal/mol	TGAACTGTGCTGCACCGTCCTGTCG	TGGCAAGATGTCGGCATAGCTGA	....((((((((...((((.(((((	))))).)))).))))))))....
miR-31-5p	GPAI009340		1848-187	-27.1 kcal/mol	TGAACAATGCCTACAGTTTGCTT	TGGCAAGATGTCGGCATAGCTGA	......(((((.(((.((((((.	.)))))).))).)))))......
miR-31-5p	GPAI009490		2072-2093	-27.9 kcal/mol	AAAGTTGATGCCACCCATGCTA	TGGCAAGATGTCGGCATAGCTGA	..(((((.((((((.(.(((((	))))).)..)).)))))))))..
miR-31-5p	GPAI009722		7996-8019	-31.7 kcal/mol	CCAACTAGTCTGCTTTGCTTGCCA	TGGCAAGATGTCGGCATAGCTGA	.((.((((((.((....(((((((	)))))))..)).))).))).)).
miR-31-5p	GPAI009791		6464-6486	-27.5 kcal/mol	TCCCTTTACCTGACATTTTGTTT	TGGCAAGATGTCGGCATAGCTGA	.........(((((((((((((.	.))))))))))))).........
miR-31-5p	GPAI009805		3483-3504	-26.7 kcal/mol	TCGTTGTCTTGTCGTCTCGTCA	TGGCAAGATGTCGGCATAGCTGA	(((((((.(((.(((((.((((	)))).))))).))).))))).))
miR-31-5p	GPAI010047		11978-11998	-28.3 kcal/mol	TCAGTTGTGGCGCTTTTGCTA	TGGCAAGATGTCGGCATAGCTGA	....(((((.(((((((((((	)))))))).).)).)))))....
miR-31-5p	GPAI010328		509-534	-29.6 kcal/mol	TTAGAAGAAAACTGACAGCTTTGCCA	TGGCAAGATGTCGGCATAGCTGA	((((.......((((((..(((((((	))))))).)))))).....))))
miR-31-5p	GPAI010575		1485-1508	-27.6 kcal/mol	CTAACATTGCCACTGCTCTTGTTC	TGGCAAGATGTCGGCATAGCTGA	.......((((((...(((((((.	.))))))).)).)))).......
miR-31-5p	GPAI010934		13279-13302	-30.8 kcal/mol	CAACATATGCAGGTAATTTTGTCA	TGGCAAGATGTCGGCATAGCTGA	.....(((((.....(((((((((	)))))))))....))))).....
miR-31-5p	GPAI010952		220-243	-22.6 kcal/mol	AAAGTAGTAGCACGATGGTTGCTA	TGGCAAGATGTCGGCATAGCTGA	..(((.((.((.(((((.((((((	))))))..))))))))).)))..
miR-31-5p	GPAI010966		2809-2832	-26.6 kcal/mol	ACAGCAATATCTCAAAACTTGCCA	TGGCAAGATGTCGGCATAGCTGA	.((((.((..(.((...(((((((	))))))).))..)..)).)))).
miR-31-5p	GPAI011257		2313-234	-28.6 kcal/mol	CGGGCTTCTGCTCTGACCAATTTGGCCC	TGGCAAGATGTCGGCATAGCTGA	..((((..((((..(((..((((.(((.	.))).))))))))))).))))..
miR-31-5p	GPAI011270		776-796	-29.9 kcal/mol	GCAGACATGTCGACTTTGTTC	TGGCAAGATGTCGGCATAGCTGA	.(((..((((((((((((((.	.))))))..))))))))..))).
miR-31-5p	GPAI011283		1490-1515	-26.5 kcal/mol	GGAAACTTGTAGAGAAATTGTTGCCA	TGGCAAGATGTCGGCATAGCTGA	.......(((...((...(.((((((	)))))).)..)).))).......
miR-31-5p	GPAI011285		769-79	-22.1 kcal/mol	CCAGCTTCCCCATGTCTTTCCC	TGGCAAGATGTCGGCATAGCTGA	.(((((..((.(((((((.((.	.)).))))))).))...))))).
miR-31-5p	GPAI011495		265-287	-29.1 kcal/mol	AACAAATCGCCAGCAACTTGCCT	TGGCAAGATGTCGGCATAGCTGA	........(((.(((.((((((.	.)))))).))).)))........
miR-31-5p	GPAI011708		1458-1481	-27.1 kcal/mol	TATGTTTCACCCACAAAATTGCCA	TGGCAAGATGTCGGCATAGCTGA	...(((...((.(((...((((((	))))))..))).))...)))...
miR-31-5p	GPAI011735		7765-7786	-30.3 kcal/mol	TCACTCTCTGTTACACTTGCTT	TGGCAAGATGTCGGCATAGCTGA	(((..((.(((((((((((((.	.)))))).))).)))).)).)))
miR-31-5p	GPAI011747		3395-3414	-29.0 kcal/mol	TCAGCTAGTTGTTGTTGTTG	TGGCAAGATGTCGGCATAGCTGA	(((((((((((.(.(((((.	.))))).)...)))).)))))))
miR-31-5p	GPAI012139		2068-209	-29.1 kcal/mol	AAACAAATGTAGAATGTTTGCCA	TGGCAAGATGTCGGCATAGCTGA	......((((.((...(((((((	)))))))...)).))))......
miR-31-5p	GPAI012157		3569-3591	-29.6 kcal/mol	TCGCTGTTTTATACGATTTGCCT	TGGCAAGATGTCGGCATAGCTGA	(((((((.....(((.((((((.	.)))))).)))....))))).))
miR-31-5p	GPAI012208		6015-6041	-27.2 kcal/mol	CATTGAATGCATAGAAGCATCTGGCTG	TGGCAAGATGTCGGCATAGCTGA	......((((...(..((((((.(((.	.))).))))))).))))......
miR-31-5p	GPAI012371		3350-3372	-25.3 kcal/mol	TGATTTCTGCCAACATTTTGCTT	TGGCAAGATGTCGGCATAGCTGA	.......((((.((((((((((.	.)))))))))).)))).......
miR-31-5p	GPAI012618		5006-5026	-25.0 kcal/mol	TGGACTTGGCCGACTTTGCCC	TGGCAAGATGTCGGCATAGCTGA	........((((((((((((.	.))))))..))))))........
miR-31-5p	GPAI012667		7017-7042	-27.0 kcal/mol	TTGGCCCTTCGCTTGATTCATTGTCA	TGGCAAGATGTCGGCATAGCTGA	(..((.....(((.(((...((((((	))))))...))))))...))..)
miR-31-5p	GPAI012775		1907-1929	-26.3 kcal/mol	TCAGCAGAAAAAAGCAATTGCCA	TGGCAAGATGTCGGCATAGCTGA	(((((........(((.((((((	))))))..))).......)))))
miR-31-5p	GPAI012900		4727-4749	-24.5 kcal/mol	ATTAAATTAAAGACATTTTGTTA	TGGCAAGATGTCGGCATAGCTGA	...........((((((((((((	))))))))))))...........
miR-31-5p	GPAI013004		86-112	-22.0 kcal/mol	AAGGTTTTGTGCTAAAAATTGTTGCCA	TGGCAAGATGTCGGCATAGCTGA	..(((..(((((..(....(.((((((	)))))).)..)..))))))))..
miR-31-5p	GPAI013339		3281-3304	-26.3 kcal/mol	ACACCAAATCTGCACATTTGGCCA	TGGCAAGATGTCGGCATAGCTGA	.........(((.((((((.((((	)))).))))))))).........
miR-31-5p	GPAI013485		10741-10765	-26.3 kcal/mol	AAAGCTGTCCCGAAAATTCTTTTCA	TGGCAAGATGTCGGCATAGCTGA	..((((((.((((....((((.(((	))).))))..)))).))))))..
miR-31-5p	GPAI013622		2327-2349	-24.0 kcal/mol	AATGAAGTGCCCGTATCTAGTCA	TGGCAAGATGTCGGCATAGCTGA	......(((((..(((((.((((	)))).)))))..)))))......
miR-31-5p	GPAI013639		715-739	-25.4 kcal/mol	GCAGCAACATTAGAAGTTCTTGCTA	TGGCAAGATGTCGGCATAGCTGA	.((((.......((...((((((((	))))))))..))......)))).
miR-31-5p	GPAI014003		442-466	-22.9 kcal/mol	TTGAGAAATTCGGAAAATTTTGCCA	TGGCAAGATGTCGGCATAGCTGA	.........((((...(((((((((	))))))))).)))).........
miR-31-5p	GPAI014108		689-71	-29.5 kcal/mol	AAAAACATGTTTACACTTGCCT	TGGCAAGATGTCGGCATAGCTGA	......((((..(((((((((.	.)))))).)))..))))......
miR-31-5p	GPAI014230		9065-9089	-30.1 kcal/mol	TCGTTTGTTGCTAGGTGTCTTGCTA	TGGCAAGATGTCGGCATAGCTGA	(((((...((((.((..((((((((	))))))))..)))))).))).))
miR-31-5p	GPAI014260		9878-9899	-29.2 kcal/mol	TCATAAAACTGACATCATGTTT	TGGCAAGATGTCGGCATAGCTGA	(((.....((((((((.((((.	.)))).))))))))......)))
miR-31-5p	GPAI014425		8822-884	-28.7 kcal/mol	GCAGCAGCAGCAGTTGTCA	TGGCAAGATGTCGGCATAGCTGA	.((((.((.(((.((((((	))))))..)))..))...)))).
miR-31-5p	GPAI014544		6735-6756	-27.3 kcal/mol	TCATCTGCAAAACATTTTGCTG	TGGCAAGATGTCGGCATAGCTGA	(((.((((...((((((((((.	.))))))))))..))..)).)))
miR-31-5p	GPAI014856		1751-1771	-28.9 kcal/mol	AACCTTATGATCATCATGCCT	TGGCAAGATGTCGGCATAGCTGA	....(((((..((((.((((.	.)))).))))....)))))....
miR-31-5p	GPAI014895		2636-2657	-26.0 kcal/mol	GAGGACGAGGCCGTCTTTGCTC	TGGCAAGATGTCGGCATAGCTGA	..((.(...((((.(((((((.	.))))))..).))))...)))..
miR-31-5p	GPAI015310		9929-9952	-29.8 kcal/mol	ATTTCTTTGCATGCGATCCTGCCA	TGGCAAGATGTCGGCATAGCTGA	....((.(((..((.(((.(((((	))))).)))))..))).))....
miR-31-5p	GPAI015476		6120-614	-28.7 kcal/mol	ATTCCCATGCTACAGTTGCCA	TGGCAAGATGTCGGCATAGCTGA	......((((((((.((((((	))))))..))).)))))......
miR-31-5p	GPAI015642		15185-15207	-27.9 kcal/mol	TAGGCAAAGCACAACACTTGTTA	TGGCAAGATGTCGGCATAGCTGA	..(((...((.(.((((((((((	))))))).))).)))...)))..
miR-31-5p	GPAI016064		265-285	-23.6 kcal/mol	GGAGTGGTGCTGTTGTTGTTG	TGGCAAGATGTCGGCATAGCTGA	..(((.((((((.(.(((((.	.))))).)...)))))).)))..
miR-31-5p	GPAI016069		2930-2952	-27.9 kcal/mol	TACTTTATGCAAAATTATTGCCA	TGGCAAGATGTCGGCATAGCTGA	....((((((.......((((((	)))))).......))))))....
miR-31-5p	GPAI016242		5911-5933	-27.1 kcal/mol	CCGTCTCGGTCGATGGCTTGACA	TGGCAAGATGTCGGCATAGCTGA	.((.((..((((((..((((.((	)).))))..))))))..)).)).
miR-31-5p	GPAI016347		2079-2103	-26.1 kcal/mol	ATATCTGTGTTGCTCAGACATGCCA	TGGCAAGATGTCGGCATAGCTGA	....((((((((..((..(.(((((	))))).).)).))))))))....
miR-31-5p	GPAI016361		1206-1228	-27.2 kcal/mol	TCAACTTTTCTCACTTCTTGCCA	TGGCAAGATGTCGGCATAGCTGA	(((.((...((.((.((((((((	)))))))).)).))...)).)))
miR-31-5p	GPAI016921		2919-2942	-26.2 kcal/mol	TAAGTAGGTCTTCTTCTTTTGCCA	TGGCAAGATGTCGGCATAGCTGA	..(((..(((..(...((((((((	)))))))).)..)))...)))..
miR-31-5p	GPAI016948		647-672	-28.4 kcal/mol	TCAAGTAACACAACGACAACTTGTTT	TGGCAAGATGTCGGCATAGCTGA	(((.((.......(((((.((((((.	.)))))).))))).....)))))
miR-31-5p	GPAI016956		85-108	-26.0 kcal/mol	GCGTAATTGTAGAAACTCTTGCCT	TGGCAAGATGTCGGCATAGCTGA	.......(((.((...(((((((.	.)))))))..)).))).......
miR-31-5p	GPAI016963		1781-1806	-31.7 kcal/mol	AGAGCTATCTACTGCAAATTTAGCCG	TGGCAAGATGTCGGCATAGCTGA	..((((((...(((...((((.((((	)))).))))..))).))))))..
miR-31-5p	GPAI017283		3804-3822	-27.2 kcal/mol	TCACGGGCTGTTATTGCCG	TGGCAAGATGTCGGCATAGCTGA	((((..((((...((((((	)))))).....))))...).)))
miR-31-5p	GPAI017466		2873-2894	-24.2 kcal/mol	GATTACATGTCGCCTTTTGCTC	TGGCAAGATGTCGGCATAGCTGA	......(((((((.(((((((.	.))))))).).))))))......
miR-31-5p	GPAI017556		589-611	-26.6 kcal/mol	ACATACATGCATGCATCTCGTCA	TGGCAAGATGTCGGCATAGCTGA	......((((..((((((.((((	)))).))))))..))))......
miR-31-5p	GPAI017581		10439-1046	-27.6 kcal/mol	TTGGTTGTTGCTGCTGTTGTTG	TGGCAAGATGTCGGCATAGCTGA	(..(((((.((((((.(((((.	.))))).).).)))))))))..)
miR-31-5p	GPAI017812		10185-10202	-29.0 kcal/mol	ACAGCAACCCACTTGCTA	TGGCAAGATGTCGGCATAGCTGA	.((((..(((((((((((	))))))).))..))....)))).
miR-31-5p	GPAI017851		5419-544	-27.3 kcal/mol	TCAGCCGCGCCCACCCATGCTA	TGGCAAGATGTCGGCATAGCTGA	(((((...(((.((.(.(((((	))))).)..)).)))...)))))
miR-31-5p	GPAI017991		280-3	-22.3 kcal/mol	GCGGCTAAGTCATTTTTGGCG	TGGCAAGATGTCGGCATAGCTGA	.((((((.(((..(((((.((	)).)))))....))).)))))).
miR-31-5p	GPAI018043		2055-2078	-30.6 kcal/mol	GCAGTGATGTTCCCGCTGTTGTTA	TGGCAAGATGTCGGCATAGCTGA	.((((.(((((..((.(.((((((	)))))).)))..))))).)))).
miR-31-5p	GPAI018163		5825-5849	-29.4 kcal/mol	CATTGACTGCCATGCGCTTTTGCCA	TGGCAAGATGTCGGCATAGCTGA	.......((((..(((.((((((((	))))))))))).)))).......
miR-31-5p	GPAI018182		842-865	-23.9 kcal/mol	AAATATATTCTGGCAATCTAGCTT	TGGCAAGATGTCGGCATAGCTGA	.....(((.((((((.(((.(((.	.))).))))))))).))).....
miR-31-5p	GPAI018197		3770-3793	-29.5 kcal/mol	TCTTCTGAAGTCGAAGAATTGCCG	TGGCAAGATGTCGGCATAGCTGA	((..(((..(((((....((((((	))))))....))))).)))..))
miR-31-5p	GPAI018258		4618-4639	-29.2 kcal/mol	TCTGCTCACGACTATTTTGCTT	TGGCAAGATGTCGGCATAGCTGA	((.(((..((((.((((((((.	.))))))))))))....))).))
miR-31-5p	GPAI018412		2230-2253	-23.7 kcal/mol	ACAGTTGTATGCTGTTTTTCGCTA	TGGCAAGATGTCGGCATAGCTGA	.((((..(((((((..(((.((((	)))).)))...))))))))))).
miR-31-5p	GPAI018415		799-823	-29.9 kcal/mol	AATCGTATGTATTTATATCTTGGCT	TGGCAAGATGTCGGCATAGCTGA	.....(((((....((((((((.(.	.).))))))))..))))).....
miR-31-5p	GPAI018565		1662-1681	-25.1 kcal/mol	TCAGTTGACGGCTCTCGTCA	TGGCAAGATGTCGGCATAGCTGA	(((((((.(((((((.((((	)))).))).))))...)))))))
miR-31-5p	GPAI018649		2061-2084	-28.7 kcal/mol	TTATGTTATGTCGTCCTTTTGCCA	TGGCAAGATGTCGGCATAGCTGA	(((.(((((((((.(.((((((((	)))))))).).))))))))))))
miR-31-5p	GPAI018665		4250-427	-27.5 kcal/mol	ACCTCACGGCCGATCATGTCA	TGGCAAGATGTCGGCATAGCTGA	........(((((((.(((((	))))).))..)))))........
miR-31-5p	GPAI018991		12655-12677	-33.6 kcal/mol	CAAAGATCACCAACAACTTGCCG	TGGCAAGATGTCGGCATAGCTGA	.........((.(((.(((((((	))))))).))).)).........
miR-31-5p	GPAI019515		992-1011	-28.3 kcal/mol	TCTCTAGTTTGCACTCGCCA	TGGCAAGATGTCGGCATAGCTGA	((.(((((..(((((.((((	)))).)).)))..)).)))..))
miR-31-5p	GPAI019827		1215-1235	-26.3 kcal/mol	TCAGTATTGTCCATTGTGTTC	TGGCAAGATGTCGGCATAGCTGA	(((((..((((((((.((((.	.)))).))))..))))..)))))
miR-31-5p	GPAI019854		15821-15842	-28.2 kcal/mol	TCTGAAATCTGATATCTGGTCA	TGGCAAGATGTCGGCATAGCTGA	((.(..(((((((((((.((((	)))).))))))))).))..).))
miR-31-5p	GPAI019868		353-374	-32.3 kcal/mol	TCAGTATCGTCTTCTTTTGCCC	TGGCAAGATGTCGGCATAGCTGA	(((((...(((..((((((((.	.))))))).)..)))...)))))
miR-31-5p	GPAI020101		1787-1807	-25.9 kcal/mol	ATAGCAAACGGAAATTTGCCA	TGGCAAGATGTCGGCATAGCTGA	.((((...(((...(((((((	)))))))...))).....)))).
miR-31-5p	GPAI020114		144-166	-34.9 kcal/mol	GTGGCGTCTGTCTCATCTTGTTC	TGGCAAGATGTCGGCATAGCTGA	..(((...((((.(((((((((.	.)))))))))..))))..)))..
miR-31-5p	GPAI020361		285-309	-22.3 kcal/mol	ACAAATGTGTTCAGACAACTTCCCA	TGGCAAGATGTCGGCATAGCTGA	.((..(((((...((((.(((.(((	))).))).)))).)))))..)).
miR-31-5p	GPAI021178		1853-1874	-27.4 kcal/mol	TGCTCATTGTTATCACTTGCCG	TGGCAAGATGTCGGCATAGCTGA	.......((((..(((((((((	))))))).))..)))).......
miR-31-5p	GPAI021331		3323-3346	-26.4 kcal/mol	ATTGTTAGTCACGATCCTTTGCCT	TGGCAAGATGTCGGCATAGCTGA	...((((....((((..((((((.	.))))))..))))...))))...
miR-31-5p	GPAI021464		668-688	-29.3 kcal/mol	TCACTGGACTATGTCATGCCC	TGGCAAGATGTCGGCATAGCTGA	((((((..(((((((.((((.	.)))).))))).))..))).)))
miR-31-5p	GPAI021854		464-485	-23.6 kcal/mol	TTGGTAATGGCGAACTTTGCCC	TGGCAAGATGTCGGCATAGCTGA	..(((.(((.(((..((((((.	.))))))...))).))).)))..
miR-31-5p	GPAI022222		2043-2067	-27.5 kcal/mol	GATGAAGTGCCATCACCTCCTGCCA	TGGCAAGATGTCGGCATAGCTGA	......(((((..((..((.(((((	))))).))))..)))))......
miR-31-5p	GPAI022239		2368-239	-26.9 kcal/mol	GAAGAGGAGCGGATACTTTGTCC	TGGCAAGATGTCGGCATAGCTGA	..((..(.((.((((.((((((.	.)))))).)))).)).)..))..
miR-31-5p	GPAI022251		310-334	-28.3 kcal/mol	TCAAAATATTGCCCATCACTAGCCA	TGGCAAGATGTCGGCATAGCTGA	(((...(((.(((...((((.((((	)))).)).))..))))))..)))
miR-31-5p	GPAI022351		1020-1041	-25.6 kcal/mol	TACTTGGTGTCGATGATTGCCG	TGGCAAGATGTCGGCATAGCTGA	......((((((((..((((((	))))))...))))))))......
miR-31-5p	GPAI022514		970-992	-33.5 kcal/mol	TCAACTATACAATCAACTTGCTC	TGGCAAGATGTCGGCATAGCTGA	(((.((((.(...((.((((((.	.)))))).))...).)))).)))
miR-31-5p	GPAI022515		8674-8697	-26.8 kcal/mol	TTAACTATTTTTCAACACTTGCCA	TGGCAAGATGTCGGCATAGCTGA	(((.((((...((.((((((((((	))))))).))).)).)))).)))
miR-31-5p	GPAI022561		5253-5275	-28.0 kcal/mol	TCACTTATGCAAAAATCTTTCTA	TGGCAAGATGTCGGCATAGCTGA	(((.((((((....(((((.(((	))).)))))....)))))).)))
miR-31-5p	GPAI022809		4088-4112	-26.7 kcal/mol	TCAGTATATGTCAGCTCCTTTGCCA	TGGCAAGATGTCGGCATAGCTGA	..(((.((((((.((...(((((((	)))))))..)).)))))))))..
miR-31-5p	GPAI023095		2797-2821	-23.6 kcal/mol	CCAAAAATGTTCAGAGGTTTTGCCT	TGGCAAGATGTCGGCATAGCTGA	......((((...((.((((((((.	.)))))))).)).))))......
miR-31-5p	GPAI023147		1776-1796	-25.1 kcal/mol	GCAGTTTTGTTCGTCTTTCTT	TGGCAAGATGTCGGCATAGCTGA	.(((((.(((.((((((.((.	.)).))))))...))).))))).
miR-31-5p	GPAI023150		2479-2501	-30.4 kcal/mol	AAAAAAATGACGAAAACTTGCTA	TGGCAAGATGTCGGCATAGCTGA	......(((.(((...(((((((	)))))))...))).)))......
miR-31-5p	GPAI023177		583-601	-28.2 kcal/mol	AAAGCAGCAGAGCTTGCCA	TGGCAAGATGTCGGCATAGCTGA	..(((.((.((.(((((((	)))))))...)).))...)))..
miR-31-5p	GPAI023178		5213-5235	-29.3 kcal/mol	TCTACTGTGTGTGTGTATTGTCG	TGGCAAGATGTCGGCATAGCTGA	((..((((((..(..(.((((((	)))))).)..)..))))))..))
miR-31-5p	GPAI023625		5060-5081	-27.8 kcal/mol	TCATCTGCTCGTCTGCTTGTCA	TGGCAAGATGTCGGCATAGCTGA	(((.((((.((....(((((((	)))))))....))))..)).)))
miR-31-5p	GPAI024029		1621-1645	-25.3 kcal/mol	TCAGTTAAAAACACAATCCTTGCCT	TGGCAAGATGTCGGCATAGCTGA	(((((((.....(((...((((((.	.)))))).))).....)))))))
miR-31-5p	GPAI024039		2487-251	-29.3 kcal/mol	ATGGGAACGCCTACAGCATTGCCA	TGGCAAGATGTCGGCATAGCTGA	........(((.(((...((((((	))))))..))).)))........
miR-31-5p	GPAI024041		5914-5934	-25.9 kcal/mol	GACGTTAGCTAATTTTTGCCA	TGGCAAGATGTCGGCATAGCTGA	...((((((..((((((((((	)))))))).))..)).))))...
miR-31-5p	GPAI024055		932-954	-28.8 kcal/mol	AAAGACTGTGAAGGTGCATGCTA	TGGCAAGATGTCGGCATAGCTGA	..((.(((((..(..((.(((((	))))).).)..)..)))))))..
miR-31-5p	GPAI024071		5799-58209999999	-28.3 kcal/mol	GTGTGTGTGTGTGTGTCTGGCCT	TGGCAAGATGTCGGCATAGCTGA	.....(((((..(..(((.(((.	.))).)))..)..))))).....
miR-31-5p	GPAI024496		227-247	-22.0 kcal/mol	ATTGCTACCTGCAATTTGCTA	TGGCAAGATGTCGGCATAGCTGA	...((((((.(((.(((((((	))))))).))).))..))))...
miR-31-5p	GPAI024852		194-216	-23.5 kcal/mol	TACTATATGCTTTCATCGTGTTC	TGGCAAGATGTCGGCATAGCTGA	.....((((((..((((.((((.	.)))).))))..)))))).....
miR-31-5p	GPAI025141		4321-4342	-29.8 kcal/mol	GTTTATGTGCCCCATTTTTCCA	TGGCAAGATGTCGGCATAGCTGA	.....((((((.((((((.(((	))).))))))..)))))).....
miR-31-5p	GPAI025151		910-935	-22.9 kcal/mol	GAAGAATTTGCATCATAATCTTGTCT	TGGCAAGATGTCGGCATAGCTGA	..((....(((......((((((((.	.))))))))....)))...))..
miR-31-5p	GPAI025217		1001-102	-26.9 kcal/mol	TCATGCTGCTGAATTTGCTC	TGGCAAGATGTCGGCATAGCTGA	(((.((((((((.((((((.	.))))))...)))))..))))))
miR-31-5p	GPAI025522		1379-1399	-22.9 kcal/mol	ATAGCTGTCGCCATTTTTTCA	TGGCAAGATGTCGGCATAGCTGA	.(((((((((.((((((.(((	))).)))))).))))..))))).
miR-31-5p	GPAI025654		12351-12374	-29.2 kcal/mol	TTCGTCATGTCGATGCCCTTGTTT	TGGCAAGATGTCGGCATAGCTGA	.......((((((((..((((((.	.)))))).)))))))).......
miR-31-5p	GPAI025687		4206-4227	-25.8 kcal/mol	TCGGTTATCTGCTTGTTTGCTG	TGGCAAGATGTCGGCATAGCTGA	((((((((((((...((((((.	.))))))..).))).))))))))
miR-31-5p	GPAI025787		162-184	-23.7 kcal/mol	TCATTATATGCCAGCTCTTACCA	TGGCAAGATGTCGGCATAGCTGA	(((...((((((.((((((.(((	))).)))).)).))))))..)))
miR-31-5p	GPAI027020		42-63	-23.2 kcal/mol	TCATAACATGCATTGCTTGCCA	TGGCAAGATGTCGGCATAGCTGA	(((....((((....(((((((	)))))))......))))...)))
miR-31-5p	GPAI027059		1219-1242	-26.6 kcal/mol	CCAGCAGCACCGAAGTACATGTCA	TGGCAAGATGTCGGCATAGCTGA	.((((....((((.((.(.(((((	))))).))).))))....)))).
miR-31-5p	GPAI027206		6783-6807	-29.4 kcal/mol	TTTGCTGTATTCCTCCACTTTGCCC	TGGCAAGATGTCGGCATAGCTGA	...(((((...((..((.((((((.	.)))))).))..)).)))))...
miR-31-5p	GPAI027298		5483-5505	-25.9 kcal/mol	TAAGTTATAAAGATATCTTCCCT	TGGCAAGATGTCGGCATAGCTGA	..((((((...((((((((.((.	.)).))))))))...))))))..
miR-31-5p	GPAI027342		7643-7664	-31.4 kcal/mol	TTGGTTTGCCACCCACTTGTTT	TGGCAAGATGTCGGCATAGCTGA	(..(((((((((...((((((.	.))))))..)).)))).)))..)
miR-31-5p	GPAI027346		86-109	-35.9 kcal/mol	GTGTCTATAACGATTTATTTGCCT	TGGCAAGATGTCGGCATAGCTGA	....((((..((((...((((((.	.))))))..))))..))))....
miR-31-5p	GPAI027550		12623-12647	-29.7 kcal/mol	TCGGTTGTGCTGGCTCCATTTGTTT	TGGCAAGATGTCGGCATAGCTGA	.....(((((((((....((((((.	.))))))..))))))))).....
miR-31-5p	GPAI027879		425-448	-29.3 kcal/mol	TAAGCCTATCTGTCCATTTTGTTT	TGGCAAGATGTCGGCATAGCTGA	..(((.((((((..(((((((((.	.))))))))).))).))))))..
miR-31-5p	GPAI027964		1975-1997	-25.6 kcal/mol	ATGGCTAAATAAAAATCTTGCTA	TGGCAAGATGTCGGCATAGCTGA	..(((((.......(((((((((	))))))))).......)))))..
miR-31-5p	GPAI028312		286-309	-25.6 kcal/mol	GCAGCCCTTGAGAAGTTGTTGCCT	TGGCAAGATGTCGGCATAGCTGA	.((((...((.((...(.(((((.	.))))).)..))..))..)))).
miR-31-5p	GPAI028373		5647-5668	-25.6 kcal/mol	GTTGTTGCTGCTGCTGTTGCCG	TGGCAAGATGTCGGCATAGCTGA	...((((.(((((((.((((((	)))))).).).)))))))))...
miR-31-5p	GPAI028393		471-491	-22.6 kcal/mol	TCAATCTGCTTCATCCTGCCC	TGGCAAGATGTCGGCATAGCTGA	(((.(.((((.((((.((((.	.)))).))))..)))).)..)))
miR-31-5p	GPAI028672		570-592	-30.4 kcal/mol	GCGAATGGGCCTTCCTTTTGCCA	TGGCAAGATGTCGGCATAGCTGA	........(((..(.((((((((	)))))))).)..)))........
miR-31-5p	GPAI028864		15711-15734	-28.4 kcal/mol	ACGGGGGTGATGACTGTCTGGCTC	TGGCAAGATGTCGGCATAGCTGA	.(((..(((.((((.((((.(((.	.))).)))))))).)))..))).
miR-31-5p	GPAI028935		587-609	-28.1 kcal/mol	GATTCAATACTGACATCATGTCA	TGGCAAGATGTCGGCATAGCTGA	.........((((((((.(((((	))))).)))))))).........
miR-31-5p	GPAI028992		12260-12281	-25.7 kcal/mol	TCAGTGGAGGCTGTTGTTGTTG	TGGCAAGATGTCGGCATAGCTGA	(((((....((((.(.(((((.	.))))).)...))))...)))))
miR-31-5p	GPAI029323		515-539	-23.2 kcal/mol	GCAGTTGTAATGAGAGATGTTGCTT	TGGCAAGATGTCGGCATAGCTGA	.(((((((.....((.((.(((((.	.))))).)).))...))))))).
miR-31-5p	GPAI029340		2247-2267	-28.7 kcal/mol	ATAAGGGTGCCCATTTTGCTC	TGGCAAGATGTCGGCATAGCTGA	......((((((((((((((.	.)))))))))..)))))......
miR-31-5p	GPAI029482		925-946	-26.5 kcal/mol	GTTTTAATGCCACTCTTTGCTA	TGGCAAGATGTCGGCATAGCTGA	......(((((((..((((((.	.))))))..)).)))))......
miR-31-5p	GPAI029537		4376-4398	-25.7 kcal/mol	TCAGCATTTAAGCGTTCTTGTCA	TGGCAAGATGTCGGCATAGCTGA	(((((((.(..((((.(((((((	)))))))))))..).)).)))))
miR-31-5p	GPAI029645		9978-10002	-26.2 kcal/mol	CCAGTGAGGCCATTCCATTTTTTCG	TGGCAAGATGTCGGCATAGCTGA	.((((...(((....((((((.(((	))).))))))..)))...)))).
miR-31-5p	GPAI029810		932-954	-25.4 kcal/mol	AATTTTATATCAATATTTTGCCT	TGGCAAGATGTCGGCATAGCTGA	....((((..(.((((((((((.	.)))))))))).)..))))....
miR-31-5p	GPAI029827		1874-1896	-23.4 kcal/mol	TCAGTAATGAAAACGTGTTGCTC	TGGCAAGATGTCGGCATAGCTGA	(((((.(((...((((.(((((.	.))))).))))...))).)))))
miR-31-5p	GPAI029981		2417-2443	-29.7 kcal/mol	ATAGATATATGTGTGTATAACTTGTCA	TGGCAAGATGTCGGCATAGCTGA	.(((...(((((.((.(((.(((((((	))))))).)))))))))).))).
miR-31-5p	GPAI029983		2472-2496	-27.5 kcal/mol	GTGGTTGGTGTGACTATTCCTGCCA	TGGCAAGATGTCGGCATAGCTGA	..(((((.((((((...((.(((((	))))).)).))).))))))))..
miR-31-5p	GPAI030043		7952-7975	-28.6 kcal/mol	CAGGCACATGCCGATTCTTTGTCA	TGGCAAGATGTCGGCATAGCTGA	..(((..((((((((..(((((((	)))))))..)))))))).)))..
miR-31-5p	GPAI030398		101-124	-23.2 kcal/mol	TAAGTTTGTTAACAATGCTTGCCT	TGGCAAGATGTCGGCATAGCTGA	..(((((((..(((...((((((.	.)))))).)))..))).))))..
miR-31-5p	GPAI030423		160-181	-26.4 kcal/mol	AAAATTATGCTGACACTTTCTA	TGGCAAGATGTCGGCATAGCTGA	....((((((((((((((.(((	))).))).)))))))))))....
miR-31-5p	GPAI030501		6661-6684	-31.3 kcal/mol	GCAGTTTTGTTTTTTGTTGTGTCA	TGGCAAGATGTCGGCATAGCTGA	.(((((.((((...((((.(((((	))))).))))..)))).))))).
miR-31-5p	GPAI030839		12482-12504	-30.4 kcal/mol	CAAAATCAGCCAATATTTTGCCG	TGGCAAGATGTCGGCATAGCTGA	........(((.(((((((((((	))))))))))).)))........
miR-31-5p	GPAI031219		1846-1868	-29.5 kcal/mol	TCGGCCATGGCCAAATCTTTTCT	TGGCAAGATGTCGGCATAGCTGA	(((((....(((..(((((.((.	.)).)))))...)))...)))))
miR-31-5p	GPAI031236		1328-1352	-26.9 kcal/mol	GTAGAGGTGCAGGCTAACCTTGTCC	TGGCAAGATGTCGGCATAGCTGA	.(((..((((.(((....((((((.	.))))))..))).))))..))).
miR-31-5p	GPAI031335		644-667	-27.1 kcal/mol	GACCCTGTGTCAGAGCACTTTCCA	TGGCAAGATGTCGGCATAGCTGA	....(((((((.((.(((((.(((	))).))).)))))))))))....
miR-31-5p	GPAI031364		9657-9679	-28.3 kcal/mol	TAAGCAATTCTAACATCATGTTG	TGGCAAGATGTCGGCATAGCTGA	..(((.((.(..(((((.((((.	.)))).)))))..).)).)))..
miR-31-5p	GPAI031758		258-282	-27.5 kcal/mol	CACAATCTGAAAGATTTTCTTGCCC	TGGCAAGATGTCGGCATAGCTGA	.......((...(((..(((((((.	.))))))).)))..)).......
miR-31-5p	GPAI031937		11248-11272	-26.3 kcal/mol	GTTGCTGTTGTTGTTGTTGTTGCTG	TGGCAAGATGTCGGCATAGCTGA	...(((((.((((....(.(((((.	.))))).)...)))))))))...
miR-31-5p	GPAI032121		3587-3609	-34.8 kcal/mol	ACTGCTATGTAACGAAATTGTCG	TGGCAAGATGTCGGCATAGCTGA	...(((((((..(((..((((((	))))))....))))))))))...
miR-31-5p	GPAI032157		415-435	-28.2 kcal/mol	TTAGTTCACCACATCTTTTCT	TGGCAAGATGTCGGCATAGCTGA	((((((..(((((((((.((.	.)).))))))).))...))))))
miR-31-5p	GPAI032412		1135-1158	-30.2 kcal/mol	CGAGTCATGTTAAAGTACATGCCA	TGGCAAGATGTCGGCATAGCTGA	..((..((((..(.((.(.(((((	))))).))).)..))))..))..
miR-31-5p	GPAI032477		7468-7489	-31.4 kcal/mol	GCTGCTGCTGCTGCTGTTGCTG	TGGCAAGATGTCGGCATAGCTGA	...((((.(((((((.(((((.	.))))).).).)))))))))...
miR-31-5p	GPAI032571		3604-3627	-29.0 kcal/mol	ACAGACAAACCGTTCTTTTTGCTT	TGGCAAGATGTCGGCATAGCTGA	.(((.....(((....(((((((.	.)))))))...))).....))).
miR-31-5p	GPAI032620		332-354	-28.3 kcal/mol	AATATTATATCGCCATGTTGCCG	TGGCAAGATGTCGGCATAGCTGA	....((((..((.(((.((((((	)))))).))).))..))))....
miR-31-5p	GPAI032884		2476-25	-28.9 kcal/mol	CGGGCACACAGCCACTTTCATGCCC	TGGCAAGATGTCGGCATAGCTGA	..(((.....(((((..((.((((.	.)))).)).)).)))...)))..
miR-31-5p	GPAI033031		835-856	-28.3 kcal/mol	TCGGCAATGTCAGCTCTTTTCG	TGGCAAGATGTCGGCATAGCTGA	(((((.(((((.((((((.(((	))).)))).)).))))).)))))
miR-31-5p	GPAI033252		412-436	-25.8 kcal/mol	GCCATCATGCCTACTGCTCCTGCCT	TGGCAAGATGTCGGCATAGCTGA	......(((((.((...((.((((.	.)))).)).)).)))))......
miR-31-5p	GPAI033267		238-261	-22.0 kcal/mol	GCATGCTCTTTGTCCCTCTTGCCC	TGGCAAGATGTCGGCATAGCTGA	.((.(((...((((.((((((((.	.))))))).)..)))).))))).
miR-31-5p	GPAI033558		1836-186	-29.0 kcal/mol	AATATTGTGCCATAAAATCTTACTA	TGGCAAGATGTCGGCATAGCTGA	....(((((((.....(((((.(((	))).)))))...)))))))....
miR-31-5p	GPAI033670		792-814	-26.5 kcal/mol	GCAGGTATGATCACATTATGCTA	TGGCAAGATGTCGGCATAGCTGA	.(((.((((.(((((((.(((((	))))).))))).)))))).))).
miR-31-5p	GPAI033710		1941-1961	-27.9 kcal/mol	TCCTAAGTGCTGCACTTGCTC	TGGCAAGATGTCGGCATAGCTGA	......((((((((((((((.	.)))))).)).))))))......
miR-31-5p	GPAI033783		11169-11194	-30.9 kcal/mol	ATTAATATGCGGTACTTCGCTTGTCA	TGGCAAGATGTCGGCATAGCTGA	.....(((((.(.((....(((((((	)))))))..))).))))).....
miR-31-5p	GPAI033961		5298-5321	-27.5 kcal/mol	TTTGCAATGTTTGCTTACTTGCCT	TGGCAAGATGTCGGCATAGCTGA	...((.((((..((...((((((.	.))))))..))..)))).))...
miR-31-5p	GPAI034184		1509-1535	-27.5 kcal/mol	GAATCCGTGCAAAAGCAATTCTTGCCG	TGGCAAGATGTCGGCATAGCTGA	......((((....(((..(((((((.	.))))))))))..))))......
miR-31-5p	GPAI034436		2249-2271	-28.5 kcal/mol	TCATCTGCCAACAGAGATTGCCA	TGGCAAGATGTCGGCATAGCTGA	(((.(((((.(((....((((((	))))))..))).)))..)).)))
miR-31-5p	GPAI034459		9279-9303	-28.2 kcal/mol	TCATTATATCCCACTCATCTTGTCG	TGGCAAGATGTCGGCATAGCTGA	(((...(((.((...(((((((((.	.)))))))))..)).)))..)))
miR-31-5p	GPAI034470		1022-1042	-28.7 kcal/mol	TTTGCGTCTCATATCTGGCCA	TGGCAAGATGTCGGCATAGCTGA	...((..((.((((((.((((	)))).)))))).))....))...
miR-31-5p	GPAI034474		2717-2739	-30.7 kcal/mol	TAGTTGTTGCAAACATTTTGGCA	TGGCAAGATGTCGGCATAGCTGA	.......(((..((((((((.((	)).))))))))..))).......
miR-31-5p	GPAI034644		185-206	-21.3 kcal/mol	AAAGTTTCTGAATGTTTTGCCT	TGGCAAGATGTCGGCATAGCTGA	..((((.((((.(((((((((.	.)))))))))))))...))))..
miR-31-5p	GPAI034668		8568-859	-27.0 kcal/mol	TGGGCGTTGCAAACGTTTTGACA	TGGCAAGATGTCGGCATAGCTGA	(.(((..(((..((((((((.((	)).))))))))..)))..))).)
miR-31-5p	GPAI035039		4683-4705	-29.7 kcal/mol	GCAGTAATCATACAAGCTTGCCT	TGGCAAGATGTCGGCATAGCTGA	.((((.(((..(((..((((((.	.)))))).)))..).)).)))).
miR-31-5p	GPAI035149		13460-13483	-29.5 kcal/mol	TTGAAGTCGCCGCAGGGATTGCCA	TGGCAAGATGTCGGCATAGCTGA	........((((((....((((((	))))))..)).))))........
miR-31-5p	GPAI035398		918-941	-26.0 kcal/mol	ATATATATGCCGGGTTGCTTGTTA	TGGCAAGATGTCGGCATAGCTGA	.....((((((((....(((((((	)))))))...)))))))).....
miR-31-5p	GPAI035406		1688-1711	-25.5 kcal/mol	GTGGCAATTTTCAACGTTTTGCTT	TGGCAAGATGTCGGCATAGCTGA	..(((.....((.((((((((((.	.)))))))))).))....)))..
miR-31-5p	GPAI035788		5085-5107	-26.4 kcal/mol	AAGGCTGAGTCACGGTTTTGTTT	TGGCAAGATGTCGGCATAGCTGA	..(((((.((((((.(((((((.	.)))))))))).))).)))))..
miR-31-5p	GPAI035806		5738-5761	-27.6 kcal/mol	TCGAAAATGCTGAGTACCTTGCTA	TGGCAAGATGTCGGCATAGCTGA	(((...(((((((.((.(((((((	))))))).)))))))))...)))
miR-31-5p	GPAI036062		6309-6329	-28.6 kcal/mol	CCAGATGTACATATTTTGCTA	TGGCAAGATGTCGGCATAGCTGA	.(((((((..(((((((((((	)))))))))))..))))..))).
miR-31-5p	GPAI036083		4129-4151	-26.0 kcal/mol	TGCGCTACATGAACAGCTTGTCA	TGGCAAGATGTCGGCATAGCTGA	...((((..(((.((.(((((((	))))))).)))))...))))...
miR-31-5p	GPAI036118		2023-2045	-22.0 kcal/mol	TCTGTTTTGCATGTTTTTTGCTT	TGGCAAGATGTCGGCATAGCTGA	((.(((.(((.....(((((((.	.))))))).....))).))).))
miR-31-5p	GPAI036153		1850-1874	-28.1 kcal/mol	ATTGCTGTTGTTGTTGTTGTTGCCA	TGGCAAGATGTCGGCATAGCTGA	...(((((.((((....(.((((((	)))))).)...)))))))))...
miR-31-5p	GPAI036176		2806-2828	-26.2 kcal/mol	TACGTATAAAAGACATTTCGCCA	TGGCAAGATGTCGGCATAGCTGA	...((......(((((((.((((	)))).)))))))......))...
miR-31-5p	GPAI036244		1685-1707	-33.2 kcal/mol	CCAGCCTTTCTAGCATCATGTTG	TGGCAAGATGTCGGCATAGCTGA	.((((..(.(..(((((.((((.	.)))).)))))..).)..)))).
miR-31-5p	GPAI036266		2502-2525	-26.2 kcal/mol	TTAGTGGGTTGCACAGACTTGCCA	TGGCAAGATGTCGGCATAGCTGA	(((((..((((.(((..(((((((	))))))).)))))))...)))))
miR-31-5p	GPAI036296		6613-6635	-25.9 kcal/mol	CCAGCACATAGGCATTCTTGGCA	TGGCAAGATGTCGGCATAGCTGA	.((((.....(((((.((((.((	)).)))))))))......)))).
miR-31-5p	GPAI036297		4355-4378	-29.9 kcal/mol	CCGGCAGATTATGACGCTTTGCTC	TGGCAAGATGTCGGCATAGCTGA	.((((......(((((.((((((.	.)))))).))))).....)))).
miR-31-5p	GPAI036318		13872-13895	-31.0 kcal/mol	TCTTACTCTGCCAGTCTTTTGCTC	TGGCAAGATGTCGGCATAGCTGA	((...((.((((..(.(((((((.	.))))))).)..)))).))..))
miR-31-5p	GPAI036361		13324-13345	-28.7 kcal/mol	TCGGAGGCAAGTCATTTTGTTT	TGGCAAGATGTCGGCATAGCTGA	((((..((....(((((((((.	.)))))))))...))....))))
miR-31-5p	GPAI036881		508-527	-23.2 kcal/mol	TTGGCAAGCAAATGTTGCTA	TGGCAAGATGTCGGCATAGCTGA	(..((..((..((.((((((	)))))).))....))...))..)
miR-31-5p	GPAI037670		2589-2612	-26.1 kcal/mol	GAGCATGATCCGGCAAATTTGCCT	TGGCAAGATGTCGGCATAGCTGA	.........((((((..((((((.	.)))))).)))))).........
miR-31-5p	GPAI037688		2608-263	-27.3 kcal/mol	ACAGACAAGCTCAGATCTAGTCA	TGGCAAGATGTCGGCATAGCTGA	.(((....(((.(.((((.((((	)))).)))).).)))....))).
miR-31-5p	GPAI037796		5562-5583	-26.2 kcal/mol	GAAACATTGAAGATTCTTGCCG	TGGCAAGATGTCGGCATAGCTGA	.......((..(((((((((((	)))))))).)))..)).......
miR-31-5p	GPAI037873		5942-5965	-28.6 kcal/mol	TCAGTTAATCCCTTTATTTTGCTT	TGGCAAGATGTCGGCATAGCTGA	(((((((...((..(((((((((.	.)))))))))..))..)))))))
miR-31-5p	GPAI037941		9652-9673	-31.1 kcal/mol	AAAACTGTACCAAATTTTGCCA	TGGCAAGATGTCGGCATAGCTGA	....((((.((..((((((((.	.))))))))...)).))))....
miR-31-5p	GPAI037959		12271-12292	-27.7 kcal/mol	CAAAATATGCAAAAACTTGCTA	TGGCAAGATGTCGGCATAGCTGA	.....(((((.....(((((((	)))))))......))))).....
miR-31-5p	GPAI037970		1642-1665	-27.7 kcal/mol	AGAGCTATTGAGTCACCCTTGCCT	TGGCAAGATGTCGGCATAGCTGA	..((((((...(.((..((((((.	.)))))).)).)...))))))..
miR-31-5p	GPAI037988		483-506	-24.9 kcal/mol	GCCGCCATGCGAGCAGCCTTGGCA	TGGCAAGATGTCGGCATAGCTGA	...((.((((..(((..((((.((	)).)))).)))..)))).))...
miR-31-5p	GPAI038281		3061-308	-26.4 kcal/mol	TCGGTGAGCTCTTCTTCCCA	TGGCAAGATGTCGGCATAGCTGA	(((((..(((..((((.(((	))).))))....)))...)))))
miR-31-5p	GPAI038388		6879-6902	-29.1 kcal/mol	ATTATTGTGTTGACAATCGTGCCG	TGGCAAGATGTCGGCATAGCTGA	....(((((((((((.((.((((.	.)))).)))))))))))))....
miR-31-5p	GPAI038389		96-114	-24.3 kcal/mol	GTGGCATGCACGCTTGTCA	TGGCAAGATGTCGGCATAGCTGA	..(((((((((((((((((	))))))).)))..)))).)))..
miR-31-5p	GPAI038892		2034-2055	-30.6 kcal/mol	CTTCCTGCTGCTGTTCCTGCTG	TGGCAAGATGTCGGCATAGCTGA	....(((.(((((.((.((((.	.)))).))...))))))))....
miR-31-5p	GPAI038908		888-912	-27.6 kcal/mol	TCTGCACAATCTGCACATTGTGCTC	TGGCAAGATGTCGGCATAGCTGA	((.((.....(((.(((((.((((.	.)))).))))))))....)).))
miR-31-5p	GPAI038915		977-1001	-30.1 kcal/mol	TTTGCATGCAAAGGCGTACTTTTCA	TGGCAAGATGTCGGCATAGCTGA	...((((((...(((((.(((.(((	))).)))))))).)))).))...
miR-31-5p	GPAI039168		707-732	-24.7 kcal/mol	TCGGAACTAGTTGAAGCACTTTGCCC	TGGCAAGATGTCGGCATAGCTGA	((((..(((((((..(((.((((((.	.)))))).))))))).)))))))
miR-31-5p	GPAI039183		1341-1364	-30.1 kcal/mol	TAAGCTTGCAAGTCATTCTTGCCA	TGGCAAGATGTCGGCATAGCTGA	..(((((((....(((.(((((((	))))))))))...))).))))..
miR-31-5p	GPAI039232		440-459	-26.7 kcal/mol	GTGGAAATGTGCACTTGTCA	TGGCAAGATGTCGGCATAGCTGA	..((..((((((((((((((	))))))).)))..))))..))..
miR-31-5p	GPAI039463		2821-2845	-27.4 kcal/mol	GACGCAATGTGCCGAAAGCTTGACA	TGGCAAGATGTCGGCATAGCTGA	...((..((((((((...((((.((	)).))))...))))))))))...
miR-31-5p	GPAI039826		15292-15313	-30.6 kcal/mol	TCACTGGTTACAATGCTTGCCG	TGGCAAGATGTCGGCATAGCTGA	((((((((((((...(((((((	))))))).))).))).))).)))
miR-31-5p	GPAI040115		2293-2318	-23.2 kcal/mol	AGAGAGACGCCTGAACAGCATTGCCA	TGGCAAGATGTCGGCATAGCTGA	..((..(.(((.((.((...((((((	))))))..))))))).)..))..
miR-31-5p	GPAI040731		3773-3799	-27.6 kcal/mol	TCGGCCAGACGCACAAATGTTTCGCCT	TGGCAAGATGTCGGCATAGCTGA	(((((.....((....((((((.(((.	.))).))))))..))...)))))
miR-31-5p	GPAI040733		2065-2086	-28.0 kcal/mol	TAAGCTTCAAACAATTTTGCTA	TGGCAAGATGTCGGCATAGCTGA	..((((.(..(((.((((((((	)))))))))))..)...))))..
miR-31-5p	GPAI041154		183-206	-22.5 kcal/mol	TCAGCCCTTATTTACATTTTACCA	TGGCAAGATGTCGGCATAGCTGA	(((((........(((((((.(((	))).))))))).......)))))
miR-31-5p	GPAI041696		3665-369	-27.0 kcal/mol	AAAGTAATGTGTTTCCACAATTGCCG	TGGCAAGATGTCGGCATAGCTGA	..(((..((((((..((...((((((	))))))..))..)))))))))..
miR-31-5p	GPAI041763		2026-03-01	-24.9 kcal/mol	TCATGTTTGCGACAAACTTTGCCA	TGGCAAGATGTCGGCATAGCTGA	(((.((((((((((...(((((((	))))))).)))).))).))))))
miR-31-5p	GPAI041933		176-198	-23.9 kcal/mol	ACAGCATCAGCTTTGTCTTGCTT	TGGCAAGATGTCGGCATAGCTGA	.((((....(((.(((((((((.	.)))))))))..)))...)))).
miR-31-5p	GPAI042036		334-354	-25.3 kcal/mol	TAGGCTGCTGGCAGCTTCTCA	TGGCAAGATGTCGGCATAGCTGA	..(((((((((((.(((.(((	))).))).)))))))..))))..
miR-31-5p	GPAI042038		2363-2382	-28.6 kcal/mol	TTACCGGTCGATGCTTGTCC	TGGCAAGATGTCGGCATAGCTGA	(((.(.(((((((((((((.	.)))))).)))))))...).)))
miR-31-5p	GPAI042553		2234-2257	-26.6 kcal/mol	CCTGTTATCCTAACAGAGTTGCCA	TGGCAAGATGTCGGCATAGCTGA	...(((((.(..(((...((((((	))))))..)))..).)))))...
miR-31-5p	GPAI042562		1217-1238	-20.9 kcal/mol	CTGTCTTTGCTTCATTTCGCCA	TGGCAAGATGTCGGCATAGCTGA	....((.((((.(((((.((((	)))).)))))..)))).))....
miR-31-5p	GPAI042600		6238-626	-26.0 kcal/mol	AAAAAAAAATTGACATTTTGCTC	TGGCAAGATGTCGGCATAGCTGA	.........(((((((((((((.	.))))))))))))).........
miR-31-5p	GPAI042781		5612-5633	-27.7 kcal/mol	ACGGTAATCGAACGTCTTGACA	TGGCAAGATGTCGGCATAGCTGA	.((((..((((.(((((((.((	)).)))))))))))....)))).
miR-31-5p	GPAI042953		14746-14768	-26.9 kcal/mol	GTACTCGCGCAAACATATTGCCA	TGGCAAGATGTCGGCATAGCTGA	........((..((((.((((((	)))))).))))..))........
miR-31-5p	GPAI042954		1509-1531	-31.2 kcal/mol	TAGGCTTTTCTAACAACTTGTCT	TGGCAAGATGTCGGCATAGCTGA	..((((...(..(((.((((((.	.)))))).)))..)...))))..
miR-31-5p	GPAI042962		2056-2075	-26.8 kcal/mol	TTGGCTTTCCTTACTTGCTT	TGGCAAGATGTCGGCATAGCTGA	(..(((..((.((((((((.	.)))))).))..))...)))..)
miR-31-5p	GPAI043028		7747-7768	-27.5 kcal/mol	TCAGATGCAGTTTATTTGGCCC	TGGCAAGATGTCGGCATAGCTGA	((((((((....(((((.(((.	.))).)))))...))))..))))
miR-31-5p	GPAI043125		801-825	-27.8 kcal/mol	TCAGTTACAGGCTTTCATTTGGCTA	TGGCAAGATGTCGGCATAGCTGA	(((((((...(((..(((((.((((	)))).)))))..))).)))))))
miR-31-5p	GPAI043288		6409-6431	-28.6 kcal/mol	TCAGTGCCAGCCCCCTCTTTCTC	TGGCAAGATGTCGGCATAGCTGA	(((((....(((..(((((.((.	.)).)))).)..)))...)))))
miR-31-5p	GPAI043619		6410-6433	-26.4 kcal/mol	TCAGTCCTGTTGCAGTTTTTACCA	TGGCAAGATGTCGGCATAGCTGA	(((((..(((((((..((((.(((	))).)))))).)))))..)))))
miR-31-5p	GPAI043620		1934-12-01	-26.3 kcal/mol	ATAGCGCCCCGATTCACTCGCTA	TGGCAAGATGTCGGCATAGCTGA	.((((...(((((...((.((((	)))).))..)))))....)))).
miR-31-5p	GPAI043769		8673-8696	-27.9 kcal/mol	AAAACTTTGCTGACTGTCTAGCCA	TGGCAAGATGTCGGCATAGCTGA	....((.(((((((.((((.((((	)))).))))))))))).))....
miR-31-5p	GPAI044041		6417-644	-25.4 kcal/mol	TCAGCTCGAAAGTACTTCTTTCCT	TGGCAAGATGTCGGCATAGCTGA	((((((.....(.((.((((.((.	.)).)))).))).....))))))
miR-31-5p	GPAI044042		12954-1297699999	-30.5 kcal/mol	CAAGCTGTCAAGTGCATCATGTTT	TGGCAAGATGTCGGCATAGCTGA	..((((((...(.(((((.((((.	.)))).))))))...))))))..
miR-31-5p	GPAI044047		1465-1487	-32.4 kcal/mol	TCAGTTTGCAACACATTTTTCCA	TGGCAAGATGTCGGCATAGCTGA	.((((((((...(((((((.(((	))).)))))))..))).))))).
miR-31-5p	GPAI044177		957-979	-27.0 kcal/mol	TTACCTCTGCTGAGTATTTGTCT	TGGCAAGATGTCGGCATAGCTGA	(((.((.((((((...((((((.	.))))))...)))))).)).)))
miR-31-5p	GPAI044548		9359-9382	-28.9 kcal/mol	GACGCTAATGAAGTGCTCTTGTCG	TGGCAAGATGTCGGCATAGCTGA	...((((.((..(.(((((((((.	.))))))).)))..))))))...
miR-31-5p	GPAI044553		12336-12362	-29.6 kcal/mol	TCGGAGAACGGATGGACGGCTTTGCCT	TGGCAAGATGTCGGCATAGCTGA	((((......(.(.((((..((((((.	.)))))).)))).))....))))
miR-31-5p	GPAI044789		17039-17063	-30.1 kcal/mol	CTTGTCATGCCCTTCAATCTTACCA	TGGCAAGATGTCGGCATAGCTGA	......(((((.....(((((.(((	))).)))))...)))))......
miR-31-5p	GPAI045145		3423-3444	-27.7 kcal/mol	CAGGCAAGTTGACACCTTTCCG	TGGCAAGATGTCGGCATAGCTGA	..(((..(((((((.(((.(((	))).))).)))))))...)))..
miR-31-5p	GPAI045649		2094-2118	-27.0 kcal/mol	TCTGCATTCCCCGCACATTTTCCCC	TGGCAAGATGTCGGCATAGCTGA	((.((.....(((.(((((((.((.	.)).))))))))))....)).))
miR-31-5p	GPAI045886		1634-1659	-30.5 kcal/mol	CTAGCTGCAAAACGCACTGCTTGCCG	TGGCAAGATGTCGGCATAGCTGA	.((((((.....((((...(((((((	))))))).)).))...)))))).
miR-31-5p	GPAI046020		15082-15101	-31.7 kcal/mol	TCCCCTATCCTTTCTTGTCA	TGGCAAGATGTCGGCATAGCTGA	((..((((((..((((((((	))))))))....)).))))..))
miR-31-5p	GPAI046220		14855-14878	-29.9 kcal/mol	TTATTTGTGAATACATACTTGTCG	TGGCAAGATGTCGGCATAGCTGA	(((.(((((...((((.(((((((	)))))))))))...))))).)))
miR-31-5p	GPAI046562		151-176	-30.2 kcal/mol	GCAGTTCATGTACCAGCAGCTTGCCT	TGGCAAGATGTCGGCATAGCTGA	.(((((.(((..((.(((.((((((.	.)))))).))).)))))))))).
miR-31-5p	GPAI046563		10659-10681	-29.7 kcal/mol	ATTGAGGTGCAATCAACGTGCCG	TGGCAAGATGTCGGCATAGCTGA	...(..((((...((.(.(((((	))))).).))...))))..)...
miR-31-5p	GPAI046715		7134-7156	-29.2 kcal/mol	AAATAGCCATCGACACATTGTCA	TGGCAAGATGTCGGCATAGCTGA	.........((((((..((((((	))))))..)))))).........
miR-31-5p	GPAI046963		5670-5692	-27.5 kcal/mol	GAAATTTTGCCAAGATCTTGCCT	TGGCAAGATGTCGGCATAGCTGA	.......((((.(.((((((((.	.)))))))).).)))).......
miR-31-5p	GPAI047097		2114-214	-26.3 kcal/mol	TCATGCTGCTTGTTCTTCTTCTTGTTA	TGGCAAGATGTCGGCATAGCTGA	(((.((((..((((...(.(((((((.	.))))))).)..)))))))))))
miR-31-5p	GPAI047251		10989-11011	-30.5 kcal/mol	TCTTGCATCCTGAAAAATTGCCG	TGGCAAGATGTCGGCATAGCTGA	((..((((.((((....((((((	))))))....)))).)).)).))
miR-31-5p	GPAI047254		1999-2021	-29.3 kcal/mol	GCAGCTACTTCGAAACTTTGTTA	TGGCAAGATGTCGGCATAGCTGA	.((((((..((((...(((((((	)))))))...))))..)))))).
miR-31-5p	GPAI047283		16874-1689699999	-28.4 kcal/mol	ATTCCATTTCCGATCGTCTTGACA	TGGCAAGATGTCGGCATAGCTGA	.........((((.(((((((.((	)).))))))))))).........
miR-31-5p	GPAI047332		281-305	-26.2 kcal/mol	CCAGCAAAGGCAATTCATTTTTCCA	TGGCAAGATGTCGGCATAGCTGA	.((((....((....((((((.(((	))).))))))...))...)))).
miR-31-5p	GPAI047345		2755-2776	-27.4 kcal/mol	AAAGTCATTGTCGGTCTTGCTA	TGGCAAGATGTCGGCATAGCTGA	..(((...((((((((((((((	)))))))))..)))))..)))..
miR-31-5p	GPAI047446		1131-1153	-31.3 kcal/mol	ACAGCTGCACGGAGTGCTTGTTT	TGGCAAGATGTCGGCATAGCTGA	.(((((((.(((....((((((.	.))))))...)))))..))))).
miR-31-5p	GPAI047616		7492-7517	-29.0 kcal/mol	CCAGCTCTGATTGATTGTTGTTGTTG	TGGCAAGATGTCGGCATAGCTGA	.(((((.((.(((((...(.(((((.	.))))).).))))))).))))).
miR-31-5p	GPAI047688		6187-6209	-28.6 kcal/mol	AAGGCATTCCAGACATCTTCCCT	TGGCAAGATGTCGGCATAGCTGA	..(((((.((.((((((((.((.	.)).)))))))))).)).)))..
miR-31-5p	GPAI047988		5964-599	-27.3 kcal/mol	ATTGTTGTTCGTCGAGCTCCTTTGCCT	TGGCAAGATGTCGGCATAGCTGA	...(((((..(((((.(...((((((.	.))))))..)))))))))))...
miR-31-5p	GPAI048085		5129-515	-27.7 kcal/mol	ATTCCACTGTCATTCCTTGCCT	TGGCAAGATGTCGGCATAGCTGA	.......((((((..((((((.	.))))))..)).)))).......
miR-31-5p	GPAI048375		4696-4717	-29.1 kcal/mol	GCTGCTGCTGCTGCTGTTGCTG	TGGCAAGATGTCGGCATAGCTGA	...((((.(((((((.(((((.	.))))).).).)))))))))...
miR-31-5p	GPAI048403		7768-7793	-27.6 kcal/mol	ATGACTATGTTATGATTATCTTACCA	TGGCAAGATGTCGGCATAGCTGA	....((((((..((((.(((((.(((	))).)))))))))))))))....

## Sheet: (C) Upreg miRNA Immune targets
		Immune related genes targeted by the up-regulated host miRNAs
miRNA	Target gene (vectorbase ID)	Gene Description	Binding site	Immune pathway	IIID Blast Bit score
miR-184-3p	GPAI001185	Rabaptin-5	8931-8950	Unknown pathway	45
miR-184-3p	GPAI001218		2903-2926	Humoral/IMD response pathway	112
miR-184-3p	GPAI002973		5583-5603	Humoral/IMD pathway	49
miR-184-3p	GPAI006121	Mig-2-like	531-552	Cell cycle regulation/cellular response	284
miR-184-3p	GPAI006409		2052-2075	Toll pathway	49
miR-184-3p	GPAI006594	Ras-related small GTPase rho type	6094-6115	Cell cycle regulation/cellular response	219
miR-184-3p	GPAI007226	kekkon-3	2361-2381	IMD/humoral/Toll pathway	93
miR-184-3p	GPAI007448		14702-14723	IMD pathway	57
miR-184-3p	GPAI007448		19014-19031	IMD pathway	57
miR-184-3p	GPAI007558		476-497	Humoral/IMD pathway	50
miR-184-3p	GPAI007755	IA-2 ortholog	45-66	Unknown pathway	172
miR-184-3p	GPAI007923	Poly(rC) Binding Protein	7305-7324	humoral/Toll/IMD pathway	92
miR-184-3p	GPAI008207	Structural maintenance of chromosomes	694-713	IMD pathway	71
miR-184-3p	GPAI008231	plum	211-231	IMD/humoral pathway	66
miR-184-3p	GPAI009038	scarface	1034-1056	Toll pathway	289
miR-184-3p	GPAI009490	Eph receptor tyrosine kinase	2025-2045	JAK/STAT, humoral response, cell cycle regulation, IMD pathway	169
miR-184-3p	GPAI010329	fat body c-type lysozyme	1499-1516	antimicrobial peptides	151
miR-184-3p	GPAI011586		5122-5143	Humoral/IMD pathway	100
miR-184-3p	GPAI011586		3750-3769	Humoral/IMD pathway	100
miR-184-3p	GPAI011586		5133-5153	Humoral/IMD pathway	100
miR-184-3p	GPAI012324	Cuticular protein 11B	313-334	Unknown pathway	62
miR-184-3p	GPAI012571		4187-4204	IMD/KAK/STAT pathway	80
miR-184-3p	GPAI013020		9293-9315	Unknown pathway	56
miR-184-3p	GPAI013020		10725-10748	Unknown pathway	56
miR-184-3p	GPAI013363	Serpin	1095-1117	Toll pathway	270
miR-184-3p	GPAI013469	Transferrin	1597-1620	cell cycle regulation	88
miR-184-3p	GPAI014259	Histidine decarboxylase	1275-1295	Humoral response	493
miR-184-3p	GPAI014785	Kinesin-like protein at 3A	53-74	IMD pathway	47
miR-184-3p	GPAI015602	Golgi microtubule-associated protein	1979-2001	IMD pathway	49
miR-184-3p	GPAI015640	Ras-like protein A	1603-1625	cell cycle regulation	82
miR-184-3p	GPAI015640	Ras-like protein A	7944-7967	cell cycle regulation	82
miR-184-3p	GPAI016921		7972-7992	Unknown pathway	96
miR-184-3p	GPAI016964	aurora A	3069-3089	cell cycle regualtion/ JNK/ JAK-STAT/IMD/ humoral response	147
miR-184-3p	GPAI017266		1013-1034	Humoral/ IMD/ JNK/ JAK-STAT pathway	100
miR-184-3p	GPAI017725	heat shock protein cognate	7479-7498	JAK-STAT pathway	1040
miR-184-3p	GPAI017865		1446-1469	Unknown pathway	43
miR-184-3p	GPAI018099	ballchen	4069-4092	cell cycle regualtion/JNK/ JAK-STAT/ IMD pathway	47
miR-184-3p	GPAI018262	kurz	19783-19804	Unknown pathway	47
miR-184-3p	GPAI018262	kurz	10681-10705	Unknown pathway	47
miR-184-3p	GPAI018262	kurz	1786-1808	Unknown pathway	47
miR-184-3p	GPAI018262	kurz	6827-6846	Unknown pathway	47
miR-184-3p	GPAI018389		1672-1694	Unknown pathway	265
miR-184-3p	GPAI018649		2053-2077	Unknown pathway	45
miR-184-3p	GPAI019097		3585-3606	IMD pathway	276
miR-184-3p	GPAI020648		7096-7116	Unknown pathway	480
miR-184-3p	GPAI021091	Cuticular protein 50Cb	6236-6255	Toll pathway	40
miR-184-3p	GPAI021239		51-74	Toll pathway	53
miR-184-3p	GPAI021466	Cuticular protein 100A	126-145	Unknown pathway	42
miR-184-3p	GPAI021466	Cuticular protein 100A	137-157	Unknown pathway	42
miR-184-3p	GPAI021608		700-719	IMD/humoral pathway	81
miR-184-3p	GPAI021922	Salt-inducible kinase	968-989	Cell cycle regulation/IMD/JNK/JAK-STAT pathway	155
miR-184-3p	GPAI022239		7747-7769	Humoral response	69
miR-184-3p	GPAI022253	toll interacting protein	3550-3571	Toll pathway	238
miR-184-3p	GPAI022515	Calmodulin	3987-4008	IMD/humoral pathway	58
miR-184-3p	GPAI022867		2874-2895	Toll pathway	201
miR-184-3p	GPAI022973	effete	1315-1337	IMD/Toll pathway	142
miR-184-3p	GPAI022973	effete	1333-1352	IMD/Toll pathway	142
miR-184-3p	GPAI022973	effete	1311-1331	IMD/Toll pathway	142
miR-184-3p	GPAI023136		552-576	JNK pathway	100
miR-184-3p	GPAI023136		4249-4268	JNK pathway	100
miR-184-3p	GPAI023147		1770-1792	Unknown pathway	55
miR-184-3p	GPAI023150	MYPT-75D	10021-10042	Toll/humoral/IMD pathway	74
miR-184-3p	GPAI023755		1990-2010	Unknown pathway	41
miR-184-3p	GPAI023817		1002-1021	Unknown pathway	89
miR-184-3p	GPAI024031	Serine/threonine-protein kinase receptor	8611-8630	IMD/Toll/cell cycle regulation/humoral/JNK pathway	77
miR-184-3p	GPAI024536	phantom	2767-2788	Unknown pathway	59
miR-184-3p	GPAI024536	phantom	2759-2782	Unknown pathway	59
miR-184-3p	GPAI025141	roughoid	3714-3733	Unknown pathway	130
miR-184-3p	GPAI025158	homeodomain interacting protein kinase	6389-6410	cell cycle regulation/JNK/ JAK-STAT/ IMD/	118
miR-184-3p	GPAI025178		8546-8566	Toll / humoral pathway	592
miR-184-3p	GPAI025178		8536-8558	Toll / humoral pathway	592
miR-184-3p	GPAI025178		14074-14094	Toll / humoral pathway	592
miR-184-3p	GPAI025184	seven in absentia	1797-1820	Toll pathway	53
miR-184-3p	GPAI026590	Liprin-alpha	1885-1906	IMD pathway	49
miR-184-3p	GPAI027298	Src oncogene at 64B	7409-7429	JAK-STAT/humoral response/cell cycle regulation/IMD pathway	161
miR-184-3p	GPAI027497		962-983	Toll/ humoral pathway	720
miR-184-3p	GPAI029041		1701-1719	Unknown pathway	79
miR-184-3p	GPAI029041		2109-2128	Unknown pathway	79
miR-184-3p	GPAI029402	Tcp1-like	3558-3574	JAK-STAT pathway	273
miR-184-3p	GPAI029771		4800-4821	Humoral/IMD pathway	231
miR-184-3p	GPAI029978		1594-1616	Unknown pathway	45
miR-184-3p	GPAI030142	Down syndrome cell adhesion molecule	663-685	IMD/Humoral pathway	157
miR-184-3p	GPAI030501	Rab27	7205-7227	Cell cycle regulation	69
miR-184-3p	GPAI030501	Rab27	4585-4608	Cell cycle regulation	69
miR-184-3p	GPAI031314	slipper	10481-10499	Cell cycle regulation/JNK/JAK-STAT/IMD/Humoral/Toll pathway	667
miR-184-3p	GPAI031314	slipper	9310-9333	Cell cycle regulation/JNK/JAK-STAT/IMD/Humoral/Toll pathway	667
miR-184-3p	GPAI031446		2418-2441	JAK-STAT/Humoral response	241
miR-184-3p	GPAI031859		1936-1957	Toll/ JAK-STAT pathway	125
miR-184-3p	GPAI031859		1880-1901	Toll/ JAK-STAT pathway	125
miR-184-3p	GPAI031859		1904-1925	Toll/ JAK-STAT pathway	125
miR-184-3p	GPAI031859		1888-1909	Toll/ JAK-STAT pathway	125
miR-184-3p	GPAI032488	Mitochondrial E3 ubiquitin protein ligase 1 homologue	4132-4151	IMD pathway	50
miR-184-3p	GPAI032488	Mitochondrial E3 ubiquitin protein ligase 1 homologue	5660-5681	IMD pathway	50
miR-184-3p	GPAI033669		392-413	IMD pathway	117
miR-184-3p	GPAI033955	Glycoprotein	11179-11198	JAK-STAT pathway	900
miR-184-3p	GPAI034196		639-658	Toll pathway	84
miR-184-3p	GPAI034196		668-688	Toll pathway	84
miR-184-3p	GPAI034456	Serine protease 1	13009-13031	Toll pathway	357
miR-184-3p	GPAI034557	Apolipoprotein lipid transfer particle	10168-10188	Humoral/cell cycle regulation	160
miR-184-3p	GPAI034557	Apolipoprotein lipid transfer particle	5388-5407	Humoral/cell cycle regulation	160
miR-184-3p	GPAI034557	Apolipoprotein lipid transfer particle	4374-4393	Humoral/cell cycle regulation	160
miR-184-3p	GPAI034557	Apolipoprotein lipid transfer particle	10159-10179	Humoral/cell cycle regulation	160
miR-184-3p	GPAI034740		4098-4119	JNK pathway	46
miR-184-3p	GPAI035382	Ret oncogene	1260-1280	Humoral/JAK-STAT/Cell cycle regulation/JNK/IMD/Toll pathway	183
miR-184-3p	GPAI035382	Ret oncogene	128-151	Humoral/JAK-STAT/Cell cycle regulation/JNK/IMD/Toll pathway	183
miR-184-3p	GPAI035492	Scavenger Receptor Class A, Member	127-148	Toll pathway	3256
miR-184-3p	GPAI036154	Death regulator Nedd2-like caspase	1889-1908	Toll/IMD pathway	226
miR-184-3p	GPAI036154	Death regulator Nedd2-like caspase	1894-1914	Toll/IMD pathway	226
miR-184-3p	GPAI036170	Peroxin	10004-10025	Toll pathway	41
miR-184-3p	GPAI036170	Peroxin	10024-10045	Toll pathway	41
miR-184-3p	GPAI036170	Peroxin	10016-10037	Toll pathway	41
miR-184-3p	GPAI036176		6335-6356	Unknown pathway	135
miR-184-3p	GPAI036176		7664-7685	Unknown pathway	135
miR-184-3p	GPAI036176		6321-6344	Unknown pathway	135
miR-184-3p	GPAI036318	at|catalase	13881-13901	Unknown pathway	745
miR-184-3p	GPAI037873	Signal-transducer and activator of transcription protein at 92E	1893-1914	JAK-STAT pathway	570
miR-184-3p	GPAI037873	Signal-transducer and activator of transcription protein at 92E	9705-9725	JAK-STAT pathway	570
miR-184-3p	GPAI037971	shroud	1890-1909	Unknown pathway	40
miR-184-3p	GPAI038389		918-939	Toll pathway	231
miR-184-3p	GPAI038908	schlank	13852-13874	Unknown pathway	45
miR-184-3p	GPAI038911	Nucleoporin 205kD	1544-1569	Unknown pathway	1229
miR-184-3p	GPAI038915	midgut trypsin	8644-8665	Toll pathway	147
miR-184-3p	GPAI038915	midgut trypsin	8656-8675	Toll pathway	147
miR-184-3p	GPAI038987	Protein-serine/threonine kinase	2313-2335	Cell cycle regulation/JNK/JAK-STAT/IMD/Toll pathway	191
miR-184-3p	GPAI038987	Protein-serine/threonine kinase	1618-1642	Cell cycle regulation/JNK/JAK-STAT/IMD/Toll pathway	191
miR-184-3p	GPAI039187		71-92	Humoral/IMD/Toll pathway	89
miR-184-3p	GPAI039274	tankyrase	1677-1696	Toll-TIR/IMD/Humoral pathway	102
miR-184-3p	GPAI039463	crooked	5537-5557	Unknown pathway	55
miR-184-3p	GPAI040171	Rab5	12757-12778	Cell cycle regulation	60
miR-184-3p	GPAI040171	Rab5	1662-1684	Cell cycle regulation	60
miR-184-3p	GPAI040723		693-714	Cell cycle regulation/JNK/JAK-STAT/IMD/Toll pathway	154
miR-184-3p	GPAI041262	center divider	1499-1518	cell cycle regulation/JNK/JAK-STAT/IMD/Humoral pathway	79
miR-184-3p	GPAI041262	center divider	795-816	cell cycle regulation/JNK/JAK-STAT/IMD/Humoral pathway	79
miR-184-3p	GPAI041262	center divider	1493-1512	cell cycle regulation/JNK/JAK-STAT/IMD/Humoral pathway	79
miR-184-3p	GPAI042038		2383-2405	Uunknown pathway	294
miR-184-3p	GPAI042543	Vitellogenin receptor	1323-1347	Humoral/Toll/JAK-STAT pathway	131
miR-184-3p	GPAI042778	Ptpmeg	927-948	Unknown pathway	179
miR-184-3p	GPAI043264	Troponin C at 25D	19874-19894	Unknown pathway	43
miR-184-3p	GPAI043264	Troponin C at 25D	4467-4486	Unknown pathway	43
miR-184-3p	GPAI043769	Zinc/iron regulated transporter-related protein 42C.2	4864-4886	cell cycle regulation	360
miR-184-3p	GPAI043926	Downstream of raf1	611-630	JNK/cell cycle regulation/JAK-STAT/IMD pathwat	289
miR-184-3p	GPAI044459		3350-3373	Cell cycle regulation/JNK/JAK-STAT/IMD pathway	102
miR-184-3p	GPAI044789	chaperonin complex component TcP-1 theta subunit CCT8	4887-4908	Unknown pathway	145
miR-184-3p	GPAI044789	chaperonin complex component TcP-1 theta subunit CCT8	16152-16173	Unknown pathway	145
miR-184-3p	GPAI044789	chaperonin complex component TcP-1 theta subunit CCT8	17336-17355	Unknown pathway	145
miR-184-3p	GPAI044789	chaperonin complex component TcP-1 theta subunit CCT8	8547-8568	Unknown pathway	145
miR-184-3p	GPAI044789	chaperonin complex component TcP-1 theta subunit CCT8	5289-5308	Unknown pathway	145
miR-184-3p	GPAI046199	Hillarin	3897-3918	Unknown pathway	42
miR-184-3p	GPAI046199	Hillarin	521-540	Unknown pathway	42
miR-184-3p	GPAI047013		11016-11037	Unknown pathway	148
miR-184-3p	GPAI047013		5007-5028	Unknown pathway	148
miR-184-3p	GPAI047013		10960-10980	Unknown pathway	148
miR-184-3p	GPAI047252	HECT and RLD domain containing protein	809-828	Unknown pathway	99
miR-184-3p	GPAI047966	quail	6565-6586	Humoral response	196
miR-263-5p	GPAI001000		1500-1523	Unknown pathway	125
miR-263-5p	GPAI001185	Niemann-Pick type C-1a	6411-6437	Unknown pathway	45
miR-263-5p	GPAI003247	punt	638-659	Humoral response	130
miR-263-5p	GPAI003954	Sarcosine dehydrogenase	401-426	Toll pathway	174
miR-263-5p	GPAI004435		7298-7320	Toll pathway	53
miR-263-5p	GPAI008209		5720-5746	Humoral response	508
miR-263-5p	GPAI011692		2412-2432	JAK-STAT/Humoral/IMD/JNK/Cell cycle regulation	76
miR-263-5p	GPAI013171		184-204	Humoral response	99
miR-263-5p	GPAI013622	ubiquitin C-terminal hydrolase	2641-2663	Toll pathway	97
miR-263-5p	GPAI014486	Exo84 ortholog (S. cerevisiae)	2098-2120	Unknown pathway	128
miR-263-5p	GPAI015422		16041-16063	cell cycle regulation/JNK/ JAK-STAT	55
miR-263-5p	GPAI017354	alpha-Man-IIb	3332-3355	Unknown pathway	62
miR-263-5p	GPAI018649	Isoleucyl-tRNA synthetase	2062-2086	Unknown pathway	45
miR-263-5p	GPAI019956		893-915	Unknown pathway	44
miR-263-5p	GPAI023147		117-141	Unknown pathway	55
miR-263-5p	GPAI024031	Serine/threonine-protein kinase receptor	12602-12628	IMD/Toll/cell cycle regulation/humoral/JNK pathway	77
miR-263-5p	GPAI028758		157-181	cell cycle regulation/JNK/JAK-STAT/IMD pathway	718
miR-263-5p	GPAI028776		996-1020	Toll pathway	458
miR-263-5p	GPAI030417	Rab27	3340-3362	JAK-STAT pathway	163
miR-263-5p	GPAI030501		10853-10872	Cell cycle regulation	69
miR-263-5p	GPAI034456	Serine protease 1	830-856	Toll pathway	357
miR-263-5p	GPAI036318		2344-2366	Unknown pathway	745
miR-263-5p	GPAI037971	Troponin C at 25D	4204-4227	Unknown pathway	40
miR-263-5p	GPAI038389		56-78	Toll pathway	231
miR-263-5p	GPAI039046		694-717	Unknown pathway	54
miR-263-5p	GPAI040364	Ge-1 ortholog (H. sapiens)	1692-1715	Toll/JNK/JAK-STAT/IMD pathway	79
miR-263-5p	GPAI041262		1448-1471	cell cycle regulation/JNK/JAK-STAT/IMD/Humoral pathway	79
miR-263-5p	GPAI046562		8602-8625	Humoral response/Toll pathway	394
miR-263-5p	GPAI046776		664-686	Unknown pathway	181
miR-263-5p	GPAI047616		1984-2008	Toll pathway	2429
miR-276-5p	GPAI001218		1953-1976	Humoral/IMD response pathway	112
miR-276-5p	GPAI005407		1489-1511	Unknown pathway	42
miR-276-5p	GPAI006327	phospholipid-translocating P-type ATPase, flippase	1130-1153	Unknown pathway	345
miR-276-5p	GPAI006409		5218-5240	Toll pathway	49
miR-276-5p	GPAI009650	wings apart-like	11646-11669	Humoral response	660
miR-276-5p	GPAI011690		2692-2714	Unknown pathway	46
miR-276-5p	GPAI012324		317-340	Unknown pathway	62
miR-276-5p	GPAI015422		3394-3416	cell cycle regulation/JNK/ JAK-STAT pathway	55
miR-276-5p	GPAI022561		6887-6908	cell cycle regulation/JNK/ JAK-STAT/IMD pathway	177
miR-276-5p	GPAI022973		1295-1316	IMD/Toll pathway	142
miR-276-5p	GPAI023150		7150-7173	Toll/humoral/IMD pathway	74
miR-276-5p	GPAI023178	Ectoderm-expressed	13545-13568	Humoral response	125
miR-276-5p	GPAI024104	Dynein heavy chain at 16F	213-235	Toll/IMD pathway	247
miR-276-5p	GPAI024588		8258-8279	Unknown pathway	89
miR-276-5p	GPAI025522	Diuretic hormone 44 receptor	1411-1433	Unknown pathway	107
miR-276-5p	GPAI027238	glass bottom boat	3753-3775	Humoral response	59
miR-276-5p	GPAI029771	glutamate-cysteine ligase regulatory subunit	1922-1947	Humoral/IMD pathway	231
miR-276-5p	GPAI031314	Glutamic acid decarboxylase	275-295	Cell cycle regulation/JNK/JAK-STAT/IMD/Humoral/Toll pathway	667
miR-276-5p	GPAI031446		4014-4037	JAK-STAT/Humoral response	241
miR-276-5p	GPAI034456	Serine protease 1	4050-4074	Toll pathway	357
miR-276-5p	GPAI037971		3660-3682	Unknown pathway	40
miR-276-5p	GPAI038987	Protein-serine/threonine kinase	18004-18026	Cell cycle regulation/JNK/JAK-STAT/IMD/Toll pathway	191
miR-276-5p	GPAI039043		1683-1705	Humoral response	171
miR-276-5p	GPAI040171	Rab5	10430-10452	Cell cycle regulation	60
miR-276-5p	GPAI045498	UPI0001CC8FB9	42944	Humoral/JAK-STAT/Cell cycle regulation/JNK/IMD pathway	128
miR-279-3p	GPAI001218		271-294	Humoral/IMD response pathway	112
miR-8-3p	GPAI010461		505-527	Unknown pathway	157
miR-8-3p	GPAI018163		9111-9130	Unknown pathway	458
miR-8-3p	GPAI027238	ctcf	3709-3731	Humoral response	59
miR-8-3p	GPAI031313		4863-4888	Humoral response	41
miR-8-3p	GPAI032715		506-527	Humoral/IMD/JAK-STAT pathway	130
miR-8-3p	GPAI033710	IkappaB kinase-like	360-384	Toll/IMD/Cell cycle regulation/JNK/JAK-STAT pathway	1196
miR-8-3p	GPAI035614		203-225	Toll pathway	367
miR-8-3p	GPAI036170	Peroxin	10633-10654	Toll pathway	41
miR-8-3p	GPAI037959		12293-12317	Toll/IMD pathway	47
miR-8-3p	GPAI038388		6863-6885	Humoral/JAK-STAT/Cell cycle regulation/JNK/IMD pathway	116
miR-8-3p	GPAI038422		1558-1580	IMD pathway	514
miR-8-3p	GPAI039814		211-233	Humoral/Toll-TIR/IMD pathway	82
miR-8-3p	GPAI048180		435-457	Unknown pathway	265
miR-8-3p	GPAI007755	IA-2 ortholog	98-119	Unknown pathway	172
miR-8-3p	GPAI015422		13638-13656	cell cycle regulation/JNK/ JAK-STAT	55
miR-8-3p	GPAI015602	Golgi microtubule-associated protein	11229-11251	IMD pathway	49
miR-8-3p	GPAI018099	ballchen	1644-1663	cell cycle regualtion/JNK/ JAK-STAT/ IMD pathway	47
miR-8-3p	GPAI023150	MYPT-75D	1448-1470	Toll/humoral/IMD pathway	74
miR-8-3p	GPAI025141	roughoid	5515-5535	Unknown pathway	130
miR-8-3p	GPAI036735		3172-3195	Unknown pathway	79
miR-8-3p	GPAI040278	Troponin C at 41C	2248-2266	Humoral/IMD pathway	48
miR-8-3p	GPAI045300	hattifattener	2442-2466	Toll pathway	98

## Sheet: (D) Viral miRNA_host targets 
		Host genes targeted by the GpSGHV-encoded miRNAs
GpSGHV-encoded miRNA	Target gene (vectorbase ID)	Gene Description	Binding site	Mfe RNAhybrid	Target sequence	MiRNA sequence	Target secondary Structure	MiRNA secondary Structure
Mir-GpSGHV_151557R	GPAI001185	Rabaptin-5	13150-13172	-23.2 kcal/mol	TCCTCCCCGTAATGCAAGCGTTC	GGACGTGTCATTATATAATCGG	........((((((...((((((	))))))..))))))........
Mir-GpSGHV_151557R	GPAI002654	Rho GTPase activating protein at 68F	10008-10029	-25.1 kcal/mol	GTGATCGAAAAATGGCCTGTCC	GGACGTGTCATTATATAATCGG	.((((.....((((((.(((((	))))).)))))).....)))).
Mir-GpSGHV_151557R	GPAI004979	mitochondrial ribosomal protein L4	4127-4147	-22.1 kcal/mol	TCGATTAATTTTAACATGTCG	GGACGTGTCATTATATAATCGG	(((((((((..(.(((((((.	.))))))).)..)).)))))))
Mir-GpSGHV_151557R	GPAI005249		4859-4880	-20.7 kcal/mol	GTGATTAATTTAATACATGTCG	GGACGTGTCATTATATAATCGG	.((((((...(((((((((((.	.))))))).))))..)))))).
Mir-GpSGHV_151557R	GPAI006158	Protein associated with topo II related -	4237-4258	-22.1 kcal/mol	ATATATATATATATATACGTCT	GGACGTGTCATTATATAATCGG	.....((((((...((((((((	))))))))...)))))).....
Mir-GpSGHV_151557R	GPAI006412		2137-2159	-23.0 kcal/mol	TCGAAACCACTTTGGACGCGTTT	GGACGTGTCATTATATAATCGG	((((..........(((((((((	))))))))).........))))
Mir-GpSGHV_151557R	GPAI008206	C-terminal Binding Protein	431-452	-22.5 kcal/mol	CCTATATATATATGTTATGTCC	GGACGTGTCATTATATAATCGG	((..((((((.(((.(((((((	))))))).)))))))))...))
Mir-GpSGHV_151557R	GPAI009025		704-725	-20.2 kcal/mol	CCGAGTACAATGAGACACATCA	GGACGTGTCATTATATAATCGG	((((.....(((((((((.((.	.)).))))).))))....))))
Mir-GpSGHV_151557R	GPAI009334		2345-2366	-22.4 kcal/mol	CTTGTTCGTTAATGATGCGTTC	GGACGTGTCATTATATAATCGG	..........((((((((((((	))))))))))))..........
Mir-GpSGHV_151557R	GPAI009935	Gemin2	128-148	-20.0 kcal/mol	TTGAGGACGAATAACACGTCC	GGACGTGTCATTATATAATCGG	((((.....(((.((((((((	)))))))).)))......))))
Mir-GpSGHV_151557R	GPAI010047		10019-10040	-23.1 kcal/mol	GTTTTAGTGTAACGATACGTCT	GGACGTGTCATTATATAATCGG	......((((((.(((((((((	))))))))).))))))......
Mir-GpSGHV_151557R	GPAI010047		2506-2527	-23.1 kcal/mol	CTGAATCTTTTCAAACATGTCC	GGACGTGTCATTATATAATCGG	((((..........((((((((	))))))))..........))))
Mir-GpSGHV_151557R	GPAI010165	xiantuan	705-724	-22.0 kcal/mol	GTGATTATAGTGATATGACT	GGACGTGTCATTATATAATCGG	.((((((((((((((((.((	)).))))))))..)))))))).
Mir-GpSGHV_151557R	GPAI011738		431-454	-22.5 kcal/mol	ATATATGTATGTATGCATACGTCT	GGACGTGTCATTATATAATCGG	.....((((((.(((.((((((((	))))))))))))))))).....
Mir-GpSGHV_151557R	GPAI012027		993-1013	-23.9 kcal/mol	CCAATTGATTTAAGCATGTCC	GGACGTGTCATTATATAATCGG	((.((((((....((((((((	))))))))....)).)))).))
Mir-GpSGHV_151557R	GPAI012030		7651-7672	-21.9 kcal/mol	CCATTTATATATATATATGTCT	GGACGTGTCATTATATAATCGG	((..(((((((...((((((((	))))))))...)))))))..))
Mir-GpSGHV_151557R	GPAI012030		2155-2175	-21.9 kcal/mol	ACGATTTGAAATGGCATTTTC	GGACGTGTCATTATATAATCGG	.(((((...((((((((.(((	))).))))))))....))))).
Mir-GpSGHV_151557R	GPAI012157		9907-9929	-22.0 kcal/mol	TTGATTTCAAAATGGTCTCGTCC	GGACGTGTCATTATATAATCGG	((((((....(((((.(.(((((	))))).))))))....))))))
Mir-GpSGHV_151557R	GPAI014106		6643-6664	-23.8 kcal/mol	ATGCATGTATGTATGCATGTCT	GGACGTGTCATTATATAATCGG	.....((((((.((((((((((	))))))).))))))))).....
Mir-GpSGHV_151557R	GPAI014260		5352-5374	-24.9 kcal/mol	ATATATATATAAGAAAAACGTCT	GGACGTGTCATTATATAATCGG	.....(((((((((...((((((	)))))).)).))))))).....
Mir-GpSGHV_151557R	GPAI014785	Kinesin-like protein at 3A	7438-7459	-22.4 kcal/mol	TTGATTATACAACAACATGTCC	GGACGTGTCATTATATAATCGG	(((((((((.((..((((((((	))))))))..)).)))))))))
Mir-GpSGHV_151557R	GPAI015640		12872-12891	-27.9 kcal/mol	CCGGTTACAGAAACATGTTC	GGACGTGTCATTATATAATCGG	(((((((.....((((((((	)))))))).......)))))))
Mir-GpSGHV_151557R	GPAI015864		1289-1308	-20.9 kcal/mol	CCGATTGTTTACATATGTTC	GGACGTGTCATTATATAATCGG	((((((((....((((((((	))))))))......))))))))
Mir-GpSGHV_151557R	GPAI016156		355-376	-21.9 kcal/mol	CTGAAAAAGGTGAACAGCGTCC	GGACGTGTCATTATATAATCGG	((((....(((((...((((((	)))))).)))))......))))
Mir-GpSGHV_151557R	GPAI017461		838-859	-21.4 kcal/mol	TGGTAAATTTGGTGATATGTTC	GGACGTGTCATTATATAATCGG	.........(((((((((((((	))))))))))))).........
Mir-GpSGHV_151557R	GPAI018053		2072-2091	-22.0 kcal/mol	ACGAGGGAAGTGAAGCGTCC	GGACGTGTCATTATATAATCGG	.(((....(((((.((((((	)))))).)))))......))).
Mir-GpSGHV_151557R	GPAI018561	deep orange	74-95	-25.4 kcal/mol	GAAATTGTGTAATGATACATCT	GGACGTGTCATTATATAATCGG	...(((((((((((((((.(((	))).)))))))))))))))...
Mir-GpSGHV_151557R	GPAI019515	mitochondrial ribosomal protein L50	5112-5132	-25.2 kcal/mol	CCGATTGTCTGCCACACTTCC	GGACGTGTCATTATATAATCGG	((((((((.((..((((.(((	))).))))...)).))))))))
Mir-GpSGHV_151557R	GPAI020045		2719-2740	-21.9 kcal/mol	TAGATGCACGTGTGCTGCGTCC	GGACGTGTCATTATATAATCGG	..(((......(((.(((((((	))))))).)))......)))..
Mir-GpSGHV_151557R	GPAI020059		77-98	-20.6 kcal/mol	CGTGTTATGTAAGAACATTTCC	GGACGTGTCATTATATAATCGG	...(((((((((..((((.(((	))).))))..)))))))))...
Mir-GpSGHV_151557R	GPAI021091	Cuticular protein 50Cb	2684-2705	-22.6 kcal/mol	CCGAAATCCACCAAACACGTTC	GGACGTGTCATTATATAATCGG	((((..........((((((((	))))))))..........))))
Mir-GpSGHV_151557R	GPAI021874	germ cell-expressed bHLH-PAS	2328-2350	-20.2 kcal/mol	GATGTTATGGCACAGACACGTTG	GGACGTGTCATTATATAATCGG	...((((((.....((((((((.	.))))))))....))))))...
Mir-GpSGHV_151557R	GPAI022397		571-595	-21.1 kcal/mol	TCGATCAATTGGCCCTGACACGTTT	GGACGTGTCATTATATAATCGG	(((((....((....(((((((((.	.)))))))))...))..)))))
Mir-GpSGHV_151557R	GPAI023308		885-907	-25.1 kcal/mol	CCGATTTCACCATGAACGCTTTC	GGACGTGTCATTATATAATCGG	((((((.....((((.(((.(((	))).))))))).....))))))
Mir-GpSGHV_151557R	GPAI023360	SPOU rRNA methylase family protein	2801-2822	-26.3 kcal/mol	CCTGTGTGTGGTAGACATGTCT	GGACGTGTCATTATATAATCGG	((..((((((((.(((((((((	)))))))))))))))))...))
Mir-GpSGHV_151557R	GPAI025158	homeodomain interacting protein kinase	1826-1847	-22.8 kcal/mol	CTGGTCTTGGCTGCACATGTTC	GGACGTGTCATTATATAATCGG	(((((..((..((.((((((((	))))))))))...))..)))))
Mir-GpSGHV_151557R	GPAI026054		17498-17521	-23.9 kcal/mol	ACATTTATATAAATATATATGTCC	GGACGTGTCATTATATAATCGG	....((((((((....((((((((	))))))))..))))))))....
Mir-GpSGHV_151557R	GPAI028359		3689-3709	-24.0 kcal/mol	CTGATTATTAATTTAGCGTTT	GGACGTGTCATTATATAATCGG	((((((((((((...((((((	))))))...)))).))))))))
Mir-GpSGHV_151557R	GPAI031104		1238-1262	-24.3 kcal/mol	CGGAGAGTATCTAGAACGCATGTCC	GGACGTGTCATTATATAATCGG	(.((...(((.(((...((((((((	))))))))..))).))).)).)
Mir-GpSGHV_151557R	GPAI031141		788-808	-22.4 kcal/mol	CCGGTGTATGATTGCATTTTT	GGACGTGTCATTATATAATCGG	((((((((((((.((((.(((	))).)))).))))))).)))))
Mir-GpSGHV_151557R	GPAI031247	Casein kinase Ialpha	251-269	-20.7 kcal/mol	CCGATATATATATATGTCT	GGACGTGTCATTATATAATCGG	((((((((((.((((((((	))))))))...))))).)))))
Mir-GpSGHV_151557R	GPAI032039		898-916	-22.0 kcal/mol	CCGAACAGTCATGGCGTCC	GGACGTGTCATTATATAATCGG	((((...((.(((((((((	))))))..))).))....))))
Mir-GpSGHV_151557R	GPAI033385		2521-2540	-21.8 kcal/mol	CCGATCTGGGTGATATTTTC	GGACGTGTCATTATATAATCGG	(((((...((((((((.(((	))).)))))))).....)))))
Mir-GpSGHV_151557R	GPAI033431		1096-1117	-21.8 kcal/mol	TTGAAGATATATGCATATGTCC	GGACGTGTCATTATATAATCGG	((((..(((((((.((((((((	)))))))))).)))))..))))
Mir-GpSGHV_151557R	GPAI033955	Glycoprotein	8969-8991	-22.8 kcal/mol	AAAGACAAATAATGCACACGTTT	GGACGTGTCATTATATAATCGG	........((((((.((((((((	))))))))))))))........
Mir-GpSGHV_151557R	GPAI033961		4148-4170	-21.1 kcal/mol	CGTCGCCTATAGGAGACATGTCT	GGACGTGTCATTATATAATCGG	.......(((((..(((((((((	))))))))).))))).......
Mir-GpSGHV_151557R	GPAI033999	DnaJ-like-60	18550-18573	-23.2 kcal/mol	CCAAAGTTGCGTCGTGACACGTTC	GGACGTGTCATTATATAATCGG	((...((((..(.(((((((((((	))))))))))).)..)))).))
Mir-GpSGHV_151557R	GPAI034419	Diuretic hormone 44 receptor	2093-2116	-20.8 kcal/mol	ATGATTATGTGTGCGTATATGTCG	GGACGTGTCATTATATAATCGG	.((((((((((...(.(((((((.	.))))))))..)))))))))).
Mir-GpSGHV_151557R	GPAI034456		4940-4963	-21.2 kcal/mol	CCAGCTTTATCTGATGTCACGTTC	GGACGTGTCATTATATAATCGG	((....((((.(((((.(((((((	))))))).))))).))))..))
Mir-GpSGHV_151557R	GPAI038908	schlank	9050-9068	-20.5 kcal/mol	TGGATTTTAATGAATGTCT	GGACGTGTCATTATATAATCGG	(.((((.((((((((((((	)))))).))))))...)))).)
Mir-GpSGHV_151557R	GPAI038915	midgut trypsin	13903-13924	-26.0 kcal/mol	ATTCTACTATGCTGACGAGTCC	GGACGTGTCATTATATAATCGG	.......((((.(((((.((((	)))).))))).)))).......
Mir-GpSGHV_151557R	GPAI039110		5454-5475	-20.6 kcal/mol	GTAATTATATATGTACATGTTT	GGACGTGTCATTATATAATCGG	...((((((((((.((((((((	)))))))))).))))))))...
Mir-GpSGHV_151557R	GPAI039729	lethal-(2)-denticleless	2872-2891	-22.1 kcal/mol	AATATTGTTGATACATGTCC	GGACGTGTCATTATATAATCGG	...(((((((((((((((((	)))))))).)))).)))))...
Mir-GpSGHV_151557R	GPAI042563		4628-4649	-21.1 kcal/mol	GCAATCGTATGGAGGCACGTTT	GGACGTGTCATTATATAATCGG	......((((((.(((((((((	))))))))).))))))......
Mir-GpSGHV_151557R	GPAI043264	Troponin C at 25D	16370-16394	-23.6 kcal/mol	CCGGCAAAACTTAACCTTCACGTCC	GGACGTGTCATTATATAATCGG	((((.......(((....(((((((	)))))))...))).....))))
Mir-GpSGHV_151557R	GPAI043288		6196-6215	-22.7 kcal/mol	GAGATTATGAAGATAAGTCT	GGACGTGTCATTATATAATCGG	..(((((((((((((.((((	)))).)))).)).)))))))..
Mir-GpSGHV_151557R	GPAI043288		6214-6235	-22.7 kcal/mol	CTGATTGTGAACGAAAGCGTCC	GGACGTGTCATTATATAATCGG	(((((((((.......((((((	)))))).......)))))))))
Mir-GpSGHV_151557R	GPAI043375		7701-7725	-21.9 kcal/mol	TCGATATCATGGCAATTACGCGTCT	GGACGTGTCATTATATAATCGG	(((((...(((..(((.((((((((	)))))))).))).))).)))))
Mir-GpSGHV_151557R	GPAI043534		413-432	-20.7 kcal/mol	CAAACTTTGTAAACGCGTCC	GGACGTGTCATTATATAATCGG	.......(((((((((((((	))))))))..))))).......
Mir-GpSGHV_151557R	GPAI045044	ATP-dependent chromatin assembly factor large subunit	2107-2130	-20.9 kcal/mol	TCACTTATATAATGAAATATGTTT	GGACGTGTCATTATATAATCGG	....(((((((((((..(((((((	))))))))))))))))))....
Mir-GpSGHV_151557R	GPAI046069		758-778	-24.5 kcal/mol	CTATTTAATAGTGTCACGTCA	GGACGTGTCATTATATAATCGG	((..(((((((((.((((((.	.)))))).)))))).)))..))
Mir-GpSGHV_151557R	GPAI046732	Cyclin T	806-827	-22.3 kcal/mol	GCTAATTTATAGAGACACGTTC	GGACGTGTCATTATATAATCGG	.......(((((.(((((((((	))))))))).))))).......
Mir-GpSGHV_151557R	GPAI048022		717-739	-21.8 kcal/mol	ATGAAAAATGAAGTGTCACGTTC	GGACGTGTCATTATATAATCGG	.(((...(((.((((.(((((((	))))))).)))).)))..))).
Mir-GpSGHV_151557R	GPAI049077		11742-11762	-22.6 kcal/mol	TCGATTATTTCAAACATGTTC	GGACGTGTCATTATATAATCGG	((((((((.....((((((((	))))))))......))))))))
Mir-GpSGHV_164791F	GPAI001218		1093-1115	-26.5 kcal/mol	GCCCTGGAGAACCAAGTGATCCC	TGGATCAATGTATTTCCATCTC	....((((((..((..((((((.	.)))))).))..))))))....
Mir-GpSGHV_164791F	GPAI001218		14046-14067	-26.5 kcal/mol	GATGATGGACAACGTTTATTCC	TGGATCAATGTATTTCCATCTC	((.((((((..(((((.((((.	.)))).)))))...))))))))
Mir-GpSGHV_164791F	GPAI005933		15324-15345	-22.9 kcal/mol	ATCCATCCAATGCAATGGTCCA	TGGATCAATGTATTTCCATCTC	........((((((.(((((((	))))))).))))))........
Mir-GpSGHV_164791F	GPAI006279	Dgp-1	861-882	-22.3 kcal/mol	CAGACGGACAGACATTGCTTCA	TGGATCAATGTATTTCCATCTC	.(((.(((...((((((.((((	)))).))))))...))).))).
Mir-GpSGHV_164791F	GPAI006943		7707-7727	-23.0 kcal/mol	GAGTTTAATATTTTTGATCCA	TGGATCAATGTATTTCCATCTC	(((...(((((..((((((((	)))))))).))))).....)))
Mir-GpSGHV_164791F	GPAI007800	chickadee	3623-3644	-20.9 kcal/mol	ATCACCTAAATGCATAGATCCA	TGGATCAATGTATTTCCATCTC	.........((((((.((((((	)))))).)))))).........
Mir-GpSGHV_164791F	GPAI007919	TWIK-related acid-sensitive K[+] channel	3180-3200	-21.9 kcal/mol	ATGATGGCGGCTTGTGATCCT	TGGATCAATGTATTTCCATCTC	..(((((..((...((((((.	.))))))..))....)))))..
Mir-GpSGHV_164791F	GPAI008208		4215-4236	-22.0 kcal/mol	AATGAACAAATATATTGAACCA	TGGATCAATGTATTTCCATCTC	.......(((((((((((.(((	))).))))))))))).......
Mir-GpSGHV_164791F	GPAI008487	Spindle assembly abnormal 4 ortholog (C. elegans)	1343-1365	-25.5 kcal/mol	GAGTCGGAAGTACAAATGGTCCG	TGGATCAATGTATTTCCATCTC	(((..(((((((((..(((((((	))))))).)))))))))..)))
Mir-GpSGHV_164791F	GPAI008510		4810-4832	-23.6 kcal/mol	ATTTAAATAATGCAAATGATCCA	TGGATCAATGTATTTCCATCTC	........((((((..(((((((	))))))).))))))........
Mir-GpSGHV_164791F	GPAI009009	GalNAc-T1	1242-1263	-24.6 kcal/mol	CATAATGAAATACATGGATTCG	TGGATCAATGTATTTCCATCTC	......(((((((((.((((((	)))))).)))))))))......
Mir-GpSGHV_164791F	GPAI009009	GalNAc-T1	4452-4473	-21.0 kcal/mol	TTCGTGGAAAGTGGCTGATTCA	TGGATCAATGTATTTCCATCTC	...(((((((...(((((((((	)))))))..)).)))))))...
Mir-GpSGHV_164791F	GPAI009211		3124-3147	-22.5 kcal/mol	CAATATGAAATACAAAATGATCTG	TGGATCAATGTATTTCCATCTC	......((((((((...((((((.	.)))))).))))))))......
Mir-GpSGHV_164791F	GPAI009336		13258-13279	-25.1 kcal/mol	GGGGGAGAAGTGCAATGATTCG	TGGATCAATGTATTTCCATCTC	((((..((((((((.((((((.	.)))))).))))))))..))))
Mir-GpSGHV_164791F	GPAI009336		7418-7438	-22.6 kcal/mol	GGGAAGGGTGACAATGATTTT	TGGATCAATGTATTTCCATCTC	((((.(((..(((.((((((.	.)))))).)))...))).))))
Mir-GpSGHV_164791F	GPAI010140		2180-2200	-25.1 kcal/mol	TAATTGGAAATTATTGTTTCA	TGGATCAATGTATTTCCATCTC	....((((((((((((.((((	)))).))))).)))))))....
Mir-GpSGHV_164791F	GPAI010329	fat body c-type lysozyme	90-113	-21.4 kcal/mol	GAGCATGAAATATGCATTGAACTC	TGGATCAATGTATTTCCATCTC	(((.(((....(((((((((.((.	.)).)))))))))...))))))
Mir-GpSGHV_164791F	GPAI012371		2783-2805	-22.9 kcal/mol	GAGAGAAGAAAAACAGAGATTTA	TGGATCAATGTATTTCCATCTC	((((...((((.(((..((((((	))))))..))).))))..))))
Mir-GpSGHV_164791F	GPAI013486	mitochondrial ribosomal protein S6	1301-1323	-21.7 kcal/mol	GAGAAAGAAATGCAATTTATCCA	TGGATCAATGTATTTCCATCTC	((((..((((((((.((.(((((	))))).))))))))))..))))
Mir-GpSGHV_164791F	GPAI014823	eukaryotic initiation factor 5C	6877-6898	-23.7 kcal/mol	GGGATTGAAATATACTGGTTCA	TGGATCAATGTATTTCCATCTC	......((((((((.(((((((	))))))).))))))))......
Mir-GpSGHV_164791F	GPAI015640		8650-8671	-23.6 kcal/mol	TACTATTCAATGCACTGATCCT	TGGATCAATGTATTTCCATCTC	........((((((.((((((.	.)))))).))))))........
Mir-GpSGHV_164791F	GPAI016350	Ada2a-containing complex component	848-869	-20.8 kcal/mol	ACAATATATGTACATTGATTCA	TGGATCAATGTATTTCCATCTC	..........((((((((((((	))))))))))))..........
Mir-GpSGHV_164791F	GPAI017266		1169-1192	-22.3 kcal/mol	CCTTTGGAAACATGGATTGATTCA	TGGATCAATGTATTTCCATCTC	....(((((..(((.(((((((((	))))))))).))))))))....
Mir-GpSGHV_164791F	GPAI019475	sunday driver	3869-3890	-21.3 kcal/mol	TCTTTATCTATGCCTTGATCCA	TGGATCAATGTATTTCCATCTC	.........((((.((((((((	)))))))).)))).........
Mir-GpSGHV_164791F	GPAI021234	Replication protein A3	984-1008	-20.3 kcal/mol	GGGAGGAAGTCTTCTTTAAGATCCA	TGGATCAATGTATTTCCATCTC	((((((((((...(.....((((((	))))))...).)))))).))))
Mir-GpSGHV_164791F	GPAI021581	Shal K[+] channel interacting protein	6640-6662	-22.9 kcal/mol	TTGATTGGAAATGGATTGAACTA	TGGATCAATGTATTTCCATCTC	..(((.(((((((.(((((.(((	))).))))).))))))))))..
Mir-GpSGHV_164791F	GPAI021925		7796-7818	-20.9 kcal/mol	ACCCCTGAAGTGCAGAAGATCTA	TGGATCAATGTATTTCCATCTC	......((((((((...((((((	))))))..))))))))......
Mir-GpSGHV_164791F	GPAI022239		1654-1676	-23.8 kcal/mol	AATTTGTGAGATACACAGGTCCA	TGGATCAATGTATTTCCATCTC	....((.((((((((..((((((	))))))..))))))))))....
Mir-GpSGHV_164791F	GPAI022424		8205-8229	-23.2 kcal/mol	GGGCATGGGAAAACAAAATGGTTTT	TGGATCAATGTATTTCCATCTC	(((.(((((((.(((...((((((.	.)))))).))).))))))))))
Mir-GpSGHV_164791F	GPAI022645		402-421	-20.2 kcal/mol	AAGATGTTTGCGTTGATACA	TGGATCAATGTATTTCCATCTC	.(((((..(((((((((.((	)).)))))))))....))))).
Mir-GpSGHV_164791F	GPAI023165		603-626	-21.2 kcal/mol	GAGAGCAAAAATCAAATTGATCTA	TGGATCAATGTATTTCCATCTC	((((....((((...(((((((((	)))))))))..))))...))))
Mir-GpSGHV_164791F	GPAI023921		1353-1373	-21.6 kcal/mol	TCTCTGGAATGCATTGGTTTC	TGGATCAATGTATTTCCATCTC	....((((((((((((((((.	.))))))))))).)))))....
Mir-GpSGHV_164791F	GPAI024071		3980-4000	-22.6 kcal/mol	GAATTCAAAATACATGATCCG	TGGATCAATGTATTTCCATCTC	.......((((((((((((((	)))))).)))))))).......
Mir-GpSGHV_164791F	GPAI024768	olf413	11191-11214	-24.0 kcal/mol	CTGATGAGAAAAAATATTGATTTT	TGGATCAATGTATTTCCATCTC	..((((.((((..((((((((((.	.)))))))))).))))))))..
Mir-GpSGHV_164791F	GPAI026035		5235-5258	-22.2 kcal/mol	ACGATGGAAAAACACACAGGTTCA	TGGATCAATGTATTTCCATCTC	..((((((((.(((....((((((	))))))..))).))))))))..
Mir-GpSGHV_164791F	GPAI026214		10940-10963	-22.1 kcal/mol	TTATCGGAGATATTACTTGTTCCT	TGGATCAATGTATTTCCATCTC	.....((((((((...(((.(((.	.))).))).)))))))).....
Mir-GpSGHV_164791F	GPAI027309	Rpd3	9059-9081	-28.3 kcal/mol	TAGAAGGCAATATTCATGATCTT	TGGATCAATGTATTTCCATCTC	.(((.((.(((((...((((((.	.))))))..))))).)).))).
Mir-GpSGHV_164791F	GPAI027342	Biogenesis of lysosome-related organelles complex 1, subunit	10471-10492	-23.3 kcal/mol	AAGATTGCATTGCATTGATCTG	TGGATCAATGTATTTCCATCTC	.((((.(...(((((((((((.	.)))))))))))...).)))).
Mir-GpSGHV_164791F	GPAI027879	vacuolar H+-ATPase v1 sector subunit A	8650-8670	-26.4 kcal/mol	TTTTCGGAAAACAATGATCTC	TGGATCAATGTATTTCCATCTC	.....((((((((.((((((.	.)))))).))).))))).....
Mir-GpSGHV_164791F	GPAI027911	abnormal oocyte	1396-1418	-23.5 kcal/mol	GTGGTGGAAATTTCTTTAATCCA	TGGATCAATGTATTTCCATCTC	(.(((((((((....((.(((((	))))).))...))))))))).)
Mir-GpSGHV_164791F	GPAI028342	karmoisin	2062-2085	-24.1 kcal/mol	GGGTATGGAGAAAGGTGTGGACCG	TGGATCAATGTATTTCCATCTC	(((.(((((((.(.((.(((.(((	))).))))).).))))))))))
Mir-GpSGHV_164791F	GPAI029472	mitochondrial processing peptidase beta subunit	74-93	-20.1 kcal/mol	TGCAAAGAAATACTGATCTA	TGGATCAATGTATTTCCATCTC	......((((((((((((((	)))))))..)))))))......
Mir-GpSGHV_164791F	GPAI029810	Ataxin-2	586-608	-23.3 kcal/mol	GAGTTGGAAAGCCTGTTGATGTT	TGGATCAATGTATTTCCATCTC	(((.((((((...(((((((.(.	.).)))))))..)))))).)))
Mir-GpSGHV_164791F	GPAI030501	Rab27	4958-4979	-22.8 kcal/mol	GTCAGTACAATGCATTGATCTA	TGGATCAATGTATTTCCATCTC	........((((((((((((((	))))))))))))))........
Mir-GpSGHV_164791F	GPAI030589		1878-1899	-26.3 kcal/mol	GAGTGGAAGTGAAATTGGTCCG	TGGATCAATGTATTTCCATCTC	(((((((((((..(((((((((	))))))))).)))))))).)))
Mir-GpSGHV_164791F	GPAI031364	hector	15205-15224	-22.7 kcal/mol	GAGCACGAATCATTGATGCA	TGGATCAATGTATTTCCATCTC	(((...(((.(((((((.((	)).)))))))...)))...)))
Mir-GpSGHV_164791F	GPAI032477		2409-2430	-23.6 kcal/mol	TTCCACTGAATATATTGATCTT	TGGATCAATGTATTTCCATCTC	.......((((((((((((((.	.)))))))))))))).......
Mir-GpSGHV_164791F	GPAI032737		1321-1341	-21.2 kcal/mol	AAGATGGATAATAGTGATGCA	TGGATCAATGTATTTCCATCTC	.(((((((..(((.((((.((	)).)))).)))...))))))).
Mir-GpSGHV_164791F	GPAI032884		6199-6222	-24.7 kcal/mol	TGGGTGGGCAAATATTTTGATTTG	TGGATCAATGTATTTCCATCTC	.(((((((..(((((.(((((((.	.))))))).)))))))))))).
Mir-GpSGHV_164791F	GPAI034022	tincar	6788-6807	-22.2 kcal/mol	GACATGGCTAGATCGATCCA	TGGATCAATGTATTTCCATCTC	((.((((.((.((.((((((	)))))).)).))...)))).))
Mir-GpSGHV_164791F	GPAI034456		18382-18403	-27.0 kcal/mol	TTTGTGGTTATAAATTGATTCA	TGGATCAATGTATTTCCATCTC	...((((..(((.(((((((((	))))))))).)))..))))...
Mir-GpSGHV_164791F	GPAI034557	Apolipoprotein lipid transfer particle	4022-4042	-24.0 kcal/mol	CAAATGGAAGTGATTGATTCA	TGGATCAATGTATTTCCATCTC	...((((((((((((((((((	))))))))).)))))))))...
Mir-GpSGHV_164791F	GPAI034637	Sec71 ortholog (S. cerevisiae)	233-254	-21.1 kcal/mol	TATATACATATATATTGATCTA	TGGATCAATGTATTTCCATCTC	.........(((((((((((((	))))))))))))).........
Mir-GpSGHV_164791F	GPAI034668	Another transcription unit	13311-13333	-24.6 kcal/mol	GAGTTGAAAAAGCCATTGATTCA	TGGATCAATGTATTTCCATCTC	(((.((..(((..((((((((((	))))))))))..))).)).)))
Mir-GpSGHV_164791F	GPAI034740		2431-2453	-20.6 kcal/mol	GAGGTCGAGATAGAATTGATTTT	TGGATCAATGTATTTCCATCTC	(((((.((((((..((((((((.	.)))))))).)))))).)))))
Mir-GpSGHV_164791F	GPAI035174	Rab7	2385-2406	-23.0 kcal/mol	CATGCATAAATTCATTGGTCCA	TGGATCAATGTATTTCCATCTC	.......((((.((((((((((	)))))))))).)))).......
Mir-GpSGHV_164791F	GPAI035788	Aats-ala-m|mitochondrial alanyl-tRNA synthetase	3880-3899	-23.4 kcal/mol	GAGAGGAATACACTAATTCA	TGGATCAATGTATTTCCATCTC	((((((((((((.(.(((((	))))).).)))).)))).))))
Mir-GpSGHV_164791F	GPAI036083	dally-like	5869-5895	-21.6 kcal/mol	GGGATGGGTGAATTCCAGCCTGATCTG	TGGATCAATGTATTTCCATCTC	(((((((..((((..((...((((((.	.)))))).)).)))))))))))
Mir-GpSGHV_164791F	GPAI036318	Cat|catalase	1319-1340	-26.4 kcal/mol	GCGGTGGAAGTTAAAAGATTCG	TGGATCAATGTATTTCCATCTC	..(((((((((.....((((((	)))))).....)))))))))..
Mir-GpSGHV_164791F	GPAI036318	Cat|catalase	19610-19632	-24.9 kcal/mol	GACGATGGATGTAGGTTGTTCTA	TGGATCAATGTATTTCCATCTC	((.((((((.(((.((((.((((	)))).)))).))).))))))))
Mir-GpSGHV_164791F	GPAI037426		4893-4914	-22.7 kcal/mol	CAGATGGACATATCATGATGTA	TGGATCAATGTATTTCCATCTC	.(((((((.((((..((((.((	)).))))..)))).))))))).
Mir-GpSGHV_164791F	GPAI038891		3550-3571	-25.1 kcal/mol	CGCAAAGGAGTGCTATGATTCA	TGGATCAATGTATTTCCATCTC	......(((((((..(((((((	)))))))..)))))))......
Mir-GpSGHV_164791F	GPAI038892		1826-1848	-23.8 kcal/mol	ATGATGGGATCCCATCAGGTCCA	TGGATCAATGTATTTCCATCTC	..(((((((...(((..((((((	)))))).)))...)))))))..
Mir-GpSGHV_164791F	GPAI041630	d-ribulose-5-phosphate 3-epimerase	1431-1453	-23.4 kcal/mol	GAGAGGAAATGAAAATTTGTCCA	TGGATCAATGTATTTCCATCTC	(((((((((((...(((.(((((	))))).))).))))))).))))
Mir-GpSGHV_164791F	GPAI041739		1497-1518	-22.6 kcal/mol	GAGAGGAGACTATGCTGTTCCA	TGGATCAATGTATTTCCATCTC	(((((((((.(((..((.((((	)))).))..)))))))).))))
Mir-GpSGHV_164791F	GPAI042087		1665-1687	-30.1 kcal/mol	AGGGTGAGAGTTGCATTGATCCA	TGGATCAATGTATTTCCATCTC	.(((((.(((.((((((((((((	)))))))))))).)))))))).
Mir-GpSGHV_164791F	GPAI042543	Vitellogenin receptor	1328-1347	-20.6 kcal/mol	TAGGTGGTATTATTTGTCCG	TGGATCAATGTATTTCCATCTC	.((((((...((((.(((((	))))).)))).....)))))).
Mir-GpSGHV_164791F	GPAI042954	glass bottom boat	2054-2075	-22.1 kcal/mol	CGCTTGGACTCTCATCGATCCT	TGGATCAATGTATTTCCATCTC	....((((....(((.(((((.	.))))).)))....))))....
Mir-GpSGHV_164791F	GPAI043955		11613-11635	-24.0 kcal/mol	TGGATGGATCCAAAATGGATCCA	TGGATCAATGTATTTCCATCTC	.(((((((.........((((((	))))))........))))))).
Mir-GpSGHV_164791F	GPAI045051	CD98 heavy chain	1209-1232	-20.2 kcal/mol	TGCTATGAATTACAACTTGATCCT	TGGATCAATGTATTTCCATCTC	......(((.((((..(((((((.	.))))))))))).)))......
Mir-GpSGHV_164791F	GPAI047100	reversed polarity	86-109	-23.9 kcal/mol	ACAATGGGAATGTCACGTGACCCA	TGGATCAATGTATTTCCATCTC	...(((((((((.((..(((.(((	))).))).)))))))))))...
Mir-GpSGHV_164791F	GPAI047283	Ecotropic viral integration site 5 ortholog (H. sapiens)	10990-11013	-24.1 kcal/mol	TGGGTGGGCGCGTGGGTTGATTTT	TGGATCAATGTATTTCCATCTC	.(((((((...(((.((((((((.	.)))))))).))).))))))).
Mir-GpSGHV_164791F	GPAI047780	B4	10009-10033	-22.6 kcal/mol	GAGATGACATAAAACATCTGATGCA	TGGATCAATGTATTTCCATCTC	((((((....((.((((.((((.((	)).)))))))).))..))))))
Mir-GpSGHV_164791F	GPAI047992	Cell division cycle 23 ortholog	5688-5710	-22.1 kcal/mol	CAGAAGGACTTGAGATAGGTCCA	TGGATCAATGTATTTCCATCTC	.(((.(((....(.((.((((((	)))))).)).)...))).))).
Mir-GpSGHV_164791F	GPAI047992	Cell division cycle 23 ortholog	772-792	-22.1 kcal/mol	GACATGGATAAGACTGATCTA	TGGATCAATGTATTTCCATCTC	((.(((((....(((((((((	)))))))..))...))))).))
Mir-GpSGHV_164791F	GPAI048022		6018-6037	-22.5 kcal/mol	GAGTGGGTGCAGTTGATTTC	TGGATCAATGTATTTCCATCTC	(((((((((((.(((((((.	.))))))))))))..))).)))
Mir-GpSGHV_164791F	GPAI049077		4369-4391	-26.2 kcal/mol	AGGATAGGGAATATATTCATTTT	TGGATCAATGTATTTCCATCTC	.((((.(((((((((((.((((.	.)))).))))))))))))))).
Mir-GpSGHV_165479R	GPAI000457		3009-3033	-22.3 kcal/mol	GAAGAACAAGCAGCAAATGCCATTT	AAATGGATCGCTGTAGTTTTAA	..(((((..(((((.....((((((	))))))...))))).)))))..
Mir-GpSGHV_165479R	GPAI001218		13285-13307	-26.0 kcal/mol	CAGTTACTGCAAAGTCTCCATTT	AAATGGATCGCTGTAGTTTTAA	.....((((((..(..(((((((	))))))).)..)))))).....
Mir-GpSGHV_165479R	GPAI001704		94-113	-23.5 kcal/mol	AAGGTCAAACAGCTCCATTT	AAATGGATCGCTGTAGTTTTAA	........((((((((((((	)))))))..)))))........
Mir-GpSGHV_165479R	GPAI001886	GTPase-activating protein	785-804	-20.8 kcal/mol	ACAAAGCAGGTGTTCCATTA	AAATGGATCGCTGTAGTTTTAA	..(((((.((((.((((((.	.)))))).))))...)))))..
Mir-GpSGHV_165479R	GPAI002045	dre4	2662-2685	-26.2 kcal/mol	CGTTGACTTATTAGCGATCCATTC	AAATGGATCGCTGTAGTTTTAA	....((((...((((((((((((.	.)))))))))))).))))....
Mir-GpSGHV_165479R	GPAI002139		7235-7256	-24.5 kcal/mol	TGTAGGCGAACAGTATCCATTT	AAATGGATCGCTGTAGTTTTAA	...((((..(((((((((((((	)))))))).))))).))))...
Mir-GpSGHV_165479R	GPAI002170	Snakeskin	1405-1426	-22.8 kcal/mol	TTAGAGCTTGAAATGTCCATTT	AAATGGATCGCTGTAGTTTTAA	((((((((......((((((((	))))))))......))))))))
Mir-GpSGHV_165479R	GPAI002627		236-258	-21.6 kcal/mol	CATAAACCAACAGTTTTCCGTTT	AAATGGATCGCTGTAGTTTTAA	...((((..(((((..(((((((	)))))))..))))).))))...
Mir-GpSGHV_165479R	GPAI002654	Rho GTPase activating protein at 68F	8381-8400	-23.4 kcal/mol	TTTGAGCACAGCATCCATTA	AAATGGATCGCTGTAGTTTTAA	...((((((((((((((((.	.))))))).))))).))))...
Mir-GpSGHV_165479R	GPAI002791		71-92	-21.1 kcal/mol	GTAAAATCATAGCTATTCATTT	AAATGGATCGCTGTAGTTTTAA	.((((((.(((((.((((((((	)))))))).))))).)))))).
Mir-GpSGHV_165479R	GPAI002951	CDGSH iron sulfur domain	1047-1070	-23.9 kcal/mol	AAGCTTCTTCAGTCGCATCCATTT	AAATGGATCGCTGTAGTTTTAA	......((.(((.((.((((((((	))))))))))))).))......
Mir-GpSGHV_165479R	GPAI002960		16807-16826	-23.5 kcal/mol	TTATTATTATGGTTCCATTT	AAATGGATCGCTGTAGTTTTAA	(((..(((((((((((((((	)))))))..))))))))..)))
Mir-GpSGHV_165479R	GPAI002978		1630-1649	-20.8 kcal/mol	ACTAAGCTGTGGTGTCATTT	AAATGGATCGCTGTAGTTTTAA	...((((((..(((((((((	))))))..)))..))))))...
Mir-GpSGHV_165479R	GPAI003251		420-442	-23.0 kcal/mol	AAGTGATTGCAAGCGAACCATTT	AAATGGATCGCTGTAGTTTTAA	....(((((((.((((.((((((	)))))).)))))))))))....
Mir-GpSGHV_165479R	GPAI003363		8826-8847	-21.8 kcal/mol	TCAGGACTTATGCGGTCTCTTT	AAATGGATCGCTGTAGTTTTAA	..((((((...(((((((.(((	))).)))))))...))))))..
Mir-GpSGHV_165479R	GPAI003466		10512-10531	-21.9 kcal/mol	AGAGAGCACCGCATCCATTT	AAATGGATCGCTGTAGTTTTAA	..(((((((.((((((((((	)))))))).)).)).)))))..
Mir-GpSGHV_165479R	GPAI003954		1903-1923	-22.5 kcal/mol	AAATCACTAACAGATCCATTC	AAATGGATCGCTGTAGTTTTAA	.....((((...((((((((.	.))))))))....)))).....
Mir-GpSGHV_165479R	GPAI004553		762-783	-21.4 kcal/mol	CCTTCATTATACCGATCTATTC	AAATGGATCGCTGTAGTTTTAA	.....((((((.(((((((((.	.))))))))).)))))).....
Mir-GpSGHV_165479R	GPAI005285		3825-3846	-25.9 kcal/mol	CGCTAGCTTTTGTGTTCCATTT	AAATGGATCGCTGTAGTTTTAA	....((((...(((.(((((((	))))))).)))...))))....
Mir-GpSGHV_165479R	GPAI005749		4812-4832	-22.2 kcal/mol	GACCCAATATGGGATCCATTC	AAATGGATCGCTGTAGTTTTAA	.......(((((((((((((.	.)))))))).))))).......
Mir-GpSGHV_165479R	GPAI005934	Lipid storage droplet-1	5291-5312	-22.5 kcal/mol	AAAAAGCTAAGTATATCCATTT	AAATGGATCGCTGTAGTTTTAA	..((((((((((..((((((((	)))))))).))).)))))))..
Mir-GpSGHV_165479R	GPAI006031		31-55	-24.0 kcal/mol	GAAAAACATACAGCGTTTTTCATTA	AAATGGATCGCTGTAGTTTTAA	..(((((.(((((((...((((((.	.)))))).))))))))))))..
Mir-GpSGHV_165479R	GPAI006158	Protein associated with topo II related -	11124-11145	-26.3 kcal/mol	TTGAAACTATTAATAACCATTT	AAATGGATCGCTGTAGTTTTAA	((((((((((......((((((	))))))......))))))))))
Mir-GpSGHV_165479R	GPAI006185		5182-5204	-23.4 kcal/mol	AAAAAGCTGACAGATATCCATTG	AAATGGATCGCTGTAGTTTTAA	..(((((((.(((..(((((((.	.)))))))..))))))))))..
Mir-GpSGHV_165479R	GPAI006646	Glutathione S transferase T2	1716-1737	-24.8 kcal/mol	TCAAGACTATAGCATTCTATTA	AAATGGATCGCTGTAGTTTTAA	...((((((((((..((((((.	.))))))..))))))))))...
Mir-GpSGHV_165479R	GPAI007413		4845-4865	-24.9 kcal/mol	CAAAAACACGGCTGTCAGTTT	AAATGGATCGCTGTAGTTTTAA	..((((((((((.(((.((((	)))).))).))))).)))))..
Mir-GpSGHV_165479R	GPAI008216		358-380	-22.6 kcal/mol	CACTAACAGCGAGCGATTCGTTT	AAATGGATCGCTGTAGTTTTAA	....(((.((.((((((((((((	)))))))))))))).)))....
Mir-GpSGHV_165479R	GPAI008409		4231-4251	-23.1 kcal/mol	CAAAAGCAAAAGCATCCATTT	AAATGGATCGCTGTAGTTTTAA	..(((((...(((((((((((	)))))))).)))...)))))..
Mir-GpSGHV_165479R	GPAI008941		1090-1111	-21.8 kcal/mol	TTCTAACTGCAGATCTCCATTC	AAATGGATCGCTGTAGTTTTAA	....((((((((...((((((.	.))))))...))))))))....
Mir-GpSGHV_165479R	GPAI008965	Rad, Gem/Kir family member	2919-2940	-22.3 kcal/mol	GGAGAGCTTAGTCAATCCGTTT	AAATGGATCGCTGTAGTTTTAA	..((((((((((..((((((((	)))))))).)))).))))))..
Mir-GpSGHV_165479R	GPAI009022		3936-3956	-23.9 kcal/mol	TATGGACTGCAGGCCCTGTTT	AAATGGATCGCTGTAGTTTTAA	...((((((((((..((((((	))))))..).)))))))))...
Mir-GpSGHV_165479R	GPAI009039	Kinesin-like protein at 98A	25-47	-24.1 kcal/mol	TTCTACCTGCAGTGTGTCTTTTT	AAATGGATCGCTGTAGTTTTAA	......((((((((.((((.(((	))).))))))))))))......
Mir-GpSGHV_165479R	GPAI009891	ornithine--oxo-acid transaminase	893-916	-21.8 kcal/mol	CTAGTGTTACAGTGAGATTCATTG	AAATGGATCGCTGTAGTTTTAA	.(((..(((((((..((((((((.	.)))))))))))))))..))).
Mir-GpSGHV_165479R	GPAI010140		15732-15753	-24.7 kcal/mol	CCATCACCTCAGCAATCCATTG	AAATGGATCGCTGTAGTTTTAA	.....((..((((.(((((((.	.))))))).))))..)).....
Mir-GpSGHV_165479R	GPAI010330	PNGase-like	7296-7317	-22.9 kcal/mol	TTAAAGCTTTGCGCTTTCGTTG	AAATGGATCGCTGTAGTTTTAA	((((((((..(((..((((((.	.)))))).)))...))))))))
Mir-GpSGHV_165479R	GPAI011692	Guanylyl cyclase at 76C	857-879	-20.2 kcal/mol	ATCAATATACAGTTGATCTGTTA	AAATGGATCGCTGTAGTTTTAA	.......((((((.((((((((.	.)))))))))))))).......
Mir-GpSGHV_165479R	GPAI012208		4334-4355	-23.3 kcal/mol	AGTATCCTGCAGCACATCATTT	AAATGGATCGCTGTAGTTTTAA	......(((((((...((((((	))))))...)))))))......
Mir-GpSGHV_165479R	GPAI013485	roquin	8869-8890	-23.0 kcal/mol	TGTTATAAACAGCGAATCATTA	AAATGGATCGCTGTAGTTTTAA	........(((((((.(((((.	.))))).)))))))........
Mir-GpSGHV_165479R	GPAI014895	|UPI0001CC9B1F	2537-2560	-25.5 kcal/mol	CATGGACTGCTCCGTCATCTATTT	AAATGGATCGCTGTAGTTTTAA	...(((((((..((..((((((((	))))))))))..)))))))...
Mir-GpSGHV_165479R	GPAI014895	|UPI0001CC9B1F	7007-7029	-25.5 kcal/mol	AAACTTGAACAGCGTTGCCATTT	AAATGGATCGCTGTAGTTTTAA	........((((((...((((((	))))))..))))))........
Mir-GpSGHV_165479R	GPAI015164	Derlin-2	3108-3129	-21.9 kcal/mol	ATAAAACAACAGTTTTGCATTT	AAATGGATCGCTGTAGTTTTAA	.((((((.(((((..(.(((((	))))).)..))))).)))))).
Mir-GpSGHV_165479R	GPAI015310		9950-9971	-23.1 kcal/mol	CCAAAAATACAGATCTCCATTT	AAATGGATCGCTGTAGTTTTAA	..((((.(((((...(((((((	)))))))...))))).))))..
Mir-GpSGHV_165479R	GPAI015640		10904-10925	-23.8 kcal/mol	GAAAAATGGTTGCGATCTATTT	AAATGGATCGCTGTAGTTTTAA	..(((((....(((((((((((	)))))))))))....)))))..
Mir-GpSGHV_165479R	GPAI016224	Na[+]/H[+] hydrogen exchanger	675-698	-20.8 kcal/mol	CGTTAGCTGCTTAGCAGTCTGTTA	AAATGGATCGCTGTAGTTTTAA	.....(((((..(((.(((((((.	.))))))).)))))))).....
Mir-GpSGHV_165479R	GPAI016285		86-109	-20.6 kcal/mol	ATAGGATTTATCTGCGATTTATTG	AAATGGATCGCTGTAGTTTTAA	.(((((((...(.((((((((((.	.)))))))))).).))))))).
Mir-GpSGHV_165479R	GPAI017581	TRAPP subunit 20 ortholog (S. cerevisiae)	8330-8349	-23.9 kcal/mol	ACGCGTCTGCAGTACCGTTT	AAATGGATCGCTGTAGTTTTAA	......(((((((.((((((	))))))...)))))))......
Mir-GpSGHV_165479R	GPAI017794	Hira	37-60	-23.2 kcal/mol	AGATCACTGCCCAGCAGTTCATTA	AAATGGATCGCTGTAGTTTTAA	.....(((((..(((.(((((((.	.))))))).)))))))).....
Mir-GpSGHV_165479R	GPAI019620		13838-13860	-22.0 kcal/mol	CATCTGCTCACAGAATTCCATTC	AAATGGATCGCTGTAGTTTTAA	.....(((.((((...((((((.	.))))))...))))))).....
Mir-GpSGHV_165479R	GPAI019897	Rpb11	16036-16056	-26.0 kcal/mol	GGAAATTGTCACGATCCGTTT	AAATGGATCGCTGTAGTTTTAA	.........((((((((((((	)))))))))).)).........
Mir-GpSGHV_165479R	GPAI021581	Shal K[+] channel interacting protein	4523-4544	-24.3 kcal/mol	TTGAAACTACATTTGTTTATTT	AAATGGATCGCTGTAGTTTTAA	(((((((((((.(.((((((((	)))))))).).)))))))))))
Mir-GpSGHV_165479R	GPAI022239		10433-10454	-23.3 kcal/mol	AAAAAATTACAGATGCCCATTT	AAATGGATCGCTGTAGTTTTAA	..((((((((((....((((((	))))))....))))))))))..
Mir-GpSGHV_165479R	GPAI022396	Dynamin associated protein	1692-1714	-23.0 kcal/mol	AAAAAACAACAGTAACTCCGTTC	AAATGGATCGCTGTAGTTTTAA	..(((((.(((((...((((((.	.))))))..))))).)))))..
Mir-GpSGHV_165479R	GPAI023841		6084-6106	-22.6 kcal/mol	TTCGCGCTGCACAATTTCCATTT	AAATGGATCGCTGTAGTTTTAA	.....((((((.....(((((((	)))))))....)))))).....
Mir-GpSGHV_165479R	GPAI024031	punt	12776-12799	-22.4 kcal/mol	TCTCTTCTATAGCTTTCGCCATTT	AAATGGATCGCTGTAGTTTTAA	......(((((((.....((((((	))))))...)))))))......
Mir-GpSGHV_165479R	GPAI024041	ADP ribosylation factor-like	79-100	-22.9 kcal/mol	CAATTTATACAACGATTCATTG	AAATGGATCGCTGTAGTTTTAA	.......((((.(((((((((.	.))))))))).)))).......
Mir-GpSGHV_165479R	GPAI025158	homeodomain interacting protein kinase	11915-11934	-24.8 kcal/mol	TCAAGATTACATATCCATTC	AAATGGATCGCTGTAGTTTTAA	..(((((((((.(((((((.	.)))))))...)))))))))..
Mir-GpSGHV_165479R	GPAI025990		2305-2327	-23.3 kcal/mol	AGTCTGCTACGGTTTGTCCGTTT	AAATGGATCGCTGTAGTTTTAA	.....((((((((..((((((((	)))))))).)))))))).....
Mir-GpSGHV_165479R	GPAI026590	Liprin-alpha	392-413	-24.0 kcal/mol	TTAATCCTATAGCTCTTCATTA	AAATGGATCGCTGTAGTTTTAA	((((..(((((((..((((((.	.))))))..)))))))..))))
Mir-GpSGHV_165479R	GPAI026592		8422-8445	-25.4 kcal/mol	TGGTAGCTGCAATTGAGTCCATTT	AAATGGATCGCTGTAGTTTTAA	.....((((((..(((.(((((((	)))))))))).)))))).....
Mir-GpSGHV_165479R	GPAI028276	WRN exonuclease	2490-2511	-22.4 kcal/mol	ATCGGACGACAGAAGTTCATTT	AAATGGATCGCTGTAGTTTTAA	...((((.((((..((((((((	))))))))..)))).))))...
Mir-GpSGHV_165479R	GPAI028941	Putative Allatostatin B receptor	379-400	-22.0 kcal/mol	AGGAGAGAAGAGCGTTCCATTT	AAATGGATCGCTGTAGTTTTAA	........(.((((.(((((((	))))))).)))).)........
Mir-GpSGHV_165479R	GPAI029041		640-663	-23.0 kcal/mol	ACGAAATTGTGAAGTGAACCGTTT	AAATGGATCGCTGTAGTTTTAA	..(((((((...(((((.((((((	)))))).))))).)))))))..
Mir-GpSGHV_165479R	GPAI031118	papillote	3727-3748	-20.6 kcal/mol	AGAGAACTGCTTCAGACCATTT	AAATGGATCGCTGTAGTTTTAA	..((((((((....((((((((	)))))).))...))))))))..
Mir-GpSGHV_165479R	GPAI031326		140-161	-22.6 kcal/mol	GATCGATGACAACGATCTATTG	AAATGGATCGCTGTAGTTTTAA	....(((.(((.(((((((((.	.))))))))).))).)))....
Mir-GpSGHV_165479R	GPAI031937	aldehyde reductase	11203-11223	-25.2 kcal/mol	TCGACTTGACGCGATTCATTT	AAATGGATCGCTGTAGTTTTAA	........(((((((((((((	))))))))))).))........
Mir-GpSGHV_165479R	GPAI032134		13388-13410	-22.6 kcal/mol	TCATCCAGACAGCTTATCCATTC	AAATGGATCGCTGTAGTTTTAA	........(((((..(((((((.	.))))))).)))))........
Mir-GpSGHV_165479R	GPAI032242	TBP-associated factor	3863-3884	-25.0 kcal/mol	CCGTCTGTCTGGCGGTCCGTTT	AAATGGATCGCTGTAGTTTTAA	..........((((((((((((	))))))))))))..........
Mir-GpSGHV_165479R	GPAI033691	cropped	4935-4955	-22.6 kcal/mol	AGAAAACTGCTGGATCTCTTT	AAATGGATCGCTGTAGTTTTAA	..((((((((.((((((.(((	))).))))).).))))))))..
Mir-GpSGHV_165479R	GPAI034557	Apolipoprotein lipid transfer particle	4375-4396	-25.7 kcal/mol	TAAAAATCATTTCGGTCCATTT	AAATGGATCGCTGTAGTTTTAA	..(((((.((..((((((((((	))))))))))..)).)))))..
Mir-GpSGHV_165479R	GPAI034646	Regulatory particle non-ATPase	2371-2390	-20.0 kcal/mol	GAAAAATTACAGAGTCATTT	AAATGGATCGCTGTAGTTTTAA	..((((((((((..((((((	))))))....))))))))))..
Mir-GpSGHV_165479R	GPAI035133	Orco|odorant receptor obligate co-receptor (Orco)	3908-3931	-23.2 kcal/mol	AAATGACTGCACTGCTTCCCATTT	AAATGGATCGCTGTAGTTTTAA	....(((((((..((...((((((	))))))...)))))))))....
Mir-GpSGHV_165479R	GPAI035382	Ret oncogene	176-195	-22.0 kcal/mol	GTTGTCCTGCAGTTCTATTT	AAATGGATCGCTGTAGTTTTAA	......((((((((((((((	)))))))..)))))))......
Mir-GpSGHV_165479R	GPAI035510		1562-1582	-20.1 kcal/mol	CGTTTTCTATAGTTTCCGTTT	AAATGGATCGCTGTAGTTTTAA	......(((((((.(((((((	)))))))..)))))))......
Mir-GpSGHV_165479R	GPAI035677	Cyclic-AMP response element binding protein A	995-1019	-22.0 kcal/mol	ATAAGCACTGACAGCTCCTCCATTA	AAATGGATCGCTGTAGTTTTAA	.((((.((((.((((...((((((.	.))))))..)))))))))))).
Mir-GpSGHV_165479R	GPAI036987		4761-4782	-21.5 kcal/mol	TTAAAATGAAGCAGAACCATTT	AAATGGATCGCTGTAGTTTTAA	(((((((..(((.((.((((((	)))))).)))))...)))))))
Mir-GpSGHV_165479R	GPAI037308	Kruppel homolog	1097-1117	-22.1 kcal/mol	CTGAGGCTACATCTTCCATTA	AAATGGATCGCTGTAGTTTTAA	.((((((((((...((((((.	.))))))....)))))))))).
Mir-GpSGHV_165479R	GPAI037426		4938-4960	-25.9 kcal/mol	AAATAACTGCAGTGTTGCCATTT	AAATGGATCGCTGTAGTTTTAA	....((((((((((...((((((	))))))..))))))))))....
Mir-GpSGHV_165479R	GPAI038388		4669-4691	-21.8 kcal/mol	TTTCGACTGACAGTGCTCTGTTG	AAATGGATCGCTGTAGTTTTAA	....(((((.(((((.((((((.	.)))))).))))))))))....
Mir-GpSGHV_165479R	GPAI038422		3562-3582	-23.0 kcal/mol	GATGAGCTACAGCCTCTGTTT	AAATGGATCGCTGTAGTTTTAA	...((((((((((.(((((((	)))))))..))))))))))...
Mir-GpSGHV_165479R	GPAI038552		9264-9287	-20.7 kcal/mol	CTAGAATTTTTCAGTTTTCCATTC	AAATGGATCGCTGTAGTTTTAA	.(((((((...((((..((((((.	.))))))..)))).))))))).
Mir-GpSGHV_165479R	GPAI038700		1197-1218	-21.3 kcal/mol	TCCAAACTTAAGCGTTTCATTG	AAATGGATCGCTGTAGTTTTAA	...(((((..((((.((((((.	.)))))).))))..)))))...
Mir-GpSGHV_165479R	GPAI038707	DNA fragmentation factor-related protein	5014-5036	-20.2 kcal/mol	AATATACATACAGATATCCATTC	AAATGGATCGCTGTAGTTTTAA	.....((.(((((..(((((((.	.)))))))..))))))).....
Mir-GpSGHV_165479R	GPAI039826		2635-2656	-24.1 kcal/mol	TCCTAGCACAGTGTTTTCGTTT	AAATGGATCGCTGTAGTTTTAA	....(((((((((..(((((((	))))))).)))))).)))....
Mir-GpSGHV_165479R	GPAI040278	Troponin C at 41C	2915-2936	-23.5 kcal/mol	TTAGTACAACAGAAGTTCATTT	AAATGGATCGCTGTAGTTTTAA	((((.((.((((..((((((((	))))))))..)))).)).))))
Mir-GpSGHV_165479R	GPAI040596		1123-1141	-22.9 kcal/mol	CTGAAACCAGTGTCTGTTT	AAATGGATCGCTGTAGTTTTAA	.((((((((((((((((((	))))))).)))))..)))))).
Mir-GpSGHV_165479R	GPAI041072	ornithine decarboxylase	5578-5600	-21.3 kcal/mol	GCGGCACTGCAGTCAGTTCATTG	AAATGGATCGCTGTAGTTTTAA	.....((((((((..(((((((.	.))))))).)))))))).....
Mir-GpSGHV_165479R	GPAI042563		830-851	-22.8 kcal/mol	TCATGGCTGCAAACATCCGTTC	AAATGGATCGCTGTAGTTTTAA	....(((((((...(((((((.	.)))))))...)))))))....
Mir-GpSGHV_165479R	GPAI043010		6484-6505	-22.3 kcal/mol	ATAAAATAACAGTTCACCATTT	AAATGGATCGCTGTAGTTTTAA	.((((((.(((((...((((((	))))))...))))).)))))).
Mir-GpSGHV_165479R	GPAI043028		6486-6508	-22.7 kcal/mol	AAATGACTGACAATGATCTGTTT	AAATGGATCGCTGTAGTTTTAA	....(((((.((.((((((((((	)))))))))).)))))))....
Mir-GpSGHV_165479R	GPAI043028		14246-14266	-22.4 kcal/mol	GAAAGGCTAACTGATTCATTA	AAATGGATCGCTGTAGTTTTAA	..(((((((..(((((((((.	.)))))))))...)))))))..
Mir-GpSGHV_165479R	GPAI045238		12040-12061	-22.0 kcal/mol	GCTTGACTATTTTTGTCCATTT	AAATGGATCGCTGTAGTTTTAA	....((((((....((((((((	))))))))....))))))....
Mir-GpSGHV_165479R	GPAI045238		7394-7416	-22.0 kcal/mol	AACGAACAACAAACGATCCATTG	AAATGGATCGCTGTAGTTTTAA	...((((.(((..(((((((((.	.))))))))).))).))))...
Mir-GpSGHV_165479R	GPAI045649	Niemann-Pick type C-1a	9595-9617	-24.0 kcal/mol	AATCGGCTGCGCCCACTCCATTT	AAATGGATCGCTGTAGTTTTAA	....((((((((....(((((((	)))))))..)).))))))....
Mir-GpSGHV_165479R	GPAI046199	Hillarin	2483-2503	-20.3 kcal/mol	TCAAAACACAGTTTTTCATTT	AAATGGATCGCTGTAGTTTTAA	..((((((((((..(((((((	)))))))..))))).)))))..
Mir-GpSGHV_165479R	GPAI046562		6438-6457	-23.2 kcal/mol	AGGTAGCTACGCATCCATTT	AAATGGATCGCTGTAGTTTTAA	....((((((((((((((((	)))))))).)).))))))....
Mir-GpSGHV_165479R	GPAI046577	Polycomb	3451-3474	-23.6 kcal/mol	GTGAAATTTCAGTGGAATCCATTT	AAATGGATCGCTGTAGTTTTAA	....((((.(((((..((((((((	))))))))))))).))))....
Mir-GpSGHV_165479R	GPAI046716	Ribosomal protein L28	228-248	-23.0 kcal/mol	CACCTATTACAGAATCCATTC	AAATGGATCGCTGTAGTTTTAA	.....(((((((.(((((((.	.)))))))..))))))).....
Mir-GpSGHV_165479R	GPAI047283	Ecotropic viral integration site 5 ortholog (H. sapiens)	7768-7787	-26.0 kcal/mol	TATGAGCTCCAGCTCCATTC	AAATGGATCGCTGTAGTTTTAA	...(((((.((((((((((.	.))))))..)))).)))))...
Mir-GpSGHV_165479R	GPAI047663	Arginine methyltransferase	368-390	-20.2 kcal/mol	TTCACACACAGCCTTCTCCATTT	AAATGGATCGCTGTAGTTTTAA	.....(((((((....(((((((	)))))))..))))).)).....
Mir-GpSGHV_165479R	GPAI048022		3629-3649	-28.5 kcal/mol	ATATCTTTACAGCTTCCATTT	AAATGGATCGCTGTAGTTTTAA	......(((((((.(((((((	)))))))..)))))))......
Mir-GpSGHV_165479R	GPAI048315		497-517	-28.5 kcal/mol	AGGAAACTACAAAATCTATTT	AAATGGATCGCTGTAGTTTTAA	..(((((((((..((((((((	))))))))...)))))))))..
Mir-GpSGHV_165479R	GPAI048375		4825-4848	-23.8 kcal/mol	GTTCAATTGCGGTGTGCATCATTT	AAATGGATCGCTGTAGTTTTAA	....((((((((((....((((((	))))))..))))))))))....
Mir-GpSGHV_165481F	GPAI000046		1089-1111	-20.1 kcal/mol	AAGAAAAAGCGGAAGAGAATCCA	TGGATTACTCTGGTTTTAACTT	(((..(((((...((((((((((	)))))).)))).)))))..)))
Mir-GpSGHV_165481F	GPAI000341	Sialyltransferase	1190-1211	-22.9 kcal/mol	AAAAATAGACCCACGTGGTCCA	TGGATTACTCTGGTTTTAACTT	......(((((...((((((((	))))))))...)))))......
Mir-GpSGHV_165481F	GPAI000457		77-99	-21.0 kcal/mol	CTCAAAAAACGATGAGTAATTCA	TGGATTACTCTGGTTTTAACTT	.....(((((.(.((((((((((	))))))))))).))))).....
Mir-GpSGHV_165481F	GPAI000523		883-903	-21.8 kcal/mol	TGGCACGGCCCGGAGAATTCA	TGGATTACTCTGGTTTTAACTT	.........((((((((((((	)))))).)))))).........
Mir-GpSGHV_165481F	GPAI001185	Rabaptin-5	4013-4036	-24.8 kcal/mol	AAAAGAAAACTGGACAGGGATCCA	TGGATTACTCTGGTTTTAACTT	.....(((((..((....((((((	))))))..))..))))).....
Mir-GpSGHV_165481F	GPAI001192		57-80	-21.6 kcal/mol	CAATAAAAACCAGTTTTTAATTCA	TGGATTACTCTGGTTTTAACTT	.....((((((((....(((((((	)))))))..)))))))).....
Mir-GpSGHV_165481F	GPAI001218		1095-1115	-26.3 kcal/mol	CCTGGAGAACCAAGTGATCCC	TGGATTACTCTGGTTTTAACTT	.....(((((((((((((((.	.)))))))).))))))).....
Mir-GpSGHV_165481F	GPAI001218		11086-11107	-26.3 kcal/mol	GTATTGAAATCAGCCTATTCCA	TGGATTACTCTGGTTTTAACTT	...((((((((((..((.((((	)))).))..))))))))))...
Mir-GpSGHV_165481F	GPAI001245	csl4	2377-2397	-21.7 kcal/mol	CTCTCTATACCAGATAATCTG	TGGATTACTCTGGTTTTAACTT	........((((((((((((.	.)))))).))))))........
Mir-GpSGHV_165481F	GPAI001885		3509-3530	-24.4 kcal/mol	CAGTTCTCCACCAGATAATTCA	TGGATTACTCTGGTTTTAACTT	.((((....(((((((((((((	))))))).))))))...)))).
Mir-GpSGHV_165481F	GPAI002170	Snakeskin	11352-11373	-21.9 kcal/mol	CAGCAAACATCGGAGAAATCCC	TGGATTACTCTGGTTTTAACTT	........(((((((.(((((.	.))))).)))))))........
Mir-GpSGHV_165481F	GPAI002680		12053-12074	-22.6 kcal/mol	TTCTCCAAATGGGAGAAGTCCA	TGGATTACTCTGGTTTTAACTT	......((((.((((.((((((	)))))).)))).))))......
Mir-GpSGHV_165481F	GPAI002973		8076-8098	-24.1 kcal/mol	AAACCAAAGCAGGAGCAGGTCCA	TGGATTACTCTGGTTTTAACTT	.....(((((.((((..((((((	)))))).)))).))))).....
Mir-GpSGHV_165481F	GPAI003466		9960-9983	-21.9 kcal/mol	ACTTACGGCCCAGTTAGTGATCTA	TGGATTACTCTGGTTTTAACTT	.........((((..(((((((((	))))))))))))).........
Mir-GpSGHV_165481F	GPAI003993		1912-1933	-21.6 kcal/mol	TAGACAAGACAGATGTGATCCA	TGGATTACTCTGGTTTTAACTT	.....((((((((.((((((((	))))))))))).))))).....
Mir-GpSGHV_165481F	GPAI004015	secreted protein	4320-4341	-21.4 kcal/mol	TCAACACAACCACAGTAATCTT	TGGATTACTCTGGTTTTAACTT	.......(((((.((((((((.	.)))))))).))))).......
Mir-GpSGHV_165481F	GPAI004233		6732-6755	-22.8 kcal/mol	ACAGAAGGACTGGAGATGGATCCA	TGGATTACTCTGGTTTTAACTT	.....(((((..(((...((((((	)))))).)))..))))).....
Mir-GpSGHV_165481F	GPAI004300	dpr13	7172-7193	-21.2 kcal/mol	AAAAATTGGCCGATGTAGTCCA	TGGATTACTCTGGTTTTAACTT	.......(((((..((((((((	))))))))..))))).......
Mir-GpSGHV_165481F	GPAI004451	Vacuolar protein sorting	1460-1481	-23.7 kcal/mol	TCGCAAGAACCAAAGCAATCCA	TGGATTACTCTGGTTTTAACTT	.....(((((((.((.((((((	)))))).)).))))))).....
Mir-GpSGHV_165481F	GPAI004499	Cullin	151-172	-20.2 kcal/mol	GGAAAGAAAGCAGACAGATCCA	TGGATTACTCTGGTTTTAACTT	.....((((.((((..((((((	))))))..)))).)))).....
Mir-GpSGHV_165481F	GPAI005593	Endonuclease G inhibitor	521-542	-21.3 kcal/mol	AAGTTAAAAGACCTTTGGTCCA	TGGATTACTCTGGTTTTAACTT	(((((((..((((..(((((((	)))))))....)))))))))))
Mir-GpSGHV_165481F	GPAI005929	DNA polymerase alpha 60kD	79-102	-20.5 kcal/mol	ATATTAAAACCAGCAGCTAAGCTA	TGGATTACTCTGGTTTTAACTT	...((((((((((.((.(((.(((	))).)))))))))))))))...
Mir-GpSGHV_165481F	GPAI005933		16595-16617	-21.3 kcal/mol	GAGGGAGAGAGAAAGAGAATCCG	TGGATTACTCTGGTTTTAACTT	(((..((((....((((((((((	)))))).))))..))))..)))
Mir-GpSGHV_165481F	GPAI006153		1158-1179	-21.6 kcal/mol	GAAATCAGGCTCGAATGATTCA	TGGATTACTCTGGTTTTAACTT	......(((((.((.(((((((	))))))).)).)))))......
Mir-GpSGHV_165481F	GPAI006960		13287-13308	-23.2 kcal/mol	AGGTTGAAGTTAAGGTGGTTTG	TGGATTACTCTGGTTTTAACTT	(((((((((..(..(((((((.	.)))))))..)..)))))))))
Mir-GpSGHV_165481F	GPAI006993		93-112	-20.5 kcal/mol	CCTGTAAGAGCAGAAATCCA	TGGATTACTCTGGTTTTAACTT	....(((((.((((((((((	))))))..)))).)))))....
Mir-GpSGHV_165481F	GPAI007830		2686-2706	-22.3 kcal/mol	TCCATAAAACTTTGTGGTCCA	TGGATTACTCTGGTTTTAACTT	....(((((((..((((((((	))))))))...)))))))....
Mir-GpSGHV_165481F	GPAI008176		610-632	-21.1 kcal/mol	AGCAACAGGCAAAGAGTAGTCCC	TGGATTACTCTGGTTTTAACTT	......((((..((((((((((.	.)))))))))).))))......
Mir-GpSGHV_165481F	GPAI008426		3077-3097	-20.2 kcal/mol	CCAATACCACCGGAGAATTCA	TGGATTACTCTGGTTTTAACTT	........(((((((((((((	)))))).)))))))........
Mir-GpSGHV_165481F	GPAI009860		951-970	-21.3 kcal/mol	TAGTAAACGGGAGTGAACCT	TGGATTACTCTGGTTTTAACTT	.(((((((.(((((((.((.	.)).))))))).))))..))).
Mir-GpSGHV_165481F	GPAI010140		17409-17430	-24.2 kcal/mol	AATTGTGAACGAGAGAAATCCT	TGGATTACTCTGGTTTTAACTT	......((((.((((.(((((.	.))))).)))).))))......
Mir-GpSGHV_165481F	GPAI010140		5571-5593	-23.1 kcal/mol	CAGAAGAAGCCTACAGTGAACCA	TGGATTACTCTGGTTTTAACTT	.....((((((...(((((.(((	))).)))))..)))))).....
Mir-GpSGHV_165481F	GPAI010328		721-744	-25.0 kcal/mol	AAGTGAAAATCTGAAAGTATTCCA	TGGATTACTCTGGTTTTAACTT	((((.((((((....((((.((((	)))).))))..)))))).))))
Mir-GpSGHV_165481F	GPAI010934	Sir2	5216-5237	-25.0 kcal/mol	AAGTGTCAGCCATAGTATTTCA	TGGATTACTCTGGTTTTAACTT	.(((...(((((.((((.((((	)))).)))).)))))...))).
Mir-GpSGHV_165481F	GPAI011077	Phosphatidylinositol glycan anchor biosynthesis, class U ortholog (H. sapiens)	5379-5399	-25.4 kcal/mol	CATACAAAACCTTAAGATCCA	TGGATTACTCTGGTTTTAACTT	.....((((((....((((((	)))))).....)))))).....
Mir-GpSGHV_165481F	GPAI011597		829-850	-21.7 kcal/mol	ACTTCGCTGCTAGAGCAATCCA	TGGATTACTCTGGTTTTAACTT	........(((((((.((((((	)))))).)))))))........
Mir-GpSGHV_165481F	GPAI011816	tyrosyl-tRNA synthetase	807-828	-20.0 kcal/mol	TCGCTATCATCAGAATAATCCT	TGGATTACTCTGGTTTTAACTT	........((((((.((((((.	.)))))).))))))........
Mir-GpSGHV_165481F	GPAI012232		2433-2454	-21.5 kcal/mol	TAAAAAGAATTGGAGAGATCTA	TGGATTACTCTGGTTTTAACTT	.....(((((..(((.((((((	)))))).)))..))))).....
Mir-GpSGHV_165481F	GPAI012598		3985-4007	-22.5 kcal/mol	AGAATGAAGCATTAAGTAGTCCA	TGGATTACTCTGGTTTTAACTT	....((((((....(((((((((	)))))))))...))))))....
Mir-GpSGHV_165481F	GPAI012598		167-188	-22.5 kcal/mol	AATTTCAAACTACAGTAATCCT	TGGATTACTCTGGTTTTAACTT	......((((((.((((((((.	.)))))))).))))))......
Mir-GpSGHV_165481F	GPAI012618	unc-13-4A	1581-1601	-21.1 kcal/mol	GAGTTCCTCACGGAGAATTCA	TGGATTACTCTGGTTTTAACTT	(((((.....(((((((((((	)))))).))))).....)))))
Mir-GpSGHV_165481F	GPAI013385	glycosyltransferase	3222-3242	-24.3 kcal/mol	ATCTCAGGGGCAAGTAATCCA	TGGATTACTCTGGTTTTAACTT	.....((((.(((((((((((	))))))))).)).)))).....
Mir-GpSGHV_165481F	GPAI013638		2512-2535	-24.3 kcal/mol	AAGTTAGAACAAGAGGAAAATCTA	TGGATTACTCTGGTTTTAACTT	((((((((((.((((...((((((	)))))).)))).))))))))))
Mir-GpSGHV_165481F	GPAI013640	squid	950-972	-22.6 kcal/mol	TACAAAAAGCCTTTAGTAATCTA	TGGATTACTCTGGTTTTAACTT	.....((((((...(((((((((	)))))))))..)))))).....
Mir-GpSGHV_165481F	GPAI013640	squid	852-874	-22.6 kcal/mol	TAGATAAGTCCAGCAGTGTTCTA	TGGATTACTCTGGTTTTAACTT	.((.((((.((((.((((.((((	)))).)))))))).)))).)).
Mir-GpSGHV_165481F	GPAI013965		1403-1425	-21.6 kcal/mol	CTTAGAGGGCACGGAGTATTCCT	TGGATTACTCTGGTTTTAACTT	.....(((((.(((((((.(((.	.))).)))))))))))).....
Mir-GpSGHV_165481F	GPAI014109		3289-3312	-20.2 kcal/mol	GGCCAACTACCAGAACAGGATCCA	TGGATTACTCTGGTTTTAACTT	........((((((....((((((	))))))..))))))........
Mir-GpSGHV_165481F	GPAI015527	|UPI0001CC92B4	801-824	-21.8 kcal/mol	CAGTTAAAGGCGTCACTTGGTCCA	TGGATTACTCTGGTTTTAACTT	.((((((((.((.....(((((((	)))))))...)).)))))))).
Mir-GpSGHV_165481F	GPAI015546		6725-6744	-23.0 kcal/mol	CGTATGAGACGAGTAATCCA	TGGATTACTCTGGTTTTAACTT	......((((((((((((((	))))))))))..))))......
Mir-GpSGHV_165481F	GPAI015700	Lysyl-tRNA synthetase	1380-1401	-22.0 kcal/mol	CTATCAGAATCAGCGTCGTCCT	TGGATTACTCTGGTTTTAACTT	.....((((((((.((.((((.	.)))).)).)))))))).....
[truncated: 352 more rows]

## Sheet: (E) Top ten targeted genes
		Genes used to generate the interaction network
[truncated: 94 more rows]
